# Supplementary material for: Integrated analysis of proteome and transcriptome revealed changes in multiple signaling pathways involved in immunity in the northern snakehead (Channa argus) during Nocardia seriolae infection
Source: Front Cell Infect Microbiol. 2024 Dec 9;14:1482901. doi: 10.3389/fcimb.2024.1482901 (PMC11663741; doi:10.3389/fcimb.2024.1482901)
Supplement: Supplementary file 2 [file Table2.xls]

id	Cp96-1	Cp96-2	Cp96-3	Np96-1	Np96-2	Np96-3	Cp_mean	Np_mean	log2(fc)	PValue	FDR	Symbol	Description	KEGG_A_class	KEGG_B_class	Pathway	K_ID	GO Component	GO Function	GO Process
Carg_Chr19G000810.1	5324004	4450365.5	4734523	9093243	7321296	15219194	4836297.5	10544577.6666667	1.12452641483506	8.06210780920554e-17	5.81116730887535e-13	CFB	KAF3706517.1 Complement factor B [Channa argus]	Human Diseases;Organismal Systems	Infectious diseases;Immune system	ko05150//Staphylococcus aureus infection;ko04610//Complement and coagulation cascades	K01335;K01335	GO:0005575//cellular_component;GO:0005576//extracellular region;GO:0016020//membrane	GO:0003674//molecular_function;GO:0003824//catalytic activity;GO:0004175//endopeptidase activity;GO:0004252//serine-type endopeptidase activity;GO:0004930//G-protein coupled receptor activity;GO:0008233//peptidase activity;GO:0008236//serine-type peptidase activity;GO:0016787//hydrolase activity;GO:0017171//serine hydrolase activity;GO:0070011//peptidase activity, acting on L-amino acid peptides	GO:0002252//immune effector process;GO:0002253//activation of immune response;GO:0002376//immune system process;GO:0002682//regulation of immune system process;GO:0002684//positive regulation of immune system process;GO:0006508//proteolysis;GO:0006807//nitrogen compound metabolic process;GO:0006950//response to stress;GO:0006952//defense response;GO:0006955//immune response;GO:0006956//complement…
Carg_Chr01G014000.1	2042254.25	3114986	3792309.25	5732641	7372676.5	8857234	2983183.16666667	7320850.5	1.29515870188921	1.20091575138884e-15	3.05539153479056e-12	MYOF	KAF3708203.1 Myoferlin Fer-1-like protein 3 [Channa argus]	-	-	-	-	GO:0016021//integral component of membrane	-	-
Carg_Contig00477_ERROPOS3322556G000010.1	13553586	18926542	26702052	9597322	13814054	11870446	19727393.3333333	11760607.3333333	-0.746237774276046	1.27166684300384e-15	3.05539153479056e-12	COL6A3	XP_028248732.1 LOW QUALITY PROTEIN: uncharacterized protein LOC114425949 [Parambassis ranga]	Human Diseases;Environmental Information Processing;Cellular Processes;Organismal Systems;Environmental Information Processing	Infectious diseases;Signal transduction;Cellular community - eukaryotes;Digestive system;Signaling molecules and interaction	ko05165//Human papillomavirus infection;ko04151//PI3K-Akt signaling pathway;ko04510//Focal adhesion;ko04974//Protein digestion and absorption;ko04512//ECM-receptor interaction	K06238;K06238;K06238;K06238;K06238	GO:0005575//cellular_component;GO:0005576//extracellular region;GO:0005581//collagen trimer;GO:0005589//collagen type VI trimer;GO:0005622//intracellular;GO:0005623//cell;GO:0005737//cytoplasm;GO:0005783//endoplasmic reticulum;GO:0005788//endoplasmic reticulum lumen;GO:0005886//plasma membrane;GO:0012505//endomembrane system;GO:0016020//membrane;GO:0031012//extracellular matrix;GO:0031974//membra…	GO:0003674//molecular_function;GO:0004066//asparagine synthase (glutamine-hydrolyzing) activity;GO:0004857//enzyme inhibitor activity;GO:0004866//endopeptidase inhibitor activity;GO:0004867//serine-type endopeptidase inhibitor activity;GO:0005515//protein binding;GO:0030234//enzyme regulator activity;GO:0030414//peptidase inhibitor activity;GO:0061134//peptidase regulator activity;GO:0061135//end…	GO:0006529//asparagine biosynthetic process;GO:0007155//cell adhesion;GO:0007275//multicellular organism development;GO:0007517//muscle organ development;GO:0008150//biological_process;GO:0009892//negative regulation of metabolic process;GO:0009987//cellular process;GO:0010466//negative regulation of peptidase activity;GO:0010605//negative regulation of macromolecule metabolic process;GO:0010951/…
Carg_Chr11G001170.1	4935947	4223510	3369416.25	6501535.5	7979243	7565382.5	4176291.08333333	7348720.33333333	0.815270778837261	6.82168588069857e-15	1.22926779570188e-11	Hdlbp	KAF3691294.1 Vigilin High density lipoprotein-binding protein [Channa argus]	-	-	-	-	GO:0005575//cellular_component;GO:0005576//extracellular region;GO:0005615//extracellular space;GO:0005622//intracellular;GO:0005623//cell;GO:0005634//nucleus;GO:0005737//cytoplasm;GO:0005743//mitochondrial inner membrane;GO:0005829//cytosol;GO:0005886//plasma membrane;GO:0016020//membrane;GO:0022627//cytosolic small ribosomal subunit;GO:0032991//macromolecular complex;GO:0032994//protein-lipid c…	GO:0003674//molecular_function;GO:0003676//nucleic acid binding;GO:0003723//RNA binding;GO:0003735//structural constituent of ribosome;GO:0004314//[acyl-carrier-protein] S-malonyltransferase activity;GO:0004654//polyribonucleotide nucleotidyltransferase activity;GO:0005488//binding;GO:0008289//lipid binding;GO:0097159//organic cyclic compound binding;GO:1901363//heterocyclic compound binding	GO:0006066//alcohol metabolic process;GO:0006402//mRNA catabolic process;GO:0006412//translation;GO:0006629//lipid metabolic process;GO:0006633//fatty acid biosynthetic process;GO:0006810//transport;GO:0006869//lipid transport;GO:0008033//tRNA processing;GO:0008150//biological_process;GO:0008152//metabolic process;GO:0008202//steroid metabolic process;GO:0008203//cholesterol metabolic process;GO:…
Carg_Chr04G009510.1	3512693	3757916.25	3479598.25	5396284	9513411	7549004	3583402.5	7486233	1.06290985000339	2.27976553533809e-14	3.28650999574339e-11	atp1a1	XP_028998673.1 sodium/potassium-transporting ATPase subunit alpha-1 isoform X3 [Betta splendens]	Environmental Information Processing;Organismal Systems;Environmental Information Processing;Organismal Systems;Organismal Systems;Organismal Systems;Organismal Systems;Organismal Systems;Organismal Systems;Organismal Systems;Organismal Systems;Organismal Systems;Organismal Systems;Organismal Systems;Organismal Systems;Organismal Systems;Organismal Systems;Organismal Systems	Signal transduction;Endocrine system;Signal transduction;Circulatory system;Digestive system;Circulatory system;Endocrine system;Digestive system;Digestive system;Excretory system;Digestive system;Endocrine system;Endocrine system;Digestive system;Digestive system;Digestive system;Excretory system;Excretory system	ko04024//cAMP signaling pathway;ko04919//Thyroid hormone signaling pathway;ko04022//cGMP - PKG signaling pathway;ko04261//Adrenergic signaling in cardiomyocytes;ko04972//Pancreatic secretion;ko04260//Cardiac muscle contraction;ko04925//Aldosterone synthesis and secretion;ko04971//Gastric acid secretion;ko04974//Protein digestion and absorption;ko04961//Endocrine and other factor-regulated calcium…	K01539;K01539;K01539;K01539;K01539;K01539;K01539;K01539;K01539;K01539;K01539;K01539;K01539;K01539;K01539;K01539;K01539;K01539	GO:0016021//integral component of membrane;GO:0031004//potassium ion-transporting ATPase complex	GO:0004008//copper-exporting ATPase activity;GO:0004647//phosphoserine phosphatase activity;GO:0005375//copper ion transmembrane transporter activity;GO:0005388//calcium-transporting ATPase activity;GO:0008556//potassium-transporting ATPase activity;GO:0008967//phosphoglycolate phosphatase activity;GO:0015434//cadmium-transporting ATPase activity;GO:0015444//magnesium-importing ATPase activity;GO…	GO:0006545//glycine biosynthetic process;GO:0006564//L-serine biosynthetic process;GO:0006813//potassium ion transport;GO:0006816//calcium ion transport;GO:0006825//copper ion transport;GO:0008152//metabolic process;GO:0015691//cadmium ion transport;GO:0015693//magnesium ion transport;GO:0030001//metal ion transport
Carg_Chr22G003060.1	5151813.5	4477523.5	4862418	8262229	8797538	7727235.5	4830585	8262334.16666667	0.774351495738586	8.62549338816681e-14	1.03620927236511e-10	ATP6V1A	KAF3703603.1 V-type proton ATPase catalytic subunit A [Channa argus]	Metabolism;Human Diseases;Cellular Processes;Metabolism;Environmental Information Processing;Human Diseases;Human Diseases;Human Diseases;Organismal Systems;Organismal Systems	Global and overview maps;Infectious diseases;Transport and catabolism;Energy metabolism;Signal transduction;Immune diseases;Infectious diseases;Infectious diseases;Nervous system;Excretory system	ko01100//Metabolic pathways;ko05165//Human papillomavirus infection;ko04145//Phagosome;ko00190//Oxidative phosphorylation;ko04150//mTOR signaling pathway;ko05323//Rheumatoid arthritis;ko05120//Epithelial cell signaling in Helicobacter pylori infection;ko05110//Vibrio cholerae infection;ko04721//Synaptic vesicle cycle;ko04966//Collecting duct acid secretion	K02145;K02145;K02145;K02145;K02145;K02145;K02145;K02145;K02145;K02145	GO:0000275//mitochondrial proton-transporting ATP synthase complex, catalytic core F(1);GO:0009288//bacterial-type flagellum;GO:0016469//proton-transporting two-sector ATPase complex;GO:0016471//vacuolar proton-transporting V-type ATPase complex;GO:0030257//type III protein secretion system complex;GO:0045261//proton-transporting ATP synthase complex, catalytic core F(1);GO:0045262//plasma membra…	GO:0005524//ATP binding;GO:0008553//hydrogen-exporting ATPase activity, phosphorylative mechanism;GO:0016887//ATPase activity;GO:0046933//proton-transporting ATP synthase activity, rotational mechanism;GO:0046961//proton-transporting ATPase activity, rotational mechanism	GO:0001539//cilium or flagellum-dependent cell motility;GO:0009405//pathogenesis;GO:0015986//ATP synthesis coupled proton transport;GO:0015991//ATP hydrolysis coupled proton transport;GO:0030254//protein secretion by the type III secretion system;GO:0046034//ATP metabolic process;GO:1902600//hydrogen ion transmembrane transport
Carg_Chr04G007240.1	29314896	24481026	17295324	39910268	47384468	43247756	23697082	43514164	0.87677565910589	3.10481117109083e-12	3.19706841731753e-09	HSP90B1	KAF3688656.1 Endoplasmin [Channa argus]	Human Diseases;Human Diseases;Environmental Information Processing;Genetic Information Processing;Human Diseases;Organismal Systems;Human Diseases;Organismal Systems;Organismal Systems	Cancers;Infectious diseases;Signal transduction;Folding, sorting and degradation;Cardiovascular diseases;Endocrine system;Cancers;Immune system;Endocrine system	ko05200//Pathways in cancer;ko05132//Salmonella infection;ko04151//PI3K-Akt signaling pathway;ko04141//Protein processing in endoplasmic reticulum;ko05418//Fluid shear stress and atherosclerosis;ko04915//Estrogen signaling pathway;ko05215//Prostate cancer;ko04657//IL-17 signaling pathway;ko04918//Thyroid hormone synthesis	K09487;K09487;K09487;K09487;K09487;K09487;K09487;K09487;K09487	GO:0005575//cellular_component;GO:0005576//extracellular region;GO:0005615//extracellular space;GO:0005622//intracellular;GO:0005623//cell;GO:0005737//cytoplasm;GO:0005783//endoplasmic reticulum;GO:0005788//endoplasmic reticulum lumen;GO:0005789//endoplasmic reticulum membrane;GO:0005790//smooth endoplasmic reticulum;GO:0005794//Golgi apparatus;GO:0005798//Golgi-associated vesicle;GO:0005829//cyt…	GO:0000166//nucleotide binding;GO:0003674//molecular_function;GO:0003676//nucleic acid binding;GO:0003723//RNA binding;GO:0005102//receptor binding;GO:0005488//binding;GO:0005509//calcium ion binding;GO:0005515//protein binding;GO:0005524//ATP binding;GO:0008144//drug binding;GO:0016887//ATPase activity;GO:0017076//purine nucleotide binding;GO:0019899//enzyme binding;GO:0019902//phosphatase bindi…	GO:0001666//response to hypoxia;GO:0002218//activation of innate immune response;GO:0002221//pattern recognition receptor signaling pathway;GO:0002224//toll-like receptor signaling pathway;GO:0002253//activation of immune response;GO:0002376//immune system process;GO:0002682//regulation of immune system process;GO:0002684//positive regulation of immune system process;GO:0002757//immune response-a…
Carg_Chr03G003370.1	1711877.5	1789808.875	2916550.25	8671281	5556461	3350841.5	2139412.20833333	5859527.83333333	1.45356993692162	1.01952408730059e-11	9.1859120265783e-09	ASPG	KAF3701236.1 60 kDa lysophospholipase [Channa argus]	-	-	-	-	GO:0005575//cellular_component;GO:0005622//intracellular;GO:0005623//cell;GO:0005737//cytoplasm;GO:0005829//cytosol;GO:0044424//intracellular part;GO:0044444//cytoplasmic part;GO:0044464//cell part	GO:0003674//molecular_function;GO:0003824//catalytic activity;GO:0003847//1-alkyl-2-acetylglycerophosphocholine esterase activity;GO:0004067//asparaginase activity;GO:0004620//phospholipase activity;GO:0004622//lysophospholipase activity;GO:0005515//protein binding;GO:0016298//lipase activity;GO:0016787//hydrolase activity;GO:0016788//hydrolase activity, acting on ester bonds;GO:0016810//hydrolas…	GO:0006082//organic acid metabolic process;GO:0006424//glutamyl-tRNA aminoacylation;GO:0006520//cellular amino acid metabolic process;GO:0006528//asparagine metabolic process;GO:0006530//asparagine catabolic process;GO:0006629//lipid metabolic process;GO:0006644//phospholipid metabolic process;GO:0006793//phosphorus metabolic process;GO:0006796//phosphate-containing compound metabolic process;GO:…
Carg_Chr21G007300.1	9002512	10263795	10718696	2917859.25	3801719	7657416	9995001	4792331.41666667	-1.06047902925994	5.15403793876296e-11	4.12781171806705e-08	Serpina9	KAF3702609.1 Alpha-1-antitrypsin -like protein Precursor [Channa argus]	-	-	-	-	-	-	-
Carg_Chr15G004740.1	638565.8125	618486.6875	603441.3125	1413034.875	1633185.25	1565655.25	620164.604166667	1537291.79166667	1.30966793564516	8.62164789336829e-11	5.74162894934532e-08	cluh	KAF3695848.1 Clustered mitochondria protein -like protein [Channa argus]	-	-	-	-	-	GO:0042802//identical protein binding	-
Carg_Chr05G000880.1	16551528	18794254	22725906	38651852	47881864	98263272	19357229.3333333	61598996	1.67003436717594	8.76219734223064e-11	5.74162894934532e-08	hpx	KAF3706355.1 Hemopexin [Channa argus]	-	-	-	-	GO:0005575//cellular_component;GO:0005576//extracellular region;GO:0005615//extracellular space;GO:0005622//intracellular;GO:0005623//cell;GO:0005737//cytoplasm;GO:0030139//endocytic vesicle;GO:0031410//cytoplasmic vesicle;GO:0031974//membrane-enclosed lumen;GO:0031982//vesicle;GO:0031983//vesicle lumen;GO:0043226//organelle;GO:0043227//membrane-bounded organelle;GO:0043229//intracellular organel…	GO:0003674//molecular_function;GO:0003824//catalytic activity;GO:0004415//hyalurononglucosaminidase activity;GO:0004553//hydrolase activity, hydrolyzing O-glycosyl compounds;GO:0005215//transporter activity;GO:0005488//binding;GO:0015232//heme transporter activity;GO:0015929//hexosaminidase activity;GO:0016787//hydrolase activity;GO:0016798//hydrolase activity, acting on glycosyl bonds;GO:0020037…	GO:0001932//regulation of protein phosphorylation;GO:0001934//positive regulation of protein phosphorylation;GO:0001959//regulation of cytokine-mediated signaling pathway;GO:0001961//positive regulation of cytokine-mediated signaling pathway;GO:0002637//regulation of immunoglobulin production;GO:0002639//positive regulation of immunoglobulin production;GO:0002682//regulation of immune system proc…
Carg_Chr20G006580.1	5011453.5	4269844.5	2913187.5	9678084	14428116	12121760	4064828.5	12075986.6666667	1.57087467939801	1.01532429489017e-10	6.0987145979736e-08	DAB2	XP_031173587.1 disabled homolog 2 isoform X1 [Sander lucioperca]	Cellular Processes	Transport and catabolism	ko04144//Endocytosis	K12475	GO:0000323//lytic vacuole;GO:0001650//fibrillar center;GO:0005575//cellular_component;GO:0005622//intracellular;GO:0005623//cell;GO:0005634//nucleus;GO:0005730//nucleolus;GO:0005737//cytoplasm;GO:0005764//lysosome;GO:0005765//lysosomal membrane;GO:0005773//vacuole;GO:0005774//vacuolar membrane;GO:0005829//cytosol;GO:0005886//plasma membrane;GO:0005905//coated pit;GO:0012505//endomembrane system;G…	GO:0003674//molecular_function;GO:0005102//receptor binding;GO:0005178//integrin binding;GO:0005488//binding;GO:0005515//protein binding;GO:0005543//phospholipid binding;GO:0005546//phosphatidylinositol-4,5-bisphosphate binding;GO:0008022//protein C-terminus binding;GO:0008289//lipid binding;GO:0030276//clathrin binding;GO:0030674//protein binding, bridging;GO:0035091//phosphatidylinositol bindin…	GO:0000165//MAPK cascade;GO:0000187//activation of MAPK activity;GO:0000902//cell morphogenesis;GO:0000904//cell morphogenesis involved in differentiation;GO:0001558//regulation of cell growth;GO:0001701//in utero embryonic development;GO:0001919//regulation of receptor recycling;GO:0001921//positive regulation of receptor recycling;GO:0001932//regulation of protein phosphorylation;GO:0001933//ne…
Carg_Chr02G004350.1	6157706.5	21420302	29122062	5202798.5	7075718	4875520	18900023.5	5718012.16666667	-1.72480243345116	1.32378335226352e-10	7.33986954085803e-08	--	KAF3700310.1 Ig mu chain C region [Channa argus]	Human Diseases;Environmental Information Processing;Human Diseases;Human Diseases;Cellular Processes;Environmental Information Processing;Environmental Information Processing;Human Diseases;Organismal Systems;Organismal Systems;Environmental Information Processing;Organismal Systems;Human Diseases;Human Diseases;Human Diseases;Human Diseases;Organismal Systems;Human Diseases;Human Diseases;Human …	Infectious diseases;Signal transduction;Infectious diseases;Infectious diseases;Transport and catabolism;Signal transduction;Signal transduction;Cancers;Immune system;Immune system;Signal transduction;Immune system;Cardiovascular diseases;Infectious diseases;Immune diseases;Infectious diseases;Immune system;Cardiovascular diseases;Infectious diseases;Immune diseases;Immune system;Immune diseases;…	ko05130//Pathogenic Escherichia coli infection;ko04151//PI3K-Akt signaling pathway;ko05169//Epstein-Barr virus infection;ko05152//Tuberculosis;ko04145//Phagosome;ko04072//Phospholipase D signaling pathway;ko04020//Calcium signaling pathway;ko05202//Transcriptional misregulation in cancers;ko04666//Fc gamma R-mediated phagocytosis;ko04650//Natural killer cell mediated cytotoxicity;ko04064//NF-kapp…	K06856;K06856;K06856;K06856;K06856;K06856;K06856;K06856;K06856;K06856;K06856;K06856;K06856;K06856;K06856;K06856;K06856;K06856;K06856;K06856;K06856;K06856;K06856;K06856;K06856;K06856;K06856	GO:0005575//cellular_component;GO:0005576//extracellular region	GO:0003674//molecular_function;GO:0003823//antigen binding;GO:0004115//3',5'-cyclic-AMP phosphodiesterase activity;GO:0005488//binding;GO:0051082//unfolded protein binding	GO:0006198//cAMP catabolic process;GO:0015031//protein transport;GO:0051262//protein tetramerization
Carg_Chr04G007030.1	1552943.125	748147.625	421434.34375	2281688	2026283.375	1985883.25	907508.364583333	2097951.54166667	1.2089985093064	1.83320893164893e-10	9.43840712808963e-08	Caprin1	KAF3688679.1 Caprin-1 Cytoplasmic activation- and proliferation-associated protein 1 [Channa argus]	-	-	-	-	GO:0000932//cytoplasmic mRNA processing body;GO:0005575//cellular_component;GO:0005622//intracellular;GO:0005623//cell;GO:0005737//cytoplasm;GO:0005829//cytosol;GO:0010494//cytoplasmic stress granule;GO:0030425//dendrite;GO:0032991//macromolecular complex;GO:0035770//ribonucleoprotein granule;GO:0036464//cytoplasmic ribonucleoprotein granule;GO:0036477//somatodendritic compartment;GO:0042995//cel…	GO:0003674//molecular_function;GO:0003676//nucleic acid binding;GO:0003723//RNA binding;GO:0005488//binding;GO:0097159//organic cyclic compound binding;GO:1901363//heterocyclic compound binding	GO:0006417//regulation of translation;GO:0007275//multicellular organism development;GO:0007399//nervous system development;GO:0008150//biological_process;GO:0009889//regulation of biosynthetic process;GO:0009890//negative regulation of biosynthetic process;GO:0009892//negative regulation of metabolic process;GO:0009987//cellular process;GO:0010468//regulation of gene expression;GO:0010556//regul…
Carg_Chr13G001960.1	3171619.25	3253266.25	4243079.5	4628606.5	12353718	15078691	3555988.33333333	10687005.1666667	1.5875351253694	2.43704646022019e-10	1.17108205901781e-07	HNMT	KAF3695047.1 Histamine N-methyltransferase A [Channa argus]	Metabolism;Metabolism	Global and overview maps;Amino acid metabolism	ko01100//Metabolic pathways;ko00340//Histidine metabolism	K00546;K00546	-	GO:0008168//methyltransferase activity;GO:0008689//3-demethylubiquinone-9 3-O-methyltransferase activity	GO:0006744//ubiquinone biosynthetic process
Carg_Chr17G007430.1	7359874	12305195	25586860	2639515	1877684.625	1698372.375	15083976.3333333	2071857.33333333	-2.86402022344225	4.9465538112722e-10	2.22842249197812e-07	--	KAF3698086.1 Endonuclease domain-containing 1 protein [Channa argus]	-	-	-	-	-	GO:0003676//nucleic acid binding;GO:0016787//hydrolase activity;GO:0046872//metal ion binding	-
Carg_Chr23G001890.1	161774.203125	284915.0625	516686.53125	2251852.25	5374722	4396441.5	321125.265625	4007671.91666667	3.64155632524718	5.61026734621796e-10	2.37875335479642e-07	MFAP4	KAF3704160.1 Microfibril-associated glycoprotein 4 36 kDa microfibril-associated glycoprotein [Channa argus]	-	-	-	-	-	-	-
Carg_Chr11G008510.1	12868355	13474336	13807512	19603958	19555588	30445276	13383401	23201607.3333333	0.79377997279798	6.34156054790183e-10	2.53944269051536e-07	CP	KAF3690622.1 Ceruloplasmin [Channa argus]	Cellular Processes;Metabolism	Cell growth and death;Metabolism of cofactors and vitamins	ko04216//Ferroptosis;ko00860//Porphyrin and chlorophyll metabolism	K13624;K13624	GO:0005575//cellular_component;GO:0005576//extracellular region;GO:0005615//extracellular space;GO:0005622//intracellular;GO:0005623//cell;GO:0005737//cytoplasm;GO:0005783//endoplasmic reticulum;GO:0005788//endoplasmic reticulum lumen;GO:0005886//plasma membrane;GO:0012505//endomembrane system;GO:0016020//membrane;GO:0031224//intrinsic component of membrane;GO:0031225//anchored component of membr…	GO:0003674//molecular_function;GO:0003824//catalytic activity;GO:0004322//ferroxidase activity;GO:0005375//copper ion transmembrane transporter activity;GO:0005488//binding;GO:0005507//copper ion binding;GO:0005515//protein binding;GO:0016491//oxidoreductase activity;GO:0016722//oxidoreductase activity, oxidizing metal ions;GO:0016724//oxidoreductase activity, oxidizing metal ions, oxygen as acce…	GO:0000041//transition metal ion transport;GO:0001889//liver development;GO:0006464//cellular protein modification process;GO:0006807//nitrogen compound metabolic process;GO:0006810//transport;GO:0006811//ion transport;GO:0006812//cation transport;GO:0006825//copper ion transport;GO:0006873//cellular ion homeostasis;GO:0006875//cellular metal ion homeostasis;GO:0006879//cellular iron ion homeosta…
Carg_Chr07G003500.1	16230215	14648704	9242937	41094536	40547488	41539416	13373952	41060480	1.61832464824249	3.11435909777745e-09	1.18148949351473e-06	krt18	KAF3689633.1 Keratin, type I cytoskeletal 18 Cytokeratin-18 [Channa argus]	Organismal Systems;Human Diseases	Endocrine system;Infectious diseases	ko04915//Estrogen signaling pathway;ko05150//Staphylococcus aureus infection	K07604;K07604	GO:0031514//motile cilium	GO:0005524//ATP binding	GO:0007059//chromosome segregation;GO:0030261//chromosome condensation;GO:0048870//cell motility
Carg_Chr17G000510.1	16694003	20236972	21439366	11543225	8416079	9951590	19456780.3333333	9970298	-0.964564464990682	3.50877795880367e-09	1.25458372973013e-06	Pygm	KAF3697488.1 Glycogen phosphorylase, muscle form [Channa argus]	Metabolism;Cellular Processes;Organismal Systems;Organismal Systems;Human Diseases;Metabolism	Global and overview maps;Cell growth and death;Endocrine system;Endocrine system;Endocrine and metabolic diseases;Carbohydrate metabolism	ko01100//Metabolic pathways;ko04217//Necroptosis;ko04910//Insulin signaling pathway;ko04922//Glucagon signaling pathway;ko04931//Insulin resistance;ko00500//Starch and sucrose metabolism	K00688;K00688;K00688;K00688;K00688;K00688	GO:0016021//integral component of membrane	GO:0004645//phosphorylase activity;GO:0008184//glycogen phosphorylase activity;GO:0008827//cytochrome o ubiquinol oxidase activity	GO:0005975//carbohydrate metabolic process;GO:0005977//glycogen metabolic process;GO:0022900//electron transport chain;GO:0055114//oxidation-reduction process
Carg_Chr18G000910.1	6932959	945267.1875	2841935	23013144	18245456	9767330	3573387.0625	17008643.3333333	2.25090397388914	3.6551412769607e-09	1.25458372973013e-06	--	KAF3705485.1 hypothetical protein EXN66_Car021176 [Channa argus]	-	-	-	-	-	-	-
Carg_Chr10G003930.1	1167549.25	1032948.25	1194569	663921.0625	536194	622026.375	1131688.83333333	607380.479166667	-0.897804885411268	4.00079611754676e-09	1.3108062916035e-06	sarm1	KAF3692827.1 Sterile alpha and TIR motif-containing protein 1 Tir-1 -like protein [Channa argus]	-	-	-	-	GO:0005575//cellular_component;GO:0005622//intracellular;GO:0005623//cell;GO:0005737//cytoplasm;GO:0005739//mitochondrion;GO:0005740//mitochondrial envelope;GO:0005741//mitochondrial outer membrane;GO:0005829//cytosol;GO:0005856//cytoskeleton;GO:0005874//microtubule;GO:0015630//microtubule cytoskeleton;GO:0016020//membrane;GO:0019867//outer membrane;GO:0019898//extrinsic component of membrane;GO:…	GO:0005515//protein binding	GO:0002376//immune system process;GO:0002682//regulation of immune system process;GO:0002683//negative regulation of immune system process;GO:0006950//response to stress;GO:0006952//defense response;GO:0006955//immune response;GO:0007154//cell communication;GO:0007165//signal transduction;GO:0007275//multicellular organism development;GO:0007399//nervous system development;GO:0008150//biological_…
Carg_Chr14G000630.1	4884135.5	2427407.25	1770817.125	8586069	7447197	7733438	3027453.29166667	7922234.66666667	1.38780273451883	4.52614417015467e-09	1.41845422515108e-06	G3BP1	KAF3694246.1 Ras GTPase-activating protein-binding protein 1 [Channa argus]	-	-	-	-	GO:0005575//cellular_component;GO:0005622//intracellular;GO:0005623//cell;GO:0005634//nucleus;GO:0005737//cytoplasm;GO:0005829//cytosol;GO:0010494//cytoplasmic stress granule;GO:0032991//macromolecular complex;GO:0035770//ribonucleoprotein granule;GO:0036464//cytoplasmic ribonucleoprotein granule;GO:0036477//somatodendritic compartment;GO:0043025//neuronal cell body;GO:0043204//perikaryon;GO:0043…	GO:0000166//nucleotide binding;GO:0003674//molecular_function;GO:0003676//nucleic acid binding;GO:0003677//DNA binding;GO:0003678//DNA helicase activity;GO:0003723//RNA binding;GO:0003724//RNA helicase activity;GO:0003729//mRNA binding;GO:0003824//catalytic activity;GO:0004003//ATP-dependent DNA helicase activity;GO:0004004//ATP-dependent RNA helicase activity;GO:0004386//helicase activity;GO:000…	GO:0006139//nucleobase-containing compound metabolic process;GO:0006725//cellular aromatic compound metabolic process;GO:0006807//nitrogen compound metabolic process;GO:0006996//organelle organization;GO:0007154//cell communication;GO:0007165//signal transduction;GO:0007264//small GTPase mediated signal transduction;GO:0007265//Ras protein signal transduction;GO:0008150//biological_process;GO:000…
Carg_Chr12G010480.1	3836009	5041737.5	6550653	2401939.5	3163020.25	2922331	5142799.83333333	2829096.91666667	-0.862212402461773	5.14740626320481e-09	1.54593768104918e-06	Hspg2	KAF3697266.1 Basement membrane-specific heparan sulfate proteoglycan core protein [Channa argus]	-	-	-	-	GO:0000323//lytic vacuole;GO:0005575//cellular_component;GO:0005576//extracellular region;GO:0005604//basement membrane;GO:0005622//intracellular;GO:0005623//cell;GO:0005737//cytoplasm;GO:0005764//lysosome;GO:0005773//vacuole;GO:0005775//vacuolar lumen;GO:0005794//Golgi apparatus;GO:0005796//Golgi lumen;GO:0005886//plasma membrane;GO:0012505//endomembrane system;GO:0016020//membrane;GO:0016021//i…	GO:0003674//molecular_function;GO:0005102//receptor binding;GO:0005178//integrin binding;GO:0005198//structural molecule activity;GO:0005488//binding;GO:0005509//calcium ion binding;GO:0005515//protein binding;GO:0008022//protein C-terminus binding;GO:0043167//ion binding;GO:0043169//cation binding;GO:0044877//macromolecular complex binding;GO:0046872//metal ion binding;GO:0050750//low-density li…	GO:0000902//cell morphogenesis;GO:0000904//cell morphogenesis involved in differentiation;GO:0001523//retinoid metabolic process;GO:0001525//angiogenesis;GO:0001568//blood vessel development;GO:0001944//vasculature development;GO:0002119//nematode larval development;GO:0002164//larval development;GO:0006022//aminoglycan metabolic process;GO:0006023//aminoglycan biosynthetic process;GO:0006024//gl…
Carg_Chr16G001600.1	3253756.25	2359905.75	1153148	4172517	3667456.75	3941560.25	2255603.33333333	3927178	0.799979609798437	1.55312174494679e-08	4.28521305398025e-06	EIF4G1	KAF3699357.1 Eukaryotic translation initiation factor 4 gamma 1 [Channa argus]	Genetic Information Processing;Human Diseases	Translation;Cardiovascular diseases	ko03013//RNA transport;ko05416//Viral myocarditis	K03260;K03260	-	GO:0003723//RNA binding;GO:0005515//protein binding	-
Carg_Chr20G005590.1	9862101	9926007	10646241	5767524	6356394	5969904	10144783	6031274	-0.750203322488985	1.60517137149649e-08	4.28521305398025e-06	ITGA1	KAF3701910.1 Integrin alpha-1 CD49 antigen-like family member A Laminin and collagen receptor VLA-1 Precursor [Channa argus]	Human Diseases;Environmental Information Processing;Cellular Processes;Cellular Processes;Human Diseases;Organismal Systems;Human Diseases;Environmental Information Processing;Human Diseases	Infectious diseases;Signal transduction;Cellular community - eukaryotes;Cell motility;Cardiovascular diseases;Immune system;Cardiovascular diseases;Signaling molecules and interaction;Cardiovascular diseases	ko05165//Human papillomavirus infection;ko04151//PI3K-Akt signaling pathway;ko04510//Focal adhesion;ko04810//Regulation of actin cytoskeleton;ko05414//Dilated cardiomyopathy (DCM);ko04640//Hematopoietic cell lineage;ko05410//Hypertrophic cardiomyopathy (HCM);ko04512//ECM-receptor interaction;ko05412//Arrhythmogenic right ventricular cardiomyopathy (ARVC)	K06480;K06480;K06480;K06480;K06480;K06480;K06480;K06480;K06480	GO:0001669//acrosomal vesicle;GO:0005575//cellular_component;GO:0005622//intracellular;GO:0005623//cell;GO:0005737//cytoplasm;GO:0005886//plasma membrane;GO:0005887//integral component of plasma membrane;GO:0005912//adherens junction;GO:0005924//cell-substrate adherens junction;GO:0005925//focal adhesion;GO:0008305//integrin complex;GO:0009897//external side of plasma membrane;GO:0009986//cell su…	GO:0003674//molecular_function;GO:0005102//receptor binding;GO:0005488//binding;GO:0005515//protein binding;GO:0005518//collagen binding;GO:0019899//enzyme binding;GO:0019902//phosphatase binding;GO:0019903//protein phosphatase binding;GO:0043167//ion binding;GO:0043169//cation binding;GO:0044877//macromolecular complex binding;GO:0046872//metal ion binding;GO:0098631//protein binding involved in…	GO:0000187//activation of MAPK activity;GO:0000902//cell morphogenesis;GO:0001932//regulation of protein phosphorylation;GO:0001934//positive regulation of protein phosphorylation;GO:0002376//immune system process;GO:0003008//system process;GO:0003012//muscle system process;GO:0003013//circulatory system process;GO:0003018//vascular process in circulatory system;GO:0006928//movement of cell or su…
Carg_Chr09G003840.1	14809540	18994028	21267506	3972521.5	8815262	2017337	18357024.6666667	4935040.16666667	-1.89519851153665	1.79889553273385e-08	4.63087107140913e-06	Try3	KAF3691763.1 Trypsin-3 [Channa argus]	Human Diseases;Organismal Systems;Organismal Systems;Environmental Information Processing	Infectious diseases;Digestive system;Digestive system;Signaling molecules and interaction	ko05164//Influenza A;ko04972//Pancreatic secretion;ko04974//Protein digestion and absorption;ko04080//Neuroactive ligand-receptor interaction	K01312;K01312;K01312;K01312	-	GO:0004252//serine-type endopeptidase activity	GO:0006508//proteolysis
Carg_Chr08G011330.1	5391241.5	5218709	4496980	3996413.25	3032999	2984530.75	5035643.5	3337981	-0.593200407801027	2.00703908375497e-08	4.98853024679512e-06	SYNGAP1	KAF3687178.1 Disabled -like protein 2-interacting protein [Channa argus]	-	-	-	-	GO:0005575//cellular_component;GO:0005622//intracellular;GO:0005623//cell;GO:0005737//cytoplasm;GO:0005829//cytosol;GO:0005886//plasma membrane;GO:0005938//cell cortex;GO:0009898//cytoplasmic side of plasma membrane;GO:0016020//membrane;GO:0031224//intrinsic component of membrane;GO:0031226//intrinsic component of plasma membrane;GO:0031235//intrinsic component of the cytoplasmic side of the plas…	GO:0003674//molecular_function;GO:0005096//GTPase activator activity;GO:0005524//ATP binding;GO:0008047//enzyme activator activity;GO:0030234//enzyme regulator activity;GO:0030695//GTPase regulator activity;GO:0060589//nucleoside-triphosphatase regulator activity;GO:0098772//molecular function regulator	GO:0000165//MAPK cascade;GO:0002682//regulation of immune system process;GO:0002684//positive regulation of immune system process;GO:0002694//regulation of leukocyte activation;GO:0002696//positive regulation of leukocyte activation;GO:0006464//cellular protein modification process;GO:0006468//protein phosphorylation;GO:0006793//phosphorus metabolic process;GO:0006796//phosphate-containing compou…
Carg_Chr17G002570.1	1281869.375	1153222	1179948.125	1931592.125	3192030.75	2365784.75	1205013.16666667	2496469.20833333	1.05084020219577	2.74841490430665e-08	6.60352487674745e-06	Slc3a2	KAF3697654.1 4F2 cell-surface antigen heavy chain [Channa argus]	Environmental Information Processing;Organismal Systems;Cellular Processes	Signal transduction;Digestive system;Cell growth and death	ko04150//mTOR signaling pathway;ko04974//Protein digestion and absorption;ko04216//Ferroptosis	K06519;K06519;K06519	-	GO:0003824//catalytic activity;GO:0008788//alpha,alpha-phosphotrehalase activity;GO:0016798//hydrolase activity, acting on glycosyl bonds;GO:0047470//(1,4)-alpha-D-glucan 1-alpha-D-glucosylmutase activity;GO:0047471//maltose alpha-D-glucosyltransferase activity	GO:0005975//carbohydrate metabolic process;GO:0005991//trehalose metabolic process;GO:0005992//trehalose biosynthetic process
Carg_Chr10G004680.1	1915694.25	1890693.375	2759336.75	2996337.5	6351638.5	5386739.5	2188574.79166667	4911571.83333333	1.16619311210826	3.28244875469298e-08	7.55570468547556e-06	POR	KAF3692905.1 NADPH--cytochrome P450 reductase [Channa argus]	-	-	-	-	GO:0005575//cellular_component;GO:0005622//intracellular;GO:0005623//cell;GO:0005737//cytoplasm;GO:0005739//mitochondrion;GO:0005740//mitochondrial envelope;GO:0005741//mitochondrial outer membrane;GO:0005783//endoplasmic reticulum;GO:0005789//endoplasmic reticulum membrane;GO:0005886//plasma membrane;GO:0009337//sulfite reductase complex (NADPH);GO:0012505//endomembrane system;GO:0016020//membra…	GO:0000166//nucleotide binding;GO:0003674//molecular_function;GO:0003824//catalytic activity;GO:0003958//NADPH-hemoprotein reductase activity;GO:0004128//cytochrome-b5 reductase activity, acting on NAD(P)H;GO:0004783//sulfite reductase (NADPH) activity;GO:0005488//binding;GO:0005515//protein binding;GO:0008941//nitric oxide dioxygenase activity;GO:0009055//electron carrier activity;GO:0010181//FM…	GO:0000003//reproduction;GO:0001505//regulation of neurotransmitter levels;GO:0003006//developmental process involved in reproduction;GO:0003420//regulation of growth plate cartilage chondrocyte proliferation;GO:0006066//alcohol metabolic process;GO:0006082//organic acid metabolic process;GO:0006091//generation of precursor metabolites and energy;GO:0006464//cellular protein modification process;…
Carg_Chr01G005140.1	28936906	21555608	22915666	52889984	64917440	48973980	24469393.3333333	55593801.3333333	1.183945699214	3.35436390032211e-08	7.55570468547556e-06	CNDP2	KAF3707368.1 Cytosolic non-specific dipeptidase [Channa argus]	Metabolism;Metabolism;Metabolism;Metabolism	Global and overview maps;Amino acid metabolism;Metabolism of other amino acids;Amino acid metabolism	ko01100//Metabolic pathways;ko00330//Arginine and proline metabolism;ko00410//beta-Alanine metabolism;ko00340//Histidine metabolism	K08660;K08660;K08660;K08660	GO:0005575//cellular_component;GO:0005576//extracellular region;GO:0005622//intracellular;GO:0005623//cell;GO:0005634//nucleus;GO:0005654//nucleoplasm;GO:0005737//cytoplasm;GO:0005739//mitochondrion;GO:0005829//cytosol;GO:0031012//extracellular matrix;GO:0031974//membrane-enclosed lumen;GO:0031981//nuclear lumen;GO:0043226//organelle;GO:0043227//membrane-bounded organelle;GO:0043229//intracellula…	GO:0003674//molecular_function;GO:0003824//catalytic activity;GO:0004180//carboxypeptidase activity;GO:0004222//metalloendopeptidase activity;GO:0005488//binding;GO:0008233//peptidase activity;GO:0008235//metalloexopeptidase activity;GO:0008237//metallopeptidase activity;GO:0008238//exopeptidase activity;GO:0008242//omega peptidase activity;GO:0008777//acetylornithine deacetylase activity;GO:0009…	GO:0006508//proteolysis;GO:0006518//peptide metabolic process;GO:0006575//cellular modified amino acid metabolic process;GO:0006592//ornithine biosynthetic process;GO:0006749//glutathione metabolic process;GO:0006750//glutathione biosynthetic process;GO:0006751//glutathione catabolic process;GO:0006790//sulfur compound metabolic process;GO:0006807//nitrogen compound metabolic process;GO:0008150//…
Carg_Chr09G008180.1	5514780.5	4596318.5	4824555.5	18746548	17370540	35147188	4978551.5	23754758.6666667	2.25441859084884	3.56855672203744e-08	7.79459298558965e-06	apoeb	KAF3692148.1 Apolipoprotein Eb [Channa argus]	Human Diseases;Organismal Systems	Neurodegenerative diseases;Digestive system	ko05010//Alzheimer disease;ko04979//Cholesterol metabolism	K04524;K04524	GO:0000276//mitochondrial proton-transporting ATP synthase complex, coupling factor F(o);GO:0000794//condensed nuclear chromosome;GO:0005575//cellular_component;GO:0005576//extracellular region;GO:0005577//fibrinogen complex;GO:0005615//extracellular space;GO:0005783//endoplasmic reticulum;GO:0016021//integral component of membrane;GO:0019028//viral capsid;GO:0019031//viral envelope;GO:0032991//m…	GO:0001540//beta-amyloid binding;GO:0003674//molecular_function;GO:0003690//double-stranded DNA binding;GO:0003824//catalytic activity;GO:0004656//procollagen-proline 4-dioxygenase activity;GO:0005102//receptor binding;GO:0005198//structural molecule activity;GO:0005215//transporter activity;GO:0005319//lipid transporter activity;GO:0005488//binding;GO:0005496//steroid binding;GO:0005515//protein…	GO:0001558//regulation of cell growth;GO:0006066//alcohol metabolic process;GO:0006629//lipid metabolic process;GO:0006638//neutral lipid metabolic process;GO:0006639//acylglycerol metabolic process;GO:0006641//triglyceride metabolic process;GO:0006694//steroid biosynthetic process;GO:0006695//cholesterol biosynthetic process;GO:0006706//steroid catabolic process;GO:0006707//cholesterol catabolic…
Carg_Chr04G010980.1	5870844	7750537	9825836	3630822.25	3419435.5	2761895.5	7815739	3270717.75	-1.25677502461002	5.3878326898796e-08	1.14222053025447e-05	--	KAF1371558.1 hypothetical protein PFLUV_G00269590 [Perca fluviatilis]	-	-	-	-	-	-	-
Carg_Chr16G007610.1	2380192.25	2994635.5	3145450	5168411	9302256	8447822	2840092.58333333	7639496.33333333	1.42753956503517	6.90288365662904e-08	1.42159958277092e-05	MRC1	KAF3698790.1 Macrophage mannose receptor 1 [Channa argus]	Human Diseases;Cellular Processes	Infectious diseases;Transport and catabolism	ko05152//Tuberculosis;ko04145//Phagosome	K06560;K06560	GO:0005575//cellular_component;GO:0005576//extracellular region;GO:0005615//extracellular space;GO:0005623//cell;GO:0009986//cell surface;GO:0044421//extracellular region part;GO:0044464//cell part	GO:0003674//molecular_function;GO:0005488//binding;GO:0005534//galactose binding;GO:0030246//carbohydrate binding;GO:0036094//small molecule binding;GO:0048029//monosaccharide binding	GO:0000003//reproduction;GO:0007320//insemination;GO:0007610//behavior;GO:0007617//mating behavior;GO:0007618//mating;GO:0007620//copulation;GO:0008104//protein localization;GO:0008150//biological_process;GO:0019098//reproductive behavior;GO:0019953//sexual reproduction;GO:0022414//reproductive process;GO:0032501//multicellular organismal process;GO:0032504//multicellular organism reproduction;GO…
Carg_Chr16G007390.1	2437256.5	3811590	7617931	1640998.125	1658201.125	1495516.125	4622259.16666667	1598238.45833333	-1.5321154774533	7.19952216798903e-08	1.44150432741291e-05	vim	KAF3698810.1 Vimentin [Channa argus]	Human Diseases;Human Diseases	Infectious diseases;Cancers	ko05169//Epstein-Barr virus infection;ko05206//MicroRNAs in cancer	K07606;K07606	GO:0005575//cellular_component;GO:0005622//intracellular;GO:0005623//cell;GO:0005634//nucleus;GO:0005737//cytoplasm;GO:0005777//peroxisome;GO:0005829//cytosol;GO:0005844//polysome;GO:0005856//cytoskeleton;GO:0005882//intermediate filament;GO:0005886//plasma membrane;GO:0016020//membrane;GO:0016363//nuclear matrix;GO:0016459//myosin complex;GO:0019028//viral capsid;GO:0019031//viral envelope;GO:00…	GO:0003674//molecular_function;GO:0003676//nucleic acid binding;GO:0003700//transcription factor activity, sequence-specific DNA binding;GO:0003723//RNA binding;GO:0003725//double-stranded RNA binding;GO:0005198//structural molecule activity;GO:0005200//structural constituent of cytoskeleton;GO:0005212//structural constituent of eye lens;GO:0005488//binding;GO:0005515//protein binding;GO:0005524/…	GO:0000003//reproduction;GO:0001654//eye development;GO:0001701//in utero embryonic development;GO:0001890//placenta development;GO:0001893//maternal placenta development;GO:0002064//epithelial cell development;GO:0002088//lens development in camera-type eye;GO:0002376//immune system process;GO:0003006//developmental process involved in reproduction;GO:0003008//system process;GO:0003012//muscle s…
Carg_Chr08G007370.1	1539717.625	1380945.375	3713235	11261266	18655938	19193642	2211299.33333333	16370282	2.88811293995625	7.96710631636151e-08	1.55207844130632e-05	--	KAF3687542.1 hypothetical protein EXN66_Car003214 [Channa argus]	-	-	-	-	-	-	-
Carg_Chr14G002420.1	14130019	12632590	12073633	11091958	7166301.5	7334931	12945414	8531063.5	-0.60164359678246	8.84170701921909e-08	1.67713221564556e-05	SEPTIN6	XP_028271439.1 septin-6 isoform X2 [Parambassis ranga]	Human Diseases;Human Diseases	Infectious diseases;Infectious diseases	ko05131//Shigellosis;ko05100//Bacterial invasion of epithelial cells	K16939;K16939	GO:0000775//chromosome, centromeric region;GO:0000776//kinetochore;GO:0000777//condensed chromosome kinetochore;GO:0000779//condensed chromosome, centromeric region;GO:0000793//condensed chromosome;GO:0005575//cellular_component;GO:0005622//intracellular;GO:0005623//cell;GO:0005694//chromosome;GO:0005737//cytoplasm;GO:0005741//mitochondrial outer membrane;GO:0005819//spindle;GO:0005856//cytoskele…	GO:0000166//nucleotide binding;GO:0001882//nucleoside binding;GO:0001883//purine nucleoside binding;GO:0003674//molecular_function;GO:0003677//DNA binding;GO:0003924//GTPase activity;GO:0004521//endoribonuclease activity;GO:0005488//binding;GO:0005524//ATP binding;GO:0005525//GTP binding;GO:0008855//exodeoxyribonuclease VII activity;GO:0017076//purine nucleotide binding;GO:0019001//guanyl nucleot…	GO:0000003//reproduction;GO:0000278//mitotic cell cycle;GO:0000281//mitotic cytokinesis;GO:0000910//cytokinesis;GO:0006402//mRNA catabolic process;GO:0006606//protein import into nucleus;GO:0007049//cell cycle;GO:0007276//gamete generation;GO:0007283//spermatogenesis;GO:0008053//mitochondrial fusion;GO:0008150//biological_process;GO:0009987//cellular process;GO:0016032//viral process;GO:0019953//…
Carg_Chr04G005420.1	11180530	9015125	9358238	22836350	20166004	26338508	9851297.66666667	23113620.6666667	1.2303575887073	1.2145781529591e-07	2.1886698316323e-05	ANXA2	KAF3688814.1 Annexin A2 Annexin II Annexin-2 [Channa argus]	Human Diseases	Infectious diseases	ko05132//Salmonella infection	K17092	-	GO:0004520//endodeoxyribonuclease activity;GO:0005509//calcium ion binding;GO:0005544//calcium-dependent phospholipid binding	GO:0006298//mismatch repair;GO:0006355//regulation of transcription, DNA-templated
Carg_Chr06G000320.1	13551020	15847304	19182468	9988448	11913461	7838345.5	16193597.3333333	9913418.16666667	-0.707969016849134	1.27366645042831e-07	2.23916774992373e-05	anxa2-b	KAF3686161.1 Annexin A2-A Annexin II type I Annexin-2-A [Channa argus]	Human Diseases	Infectious diseases	ko05132//Salmonella infection	K17092	-	GO:0005125//cytokine activity;GO:0005509//calcium ion binding;GO:0005544//calcium-dependent phospholipid binding	GO:0006282//regulation of DNA repair
Carg_Chr20G004770.1	31851596	25663496	21626666	41384096	51047068	47582140	26380586	46671101.3333333	0.823052900101321	1.40778673849205e-07	2.4160301931073e-05	hspa5	KAF3701988.1 78 kDa glucose-regulated protein [Channa argus]	Genetic Information Processing;Organismal Systems;Human Diseases;Genetic Information Processing	Folding, sorting and degradation;Endocrine system;Neurodegenerative diseases;Folding, sorting and degradation	ko04141//Protein processing in endoplasmic reticulum;ko04918//Thyroid hormone synthesis;ko05020//Prion diseases;ko03060//Protein export	K09490;K09490;K09490;K09490	GO:0000323//lytic vacuole;GO:0000974//Prp19 complex;GO:0001917//photoreceptor inner segment;GO:0005575//cellular_component;GO:0005576//extracellular region;GO:0005615//extracellular space;GO:0005622//intracellular;GO:0005623//cell;GO:0005634//nucleus;GO:0005635//nuclear envelope;GO:0005681//spliceosomal complex;GO:0005730//nucleolus;GO:0005737//cytoplasm;GO:0005739//mitochondrion;GO:0005764//lyso…	GO:0000166//nucleotide binding;GO:0001664//G-protein coupled receptor binding;GO:0003674//molecular_function;GO:0003676//nucleic acid binding;GO:0003723//RNA binding;GO:0003824//catalytic activity;GO:0004856//xylulokinase activity;GO:0005102//receptor binding;GO:0005488//binding;GO:0005504//fatty acid binding;GO:0005509//calcium ion binding;GO:0005515//protein binding;GO:0005524//ATP binding;GO:0…	GO:0000003//reproduction;GO:0000082//G1/S transition of mitotic cell cycle;GO:0000271//polysaccharide biosynthetic process;GO:0000278//mitotic cell cycle;GO:0000741//karyogamy;GO:0000742//karyogamy involved in conjugation with cellular fusion;GO:0000746//conjugation;GO:0000747//conjugation with cellular fusion;GO:0001655//urogenital system development;GO:0001822//kidney development;GO:0001910//re…
Carg_Chr07G008630.1	26816350	27447960	19190254	5027100	15083907	2970395.25	24484854.6666667	7693800.75	-1.67012125967617	1.6111203900923e-07	2.70068738878727e-05	CELA1	KAF3690116.1 Elastase-1 [Channa argus]	-	-	-	-	-	GO:0004252//serine-type endopeptidase activity	GO:0006508//proteolysis
Carg_Chr01G016000.1	1278353	1030814.1875	944510.1875	1701943	2636039.25	2602534	1084559.125	2313505.41666667	1.09297177270513	2.38816199163221e-07	3.91224355356476e-05	Rrbp1	KAF3708380.1 Ribosome-binding protein 1 Ribosome receptor protein [Channa argus]	Genetic Information Processing	Folding, sorting and degradation	ko04141//Protein processing in endoplasmic reticulum	K14000	GO:0005575//cellular_component;GO:0005622//intracellular;GO:0005623//cell;GO:0005737//cytoplasm;GO:0005783//endoplasmic reticulum;GO:0005789//endoplasmic reticulum membrane;GO:0005840//ribosome;GO:0012505//endomembrane system;GO:0016020//membrane;GO:0016021//integral component of membrane;GO:0030176//integral component of endoplasmic reticulum membrane;GO:0031224//intrinsic component of membrane;…	GO:0003674//molecular_function;GO:0005524//ATP binding;GO:0038023//signaling receptor activity;GO:0060089//molecular transducer activity	GO:0006412//translation;GO:0006518//peptide metabolic process;GO:0006807//nitrogen compound metabolic process;GO:0006810//transport;GO:0007059//chromosome segregation;GO:0007154//cell communication;GO:0007165//signal transduction;GO:0008104//protein localization;GO:0008150//biological_process;GO:0008152//metabolic process;GO:0009058//biosynthetic process;GO:0009059//macromolecule biosynthetic pro…
Carg_Chr13G000080.1	1211914	1572755.25	1396482.875	2033458.125	10026025	6876952.5	1393717.375	6312145.20833333	2.17919236041713	3.09451993744373e-07	4.84897819762922e-05	MARCO	KAF3695216.1 Macrophage receptor MARCO Macrophage receptor with collagenous structure [Channa argus]	Cellular Processes	Transport and catabolism	ko04145//Phagosome	K13884	GO:0005575//cellular_component;GO:0005581//collagen trimer;GO:0005622//intracellular;GO:0005623//cell;GO:0005737//cytoplasm;GO:0005886//plasma membrane;GO:0005887//integral component of plasma membrane;GO:0012506//vesicle membrane;GO:0016020//membrane;GO:0016021//integral component of membrane;GO:0030139//endocytic vesicle;GO:0030659//cytoplasmic vesicle membrane;GO:0030666//endocytic vesicle mem…	GO:0001540//beta-amyloid binding;GO:0001664//G-protein coupled receptor binding;GO:0003674//molecular_function;GO:0004252//serine-type endopeptidase activity;GO:0004888//transmembrane signaling receptor activity;GO:0005044//scavenger receptor activity;GO:0005102//receptor binding;GO:0005488//binding;GO:0005515//protein binding;GO:0008329//signaling pattern recognition receptor activity;GO:0033218…	GO:0001932//regulation of protein phosphorylation;GO:0001934//positive regulation of protein phosphorylation;GO:0002218//activation of innate immune response;GO:0002221//pattern recognition receptor signaling pathway;GO:0002253//activation of immune response;GO:0002376//immune system process;GO:0002682//regulation of immune system process;GO:0002684//positive regulation of immune system process;G…
Carg_Chr07G007200.1	1365443.125	1470465.625	957707.625	8985061	18528708	19891946	1264538.79166667	15801905	3.64341529343474	3.43420502816548e-07	5.26675528574825e-05	Rbp7	KAF3689970.1 Retinoid-binding protein 7 Cellular retinoic acid-binding protein 4 [Channa argus]	-	-	-	-	GO:0005575//cellular_component;GO:0005622//intracellular;GO:0005623//cell;GO:0005737//cytoplasm;GO:0044424//intracellular part;GO:0044464//cell part	GO:0003674//molecular_function;GO:0005488//binding;GO:0005501//retinoid binding;GO:0008289//lipid binding;GO:0016918//retinal binding;GO:0019840//isoprenoid binding;GO:0019841//retinol binding;GO:0019842//vitamin binding;GO:0036094//small molecule binding;GO:0043178//alcohol binding	-
Carg_Chr03G004540.1	15388456	9686468	13083532	28217768	19035914	13454972	12719485.3333333	20236218	0.669899389908944	3.78637949413702e-07	5.68587987369576e-05	WARS1	KAF3701127.1 Tryptophan--tRNA ligase, cytoplasmic [Channa argus]	Genetic Information Processing	Translation	ko00970//Aminoacyl-tRNA biosynthesis	K01867	GO:0005575//cellular_component;GO:0005622//intracellular;GO:0005623//cell;GO:0005634//nucleus;GO:0005737//cytoplasm;GO:0005829//cytosol;GO:0032991//macromolecular complex;GO:0043226//organelle;GO:0043227//membrane-bounded organelle;GO:0043229//intracellular organelle;GO:0043231//intracellular membrane-bounded organelle;GO:0044424//intracellular part;GO:0044444//cytoplasmic part;GO:0044464//cell p…	GO:0000166//nucleotide binding;GO:0003674//molecular_function;GO:0003824//catalytic activity;GO:0004812//aminoacyl-tRNA ligase activity;GO:0004830//tryptophan-tRNA ligase activity;GO:0004831//tyrosine-tRNA ligase activity;GO:0004857//enzyme inhibitor activity;GO:0005488//binding;GO:0005515//protein binding;GO:0005524//ATP binding;GO:0008144//drug binding;GO:0016874//ligase activity;GO:0016875//li…	GO:0000902//cell morphogenesis;GO:0000904//cell morphogenesis involved in differentiation;GO:0001525//angiogenesis;GO:0001568//blood vessel development;GO:0001932//regulation of protein phosphorylation;GO:0001933//negative regulation of protein phosphorylation;GO:0001944//vasculature development;GO:0002181//cytoplasmic translation;GO:0006082//organic acid metabolic process;GO:0006139//nucleobase-…
Carg_Chr19G003680.1	7712037.5	6920154.5	5909216.5	9393362	10811533	11674822	6847136.16666667	10626572.3333333	0.634103713477137	4.07677106221784e-07	5.92865528670214e-05	hyou1	KAF3706804.1 Hypoxia up-regulated protein 1 Precursor [Channa argus]	Genetic Information Processing	Folding, sorting and degradation	ko04141//Protein processing in endoplasmic reticulum	K09486	GO:0005575//cellular_component;GO:0005576//extracellular region;GO:0005615//extracellular space;GO:0005622//intracellular;GO:0005623//cell;GO:0005737//cytoplasm;GO:0005773//vacuole;GO:0005774//vacuolar membrane;GO:0005783//endoplasmic reticulum;GO:0005788//endoplasmic reticulum lumen;GO:0005790//smooth endoplasmic reticulum;GO:0005794//Golgi apparatus;GO:0009507//chloroplast;GO:0009536//plastid;G…	GO:0000166//nucleotide binding;GO:0000774//adenyl-nucleotide exchange factor activity;GO:0003674//molecular_function;GO:0003824//catalytic activity;GO:0005488//binding;GO:0005515//protein binding;GO:0005524//ATP binding;GO:0008144//drug binding;GO:0016462//pyrophosphatase activity;GO:0016787//hydrolase activity;GO:0016817//hydrolase activity, acting on acid anhydrides;GO:0016818//hydrolase activi…	GO:0000003//reproduction;GO:0001666//response to hypoxia;GO:0002931//response to ischemia;GO:0006457//protein folding;GO:0006605//protein targeting;GO:0006612//protein targeting to membrane;GO:0006620//posttranslational protein targeting to membrane;GO:0006810//transport;GO:0006886//intracellular protein transport;GO:0006888//ER to Golgi vesicle-mediated transport;GO:0006897//endocytosis;GO:00068…
Carg_Chr02G004340.1	5030765.5	10485150	10859442	2967931.5	2245717	3735200.75	8791785.83333333	2982949.75	-1.55941656825656	4.11255222440492e-07	5.92865528670214e-05	--	XP_030264484.1 obscurin-like [Sparus aurata]	-	-	-	-	-	GO:0003824//catalytic activity	-
Carg_Chr05G003340.1	10396507	7061154.5	11264957	23949498	50072688	38244976	9574206.16666667	37422387.3333333	1.96667681931679	4.2840782713458e-07	6.05483062350206e-05	--	KAF3706131.1 hypothetical protein EXN66_Car021822 [Channa argus]	-	-	-	-	-	-	-
Carg_Chr09G008090.1	16847522	16673332	8024008	2107415.75	9720218	1618543.375	13848287.3333333	4482059.04166667	-1.62747400556123	4.54103732995758e-07	6.11290427078195e-05	Prss1	KAF3692139.1 Anionic trypsin-1 [Channa argus]	Human Diseases;Organismal Systems;Organismal Systems;Environmental Information Processing	Infectious diseases;Digestive system;Digestive system;Signaling molecules and interaction	ko05164//Influenza A;ko04972//Pancreatic secretion;ko04974//Protein digestion and absorption;ko04080//Neuroactive ligand-receptor interaction	K01312;K01312;K01312;K01312	-	GO:0004252//serine-type endopeptidase activity	GO:0006508//proteolysis
Carg_Chr20G003570.1	13988514	20388850	41906796	9405967	8880023	11839009	25428053.3333333	10041666.3333333	-1.34042232675479	4.57958977000867e-07	6.11290427078195e-05	EPX	KAF3702098.1 Eosinophil peroxidase [Channa argus]	-	-	-	-	-	-	-
Carg_Chr11G009870.1	3867444	1606713.25	1697136	3736267.75	3711835.5	3902818.75	2390431.08333333	3783640.66666667	0.662504268999457	5.11807430546581e-07	6.7074690170541e-05	NRDC	KAF3690508.1 Nardilysin [Channa argus]	-	-	-	-	-	GO:0004222//metalloendopeptidase activity	GO:0018189//pyrroloquinoline quinone biosynthetic process
Carg_Chr08G007390.1	566254.75	337316.71875	447361.9375	6780212	14141145	19751106	450311.135416667	13557487.6666667	4.91202389422192	5.48149226314441e-07	6.93876423687391e-05	--	KAF3687540.1 hypothetical protein EXN66_Car003212 [Channa argus]	-	-	-	-	-	-	-
Carg_Chr23G006250.1	5293180.5	14206506	12024216	5838303.5	4433057.5	5160353	10507967.5	5143904.66666667	-1.03054783331135	5.48709158576322e-07	6.93876423687391e-05	--	KAF3704556.1 Fc receptor-like protein 2 [Channa argus]	-	-	-	-	-	GO:0003674//molecular_function	GO:0009306//protein secretion
Carg_Chr01G013490.1	851597.8125	664535.875	926695.375	1724856.25	3617472	3282454.25	814276.354166667	2874927.5	1.81993516107921	5.68688820346019e-07	7.06742933974846e-05	PAPSS2	KAF3708153.1 Bifunctional 3'-phosphoadenosine 5'-phosphosulfate synthase 2 [Channa argus]	Metabolism;Metabolism;Metabolism;Metabolism;Metabolism	Global and overview maps;Nucleotide metabolism;Metabolism of other amino acids;Energy metabolism;Biosynthesis of other secondary metabolites	ko01100//Metabolic pathways;ko00230//Purine metabolism;ko00450//Selenocompound metabolism;ko00920//Sulfur metabolism;ko00261//Monobactam biosynthesis	K13811;K13811;K13811;K13811;K13811	GO:0005575//cellular_component;GO:0005622//intracellular;GO:0005623//cell;GO:0005737//cytoplasm;GO:0005829//cytosol;GO:0044424//intracellular part;GO:0044444//cytoplasmic part;GO:0044464//cell part	GO:0000166//nucleotide binding;GO:0003674//molecular_function;GO:0003824//catalytic activity;GO:0003873//6-phosphofructo-2-kinase activity;GO:0004020//adenylylsulfate kinase activity;GO:0004612//phosphoenolpyruvate carboxykinase (ATP) activity;GO:0004779//sulfate adenylyltransferase activity;GO:0004781//sulfate adenylyltransferase (ATP) activity;GO:0005488//binding;GO:0005524//ATP binding;GO:0008…	GO:0000103//sulfate assimilation;GO:0001501//skeletal system development;GO:0006000//fructose metabolic process;GO:0006082//organic acid metabolic process;GO:0006094//gluconeogenesis;GO:0006139//nucleobase-containing compound metabolic process;GO:0006163//purine nucleotide metabolic process;GO:0006164//purine nucleotide biosynthetic process;GO:0006725//cellular aromatic compound metabolic process…
Carg_Chr01G016600.1	22000140	15849620	20501818	12938144	9545384	13458613	19450526	11980713.6666667	-0.699095321412207	6.26454318609084e-07	7.40243070251521e-05	HABP2	KAF3708435.1 Hyaluronan-binding protein 2 [Channa argus]	-	-	-	-	GO:0005575//cellular_component;GO:0005576//extracellular region;GO:0005615//extracellular space;GO:0044421//extracellular region part	GO:0003674//molecular_function;GO:0003824//catalytic activity;GO:0004175//endopeptidase activity;GO:0004252//serine-type endopeptidase activity;GO:0005488//binding;GO:0005509//calcium ion binding;GO:0005539//glycosaminoglycan binding;GO:0008233//peptidase activity;GO:0008236//serine-type peptidase activity;GO:0016787//hydrolase activity;GO:0017171//serine hydrolase activity;GO:0043167//ion bindin…	GO:0006508//proteolysis;GO:0006807//nitrogen compound metabolic process;GO:0007155//cell adhesion;GO:0008150//biological_process;GO:0008152//metabolic process;GO:0010033//response to organic substance;GO:0010243//response to organonitrogen compound;GO:0019538//protein metabolic process;GO:0022610//biological adhesion;GO:0042221//response to chemical;GO:0043170//macromolecule metabolic process;GO:…
Carg_Chr15G010890.1	1878965.5	1835601.125	1494714.5	1032804.0625	873614.5625	1319060.875	1736427.04166667	1075159.83333333	-0.691570648307781	6.39194103670406e-07	7.43114693428433e-05	Gimap8	KAF3695311.1 GTPase IMAP family member 8 Immune-associated nucleotide-binding protein 9 [Channa argus]	-	-	-	-	GO:0005887//integral component of plasma membrane;GO:0016021//integral component of membrane;GO:0055051//ATP-binding cassette (ABC) transporter complex, integrated substrate binding	GO:0003924//GTPase activity;GO:0005524//ATP binding;GO:0005525//GTP binding;GO:0033230//cysteine-transporting ATPase activity;GO:0051539//4 iron, 4 sulfur cluster binding	GO:0009401//phosphoenolpyruvate-dependent sugar phosphotransferase system;GO:0033228//cysteine export;GO:0051186//cofactor metabolic process
Carg_Chr08G008410.1	9783410	11210886	9042377	14877580	17762568	18762866	10012224.3333333	17134338	0.775127931715775	8.49511801048748e-07	9.56762665931153e-05	CLTA	KAF3687438.1 Clathrin light chain A [Channa argus]	Cellular Processes;Human Diseases;Cellular Processes;Human Diseases;Organismal Systems;Organismal Systems	Transport and catabolism;Neurodegenerative diseases;Transport and catabolism;Infectious diseases;Excretory system;Nervous system	ko04144//Endocytosis;ko05016//Huntington disease;ko04142//Lysosome;ko05100//Bacterial invasion of epithelial cells;ko04961//Endocrine and other factor-regulated calcium reabsorption;ko04721//Synaptic vesicle cycle	K04644;K04644;K04644;K04644;K04644;K04644	GO:0000139//Golgi membrane;GO:0000323//lytic vacuole;GO:0005575//cellular_component;GO:0005622//intracellular;GO:0005623//cell;GO:0005737//cytoplasm;GO:0005764//lysosome;GO:0005765//lysosomal membrane;GO:0005768//endosome;GO:0005773//vacuole;GO:0005774//vacuolar membrane;GO:0005794//Golgi apparatus;GO:0005798//Golgi-associated vesicle;GO:0005802//trans-Golgi network;GO:0005819//spindle;GO:0005829…	GO:0003674//molecular_function;GO:0003677//DNA binding;GO:0004803//transposase activity;GO:0005198//structural molecule activity;GO:0005488//binding;GO:0005515//protein binding;GO:0019899//enzyme binding;GO:0030276//clathrin binding;GO:0032050//clathrin heavy chain binding;GO:0033218//amide binding;GO:0042277//peptide binding;GO:0044877//macromolecular complex binding;GO:0051020//GTPase binding	GO:0002376//immune system process;GO:0002478//antigen processing and presentation of exogenous peptide antigen;GO:0002495//antigen processing and presentation of peptide antigen via MHC class II;GO:0002504//antigen processing and presentation of peptide or polysaccharide antigen via MHC class II;GO:0006313//transposition, DNA-mediated;GO:0006807//nitrogen compound metabolic process;GO:0006810//tr…
Carg_Chr02G011120.1	15130582	39683952	33645980	80000712	114576384	94879432	29486838	96485509.3333333	1.71024116331527	8.91974183130641e-07	9.83883382433812e-05	FTH	KAF3699639.1 Ferritin, middle subunit [Channa argus]	Cellular Processes;Cellular Processes;Organismal Systems	Cell growth and death;Cell growth and death;Digestive system	ko04217//Necroptosis;ko04216//Ferroptosis;ko04978//Mineral absorption	K00522;K00522;K00522	-	GO:0008199//ferric iron binding	-
Carg_Chr02G011130.1	15130582	39683952	33645980	80000712	114576384	94879432	29486838	96485509.3333333	1.71024116331527	8.91974183130641e-07	9.83883382433812e-05	FTH	KAF3699639.1 Ferritin, middle subunit [Channa argus]	Cellular Processes;Cellular Processes;Organismal Systems	Cell growth and death;Cell growth and death;Digestive system	ko04217//Necroptosis;ko04216//Ferroptosis;ko04978//Mineral absorption	K00522;K00522;K00522	-	GO:0008199//ferric iron binding	-
Carg_Chr02G011140.1	15130582	39683952	33645980	80000712	114576384	94879432	29486838	96485509.3333333	1.71024116331527	8.91974183130641e-07	9.83883382433812e-05	FTH	KAF3699639.1 Ferritin, middle subunit [Channa argus]	Cellular Processes;Cellular Processes;Organismal Systems	Cell growth and death;Cell growth and death;Digestive system	ko04217//Necroptosis;ko04216//Ferroptosis;ko04978//Mineral absorption	K00522;K00522;K00522	-	GO:0008199//ferric iron binding	-
Carg_Chr02G011160.1	15130582	39683952	33645980	80000712	114576384	94879432	29486838	96485509.3333333	1.71024116331527	8.91974183130641e-07	9.83883382433812e-05	FTH	KAF3699639.1 Ferritin, middle subunit [Channa argus]	Cellular Processes;Cellular Processes;Organismal Systems	Cell growth and death;Cell growth and death;Digestive system	ko04217//Necroptosis;ko04216//Ferroptosis;ko04978//Mineral absorption	K00522;K00522;K00522	-	GO:0008199//ferric iron binding	-
Carg_Chr23G003120.1	3217029.75	3883730.5	3123947.25	2282894	1341333	1428719.125	3408235.83333333	1684315.375	-1.01686286933085	9.02451528881607e-07	9.83883382433812e-05	PTPRE	KAF3704277.1 Receptor-type tyrosine-protein phosphatase epsilon [Channa argus]	-	-	-	-	-	GO:0004721//phosphoprotein phosphatase activity;GO:0004725//protein tyrosine phosphatase activity;GO:0005524//ATP binding	GO:0006470//protein dephosphorylation
Carg_Chr14G004540.1	7328413	8435818	9782017	6594461	5359543.5	4728643.5	8515416	5560882.66666667	-0.614763114060012	1.36613853173584e-06	0.000138691923052844	DOCK2	KAF3693905.1 Dedicator of cytokinesis protein 2 [Channa argus]	Organismal Systems;Organismal Systems	Immune system;Immune system	ko04062//Chemokine signaling pathway;ko04666//Fc gamma R-mediated phagocytosis	K12367;K12367	GO:0005575//cellular_component;GO:0005576//extracellular region;GO:0005622//intracellular;GO:0005623//cell;GO:0005737//cytoplasm;GO:0005829//cytosol;GO:0005856//cytoskeleton;GO:0012505//endomembrane system;GO:0016020//membrane;GO:0030141//secretory granule;GO:0031410//cytoplasmic vesicle;GO:0031974//membrane-enclosed lumen;GO:0031982//vesicle;GO:0031983//vesicle lumen;GO:0034774//secretory granul…	GO:0003674//molecular_function;GO:0005085//guanyl-nucleotide exchange factor activity;GO:0005088//Ras guanyl-nucleotide exchange factor activity;GO:0005089//Rho guanyl-nucleotide exchange factor activity;GO:0005096//GTPase activator activity;GO:0005102//receptor binding;GO:0005488//binding;GO:0005515//protein binding;GO:0008047//enzyme activator activity;GO:0015087//cobalt ion transmembrane trans…	GO:0001766//membrane raft polarization;GO:0001767//establishment of lymphocyte polarity;GO:0001768//establishment of T cell polarity;GO:0001771//immunological synapse formation;GO:0001773//myeloid dendritic cell activation;GO:0001775//cell activation;GO:0002252//immune effector process;GO:0002263//cell activation involved in immune response;GO:0002274//myeloid leukocyte activation;GO:0002275//mye…
Carg_Chr08G004050.1	4214514.5	5852156	3233345	2684924	2789774.75	1817144.5	4433338.5	2430614.41666667	-0.867072473309138	1.72313353425829e-06	0.000170141733081284	SORBS2	XP_031158170.1 sorbin and SH3 domain-containing protein 2 isoform X10 [Sander lucioperca]	-	-	-	-	GO:0005575//cellular_component;GO:0005622//intracellular;GO:0005623//cell;GO:0005634//nucleus;GO:0005654//nucleoplasm;GO:0005737//cytoplasm;GO:0005856//cytoskeleton;GO:0005886//plasma membrane;GO:0005912//adherens junction;GO:0005924//cell-substrate adherens junction;GO:0005925//focal adhesion;GO:0014069//postsynaptic density;GO:0015629//actin cytoskeleton;GO:0016020//membrane;GO:0016324//apical …	GO:0003674//molecular_function;GO:0003676//nucleic acid binding;GO:0005198//structural molecule activity;GO:0005200//structural constituent of cytoskeleton;GO:0005488//binding;GO:0005515//protein binding;GO:0008092//cytoskeletal protein binding;GO:0008093//cytoskeletal adaptor activity;GO:0008307//structural constituent of muscle;GO:0019904//protein domain specific binding;GO:0030674//protein bin…	GO:0003008//system process;GO:0003012//muscle system process;GO:0003298//physiological muscle hypertrophy;GO:0003300//cardiac muscle hypertrophy;GO:0003301//physiological cardiac muscle hypertrophy;GO:0006996//organelle organization;GO:0007010//cytoskeleton organization;GO:0007015//actin filament organization;GO:0007154//cell communication;GO:0007165//signal transduction;GO:0007166//cell surface …
Carg_Chr20G003830.1	15435373	9997035	10668656	21656012	41682208	25033544	12033688	29457254.6666667	1.29154412421355	1.82306187434288e-06	0.00017520839987018	Ggt5	XP_020441420.1 gamma-glutamyltransferase 5 isoform X1 [Monopterus albus]	Metabolism;Metabolism;Metabolism;Metabolism	Global and overview maps;Metabolism of other amino acids;Lipid metabolism;Metabolism of other amino acids	ko01100//Metabolic pathways;ko00480//Glutathione metabolism;ko00590//Arachidonic acid metabolism;ko00430//Taurine and hypotaurine metabolism	K18592;K18592;K18592;K18592	-	GO:0003840//gamma-glutamyltransferase activity;GO:0016787//hydrolase activity	GO:0006750//glutathione biosynthetic process
Carg_Chr15G004870.1	869922.75	1239908.75	626143.3125	1560705.75	2080407	1995763.5	911991.604166667	1878958.75	1.04284094663362	2.1547538769582e-06	0.000201707349936554	PLBD2	KAF3695837.1 putative phospholipase B-like 2 [Channa argus]	-	-	-	-	GO:0000323//lytic vacuole;GO:0005575//cellular_component;GO:0005576//extracellular region;GO:0005622//intracellular;GO:0005623//cell;GO:0005737//cytoplasm;GO:0005764//lysosome;GO:0005773//vacuole;GO:0005775//vacuolar lumen;GO:0031974//membrane-enclosed lumen;GO:0043202//lysosomal lumen;GO:0043226//organelle;GO:0043227//membrane-bounded organelle;GO:0043229//intracellular organelle;GO:0043231//int…	GO:0003674//molecular_function;GO:0003824//catalytic activity;GO:0004620//phospholipase activity;GO:0016787//hydrolase activity	GO:0000003//reproduction;GO:0002064//epithelial cell development;GO:0002065//columnar/cuboidal epithelial cell differentiation;GO:0002066//columnar/cuboidal epithelial cell development;GO:0003006//developmental process involved in reproduction;GO:0006629//lipid metabolic process;GO:0007275//multicellular organism development;GO:0007276//gamete generation;GO:0007281//germ cell development;GO:00072…
Carg_Chr05G002830.1	6224467	7110133.5	7402255	5288045	3560316.75	4184990.5	6912285.16666667	4344450.75	-0.669988942271117	2.30947078478022e-06	0.000213418787393536	AMPD3	KAF3706179.1 AMP deaminase 3 [Channa argus]	Metabolism;Metabolism	Global and overview maps;Nucleotide metabolism	ko01100//Metabolic pathways;ko00230//Purine metabolism	K01490;K01490	-	GO:0003876//AMP deaminase activity;GO:0004000//adenosine deaminase activity;GO:0019239//deaminase activity	GO:0006091//generation of precursor metabolites and energy;GO:0043101//purine-containing compound salvage;GO:0046033//AMP metabolic process
Carg_Chr09G001340.1	22081766	15694653	11295070	28869062	23448242	26927824	16357163	26415042.6666667	0.691437192447931	2.34675527201839e-06	0.000214119139249476	pabpc1a	XP_030249852.1 polyadenylate-binding protein 1-like isoform X1 [Sparus aurata]	Genetic Information Processing;Genetic Information Processing;Genetic Information Processing	Translation;Translation;Folding, sorting and degradation	ko03013//RNA transport;ko03015//mRNA surveillance pathway;ko03018//RNA degradation	K13126;K13126;K13126	-	GO:0003676//nucleic acid binding;GO:0003723//RNA binding	GO:0008156//negative regulation of DNA replication;GO:0008380//RNA splicing;GO:0009409//response to cold
Carg_Chr20G006570.1	7815831	8162058	8389512	16565839	15271127	22337144	8122467	18058036.6666667	1.15265116416952	2.39969377333372e-06	0.000216212408977368	c9	KAF3701814.1 Complement component C9 Precursor [Channa argus]	-	-	-	-	GO:0005575//cellular_component;GO:0005576//extracellular region;GO:0005579//membrane attack complex;GO:0005615//extracellular space;GO:0005622//intracellular;GO:0005623//cell;GO:0005737//cytoplasm;GO:0005829//cytosol;GO:0005886//plasma membrane;GO:0005887//integral component of plasma membrane;GO:0016020//membrane;GO:0016021//integral component of membrane;GO:0031224//intrinsic component of membr…	GO:0005515//protein binding	GO:0001897//cytolysis by symbiont of host cells;GO:0001906//cell killing;GO:0001907//killing by symbiont of host cells;GO:0002250//adaptive immune response;GO:0002252//immune effector process;GO:0002253//activation of immune response;GO:0002376//immune system process;GO:0002443//leukocyte mediated immunity;GO:0002449//lymphocyte mediated immunity;GO:0002455//humoral immune response mediated by ci…
Carg_Chr06G004080.1	632200.375	251964.109375	2159255.75	21671576	33902188	68274680	1014473.41145833	41282814.6666667	5.34673837840232	2.65550411249547e-06	0.000236307082010708	HP	KAF3686527.1 Haptoglobin Zonulin Haptoglobin alpha chain Haptoglobin beta chain [Channa argus]	-	-	-	-	GO:0005575//cellular_component;GO:0005576//extracellular region;GO:0005615//extracellular space;GO:0005622//intracellular;GO:0005623//cell;GO:0005737//cytoplasm;GO:0005783//endoplasmic reticulum;GO:0005794//Golgi apparatus;GO:0012505//endomembrane system;GO:0031838//haptoglobin-hemoglobin complex;GO:0032991//macromolecular complex;GO:0043226//organelle;GO:0043227//membrane-bounded organelle;GO:00…	GO:0003674//molecular_function;GO:0004252//serine-type endopeptidase activity;GO:0005488//binding;GO:0005515//protein binding;GO:0016209//antioxidant activity;GO:0030492//hemoglobin binding;GO:0042802//identical protein binding;GO:0042803//protein homodimerization activity;GO:0046983//protein dimerization activity	GO:0000003//reproduction;GO:0000302//response to reactive oxygen species;GO:0001101//response to acid chemical;GO:0001666//response to hypoxia;GO:0001889//liver development;GO:0002237//response to molecule of bacterial origin;GO:0002376//immune system process;GO:0002526//acute inflammatory response;GO:0006508//proteolysis;GO:0006950//response to stress;GO:0006952//defense response;GO:0006953//acu…
Carg_Chr18G003720.1	2387052	2982279.75	4904289.5	1096998.75	2313029.5	1298427.625	3424540.41666667	1569485.29166667	-1.12561887831555	2.78253113176028e-06	0.000244591273143026	PDS5B	KAF3705758.1 Sister chromatid cohesion protein PDS5 -like protein B [Channa argus]	-	-	-	-	GO:0030117//membrane coat	-	GO:0006886//intracellular protein transport;GO:0016192//vesicle-mediated transport
Carg_Chr08G004430.1	20627802	16905488	21325330	31574496	38107616	37618508	19619540	35766873.3333333	0.866332789899225	2.87885594460974e-06	0.000247033257723179	rps3a	KAF3687810.1 40S ribosomal protein S3a [Channa argus]	Genetic Information Processing	Translation	ko03010//Ribosome	K02984	GO:0005575//cellular_component;GO:0005576//extracellular region;GO:0005618//cell wall;GO:0005622//intracellular;GO:0005623//cell;GO:0005634//nucleus;GO:0005654//nucleoplasm;GO:0005730//nucleolus;GO:0005737//cytoplasm;GO:0005783//endoplasmic reticulum;GO:0005829//cytosol;GO:0005840//ribosome;GO:0009277//fungal-type cell wall;GO:0012505//endomembrane system;GO:0015935//small ribosomal subunit;GO:00…	GO:0003674//molecular_function;GO:0003676//nucleic acid binding;GO:0003723//RNA binding;GO:0003729//mRNA binding;GO:0003735//structural constituent of ribosome;GO:0005198//structural molecule activity;GO:0005488//binding;GO:0005515//protein binding;GO:0031369//translation initiation factor binding;GO:0044877//macromolecular complex binding;GO:0048027//mRNA 5'-UTR binding;GO:0097159//organic cycli…	GO:0000003//reproduction;GO:0000184//nuclear-transcribed mRNA catabolic process, nonsense-mediated decay;GO:0000956//nuclear-transcribed mRNA catabolic process;GO:0002181//cytoplasmic translation;GO:0003006//developmental process involved in reproduction;GO:0006139//nucleobase-containing compound metabolic process;GO:0006401//RNA catabolic process;GO:0006402//mRNA catabolic process;GO:0006412//tr…
Carg_Chr21G005390.1	1909333.125	2962583	1426981.875	11134488	14363966	12597154	2099632.66666667	12698536	2.5964533260906	3.13552571971791e-06	0.000265892581032079	DMBT1	XP_026197611.1 scavenger receptor cysteine-rich type 1 protein M160-like [Anabas testudineus]	-	-	-	-	GO:0016020//membrane	GO:0005044//scavenger receptor activity	-
Carg_Chr11G002970.1	497661.375	362743.78125	426842.625	1429689.375	1480224.75	1417458	429082.59375	1442457.375	1.74920140474609	3.30147307392962e-06	0.00027670951066145	Echdc2	XP_018525814.1 PREDICTED: enoyl-CoA hydratase domain-containing protein 2, mitochondrial [Lates calcarifer]	Metabolism;Metabolism	Global and overview maps;Amino acid metabolism	ko01100//Metabolic pathways;ko00280//Valine, leucine and isoleucine degradation	K05607;K05607	GO:0005575//cellular_component;GO:0005622//intracellular;GO:0005623//cell;GO:0005737//cytoplasm;GO:0005739//mitochondrion;GO:0016507//mitochondrial fatty acid beta-oxidation multienzyme complex;GO:0043226//organelle;GO:0043227//membrane-bounded organelle;GO:0043229//intracellular organelle;GO:0043231//intracellular membrane-bounded organelle;GO:0044424//intracellular part;GO:0044444//cytoplasmic …	GO:0003674//molecular_function;GO:0003824//catalytic activity;GO:0003857//3-hydroxyacyl-CoA dehydrogenase activity;GO:0003860//3-hydroxyisobutyryl-CoA hydrolase activity;GO:0004165//dodecenoyl-CoA delta-isomerase activity;GO:0004300//enoyl-CoA hydratase activity;GO:0008692//3-hydroxybutyryl-CoA epimerase activity;GO:0008935//1,4-dihydroxy-2-naphthoyl-CoA synthase activity;GO:0016787//hydrolase ac…	GO:0006082//organic acid metabolic process;GO:0006629//lipid metabolic process;GO:0006631//fatty acid metabolic process;GO:0006635//fatty acid beta-oxidation;GO:0008150//biological_process;GO:0008152//metabolic process;GO:0009056//catabolic process;GO:0009062//fatty acid catabolic process;GO:0009234//menaquinone biosynthetic process;GO:0009987//cellular process;GO:0010124//phenylacetate catabolic…
Carg_Chr01G009370.1	1577868.375	1828210.875	2671744	998491.3125	2012370.625	984286.1875	2025941.08333333	1331716.04166667	-0.60530572643371	3.37407518388074e-06	0.000279544068108188	TOP2B	KAF3707779.1 DNA topoisomerase 2-beta [Channa argus]	Human Diseases	Drug resistance	ko01524//Platinum drug resistance	K03164	GO:0005575//cellular_component;GO:0005622//intracellular;GO:0005623//cell;GO:0005634//nucleus;GO:0005654//nucleoplasm;GO:0005730//nucleolus;GO:0005737//cytoplasm;GO:0005829//cytosol;GO:0009330//DNA topoisomerase complex (ATP-hydrolyzing);GO:0009340//DNA topoisomerase IV complex;GO:0031974//membrane-enclosed lumen;GO:0031981//nuclear lumen;GO:0032991//macromolecular complex;GO:0043226//organelle;G…	GO:0000166//nucleotide binding;GO:0003674//molecular_function;GO:0003676//nucleic acid binding;GO:0003677//DNA binding;GO:0003682//chromatin binding;GO:0003824//catalytic activity;GO:0003916//DNA topoisomerase activity;GO:0003918//DNA topoisomerase type II (ATP-hydrolyzing) activity;GO:0005080//protein kinase C binding;GO:0005488//binding;GO:0005515//protein binding;GO:0005524//ATP binding;GO:000…	GO:0000003//reproduction;GO:0000075//cell cycle checkpoint;GO:0000278//mitotic cell cycle;GO:0000280//nuclear division;GO:0000302//response to reactive oxygen species;GO:0000712//resolution of meiotic recombination intermediates;GO:0000819//sister chromatid segregation;GO:0000902//cell morphogenesis;GO:0000904//cell morphogenesis involved in differentiation;GO:0001764//neuron migration;GO:0006139…
Carg_Chr10G001120.1	2796973.25	4142673.25	4057946.25	4359966	7713793.5	14337315	3665864.25	8803691.5	1.26395522835426	3.53208831025125e-06	0.00028892279845078	SERPINF2	XP_026196730.1 alpha-2-antiplasmin [Anabas testudineus]	Organismal Systems	Immune system	ko04610//Complement and coagulation cascades	K03983	-	-	-
Carg_Chr04G008890.1	17359472	23300684	33605740	16735975	15299015	12947078	24755298.6666667	14994022.6666667	-0.723349866968741	3.56744298864032e-06	0.00028892279845078	arpc2-a	XP_022067706.1 actin-related protein 2/3 complex subunit 2 [Acanthochromis polyacanthus]	Cellular Processes;Human Diseases;Human Diseases;Human Diseases;Cellular Processes;Organismal Systems;Human Diseases	Transport and catabolism;Infectious diseases;Infectious diseases;Infectious diseases;Cell motility;Immune system;Infectious diseases	ko04144//Endocytosis;ko05131//Shigellosis;ko05132//Salmonella infection;ko05130//Pathogenic Escherichia coli infection;ko04810//Regulation of actin cytoskeleton;ko04666//Fc gamma R-mediated phagocytosis;ko05100//Bacterial invasion of epithelial cells	K05758;K05758;K05758;K05758;K05758;K05758;K05758	GO:0001726//ruffle;GO:0002102//podosome;GO:0005575//cellular_component;GO:0005622//intracellular;GO:0005623//cell;GO:0005737//cytoplasm;GO:0005768//endosome;GO:0005829//cytosol;GO:0005856//cytoskeleton;GO:0005884//actin filament;GO:0005885//Arp2/3 protein complex;GO:0005886//plasma membrane;GO:0005912//adherens junction;GO:0005924//cell-substrate adherens junction;GO:0005925//focal adhesion;GO:00…	GO:0003674//molecular_function;GO:0003779//actin binding;GO:0005102//receptor binding;GO:0005198//structural molecule activity;GO:0005200//structural constituent of cytoskeleton;GO:0005488//binding;GO:0005515//protein binding;GO:0008092//cytoskeletal protein binding;GO:0019894//kinesin binding;GO:0019899//enzyme binding;GO:0035254//glutamate receptor binding;GO:0035650//AP-1 adaptor complex bindi…	GO:0000001//mitochondrion inheritance;GO:0000147//actin cortical patch assembly;GO:0000226//microtubule cytoskeleton organization;GO:0000302//response to reactive oxygen species;GO:0000902//cell morphogenesis;GO:0001667//ameboidal-type cell migration;GO:0002009//morphogenesis of an epithelium;GO:0002252//immune effector process;GO:0002253//activation of immune response;GO:0002376//immune system p…
Carg_Chr20G000920.1	13815671	20367210	31219406	24786358	63098336	36072428	21800762.3333333	41319040.6666667	0.922428174195256	4.16634922734536e-06	0.000333204627934077	lys	KAF3702368.1 Lysozyme C [Channa argus]	Organismal Systems	Digestive system	ko04970//Salivary secretion	K13915	-	-	-
Carg_Chr12G008760.1	7816416	11358122	26298478	6103324.5	6520263.5	6953606	15157672	6525731.33333333	-1.21583669585342	4.31562837869025e-06	0.000338120101669558	g6pd	KAF3697114.1 Glucose-6-phosphate 1-dehydrogenase [Channa argus]	Metabolism;Metabolism;Human Diseases;Metabolism;Metabolism	Global and overview maps;Global and overview maps;Cancers;Metabolism of other amino acids;Carbohydrate metabolism	ko01100//Metabolic pathways;ko01200//Carbon metabolism;ko05230//Central carbon metabolism in cancer;ko00480//Glutathione metabolism;ko00030//Pentose phosphate pathway	K00036;K00036;K00036;K00036;K00036	-	GO:0004345//glucose-6-phosphate dehydrogenase activity;GO:0016614//oxidoreductase activity, acting on CH-OH group of donors;GO:0050661//NADP binding	GO:0006006//glucose metabolic process;GO:0006098//pentose-phosphate shunt;GO:0055114//oxidation-reduction process
Carg_Chr04G003680.1	425103.375	462896.8125	726706.625	229757.234375	310412.6875	277900.3125	538235.604166667	272690.078125	-0.980975619591115	4.47986194994046e-06	0.000347213386399686	ITPR2	KAF3688970.1 Inositol 1,4,5-trisphosphate receptor type 2 IP3 receptor isoform 2 [Channa argus]	Human Diseases;Human Diseases;Human Diseases;Human Diseases;Human Diseases;Human Diseases;Organismal Systems;Cellular Processes;Cellular Processes;Organismal Systems;Environmental Information Processing;Environmental Information Processing;Organismal Systems;Environmental Information Processing;Organismal Systems;Organismal Systems;Organismal Systems;Organismal Systems;Cellular Processes;Organism…	Neurodegenerative diseases;Infectious diseases;Infectious disease: viral;Infectious diseases;Cancers;Infectious diseases;Immune system;Cell growth and death;Cell growth and death;Immune system;Signal transduction;Signal transduction;Endocrine system;Signal transduction;Immune system;Endocrine system;Nervous system;Endocrine system;Cell growth and death;Nervous system;Signal transduction;Circulato…	ko05010//Alzheimer disease;ko05131//Shigellosis;ko05170//Human immunodeficiency virus 1 infection;ko05163//Human cytomegalovirus infection;ko05205//Proteoglycans in cancer;ko05167//Kaposi sarcoma-associated herpesvirus infection;ko04621//NOD-like receptor signaling pathway;ko04210//Apoptosis;ko04218//Cellular senescence;ko04611//Platelet activation;ko04020//Calcium signaling pathway;ko04022//cGMP…	K04959;K04959;K04959;K04959;K04959;K04959;K04959;K04959;K04959;K04959;K04959;K04959;K04959;K04959;K04959;K04959;K04959;K04959;K04959;K04959;K04959;K04959;K04959;K04959;K04959;K04959;K04959;K04959;K04959;K04959;K04959;K04959;K04959;K04959;K04959;K04959;K04959;K04959;K04959;K04959;K04959;K04959	GO:0005575//cellular_component;GO:0005622//intracellular;GO:0005623//cell;GO:0005634//nucleus;GO:0005737//cytoplasm;GO:0005783//endoplasmic reticulum;GO:0005789//endoplasmic reticulum membrane;GO:0005791//rough endoplasmic reticulum;GO:0005886//plasma membrane;GO:0005938//cell cortex;GO:0012505//endomembrane system;GO:0012506//vesicle membrane;GO:0016020//membrane;GO:0016021//integral component o…	GO:0003674//molecular_function;GO:0005215//transporter activity;GO:0005216//ion channel activity;GO:0005217//intracellular ligand-gated ion channel activity;GO:0005220//inositol 1,4,5-trisphosphate-sensitive calcium-release channel activity;GO:0005261//cation channel activity;GO:0005262//calcium channel activity;GO:0005488//binding;GO:0005509//calcium ion binding;GO:0005515//protein binding;GO:00…	GO:0001666//response to hypoxia;GO:0001775//cell activation;GO:0002791//regulation of peptide secretion;GO:0006810//transport;GO:0006811//ion transport;GO:0006812//cation transport;GO:0006816//calcium ion transport;GO:0006873//cellular ion homeostasis;GO:0006874//cellular calcium ion homeostasis;GO:0006875//cellular metal ion homeostasis;GO:0006950//response to stress;GO:0007154//cell communicati…
Carg_Chr06G000560.1	555839.25	331384.53125	178985.015625	764391.625	956654.3125	536263.5	355402.932291667	752436.479166667	1.08211420988551	5.1436884379182e-06	0.000394422407026749	Gvin1	KAF3686185.1 Interferon-induced very large GTPase 1 Very large-inducible GTPase-1 [Channa argus]	-	-	-	-	-	GO:0005525//GTP binding	-
Carg_Chr12G005260.1	1286780.5	1755573.875	1819369	817143	754332.4375	914698.25	1620574.45833333	828724.5625	-0.96754071988578	5.21074965579695e-06	0.000395358773884047	--	XP_026224058.1 TRAF3-interacting JNK-activating modulator-like [Anabas testudineus]	-	-	-	-	-	GO:0005524//ATP binding	GO:0006357//regulation of transcription from RNA polymerase II promoter;GO:0007059//chromosome segregation;GO:0030261//chromosome condensation
Carg_Chr09G004000.1	4183263	5642866	3411764.25	3246459.75	1072966	1651435.5	4412631.08333333	1990287.08333333	-1.14866259303387	5.40970158901159e-06	0.00040617842764162	MAG	KAF3691779.1 Myelin-associated glycoprotein Siglec-4a Precursor [Channa argus]	-	-	-	-	-	-	-
Carg_Chr24G001290.1	4817237.5	7533038.5	10901599	3763341.25	5646325	5021790.5	7750625	4810485.58333333	-0.688130121212295	5.941207119515e-06	0.000440904714799494	CYB5R3	XP_026182253.1 NADH-cytochrome b5 reductase 3-like [Mastacembelus armatus]	Metabolism	Carbohydrate metabolism	ko00520//Amino sugar and nucleotide sugar metabolism	K00326	GO:0000323//lytic vacuole;GO:0005575//cellular_component;GO:0005576//extracellular region;GO:0005622//intracellular;GO:0005623//cell;GO:0005737//cytoplasm;GO:0005739//mitochondrion;GO:0005740//mitochondrial envelope;GO:0005741//mitochondrial outer membrane;GO:0005764//lysosome;GO:0005766//primary lysosome;GO:0005773//vacuole;GO:0005775//vacuolar lumen;GO:0005783//endoplasmic reticulum;GO:0005789/…	GO:0000166//nucleotide binding;GO:0003674//molecular_function;GO:0003824//catalytic activity;GO:0004128//cytochrome-b5 reductase activity, acting on NAD(P)H;GO:0005488//binding;GO:0008144//drug binding;GO:0009055//electron carrier activity;GO:0016002//sulfite reductase activity;GO:0016208//AMP binding;GO:0016491//oxidoreductase activity;GO:0016651//oxidoreductase activity, acting on NAD(P)H;GO:00…	GO:0001775//cell activation;GO:0002252//immune effector process;GO:0002263//cell activation involved in immune response;GO:0002274//myeloid leukocyte activation;GO:0002275//myeloid cell activation involved in immune response;GO:0002283//neutrophil activation involved in immune response;GO:0002366//leukocyte activation involved in immune response;GO:0002376//immune system process;GO:0002443//leuko…
Carg_Chr11G009040.1	7524090.5	7883796.5	9231656	10368897	14968849	19161124	8213181	14832956.6666667	0.852793202878555	5.99454245981555e-06	0.000440904714799494	Cfh	KAF3690587.1 Complement factor H H factor 1 Precursor [Channa argus]	Human Diseases;Organismal Systems	Infectious diseases;Immune system	ko05150//Staphylococcus aureus infection;ko04610//Complement and coagulation cascades	K04004;K04004	GO:0005575//cellular_component;GO:0005576//extracellular region;GO:0005615//extracellular space;GO:0016020//membrane;GO:0044421//extracellular region part	GO:0003674//molecular_function;GO:0004930//G-protein coupled receptor activity;GO:0005488//binding;GO:0005515//protein binding;GO:0005539//glycosaminoglycan binding;GO:0008201//heparin binding;GO:0016628//oxidoreductase activity, acting on the CH-CH group of donors, NAD or NADP as acceptor;GO:0043167//ion binding;GO:0043168//anion binding;GO:0043394//proteoglycan binding;GO:0043395//heparan sulfa…	GO:0002252//immune effector process;GO:0002253//activation of immune response;GO:0002376//immune system process;GO:0002673//regulation of acute inflammatory response;GO:0002682//regulation of immune system process;GO:0002684//positive regulation of immune system process;GO:0002697//regulation of immune effector process;GO:0002920//regulation of humoral immune response;GO:0006807//nitrogen compoun…
Carg_Chr17G002070.1	640327.4375	718200.5	936081.5625	1350072.375	1019851.125	1108456.625	764869.833333333	1159460.04166667	0.600166947557862	6.29455021880719e-06	0.000455515828274156	Serpinh1	XP_026171534.1 serpin H1-like [Mastacembelus armatus]	-	-	-	-	-	-	-
Carg_Chr20G004880.1	18947950	24413542	22390962	15083136	9482811	14827172	21917484.6666667	13131039.6666667	-0.739101090708845	6.31958696273801e-06	0.000455515828274156	ak1	KAF3701979.1 Adenylate kinase isoenzyme 1 [Channa argus]	Metabolism;Metabolism;Metabolism	Global and overview maps;Nucleotide metabolism;Metabolism of cofactors and vitamins	ko01100//Metabolic pathways;ko00230//Purine metabolism;ko00730//Thiamine metabolism	K00939;K00939;K00939	GO:0005737//cytoplasm;GO:0009338//exodeoxyribonuclease V complex;GO:0009898//cytoplasmic side of plasma membrane;GO:0043190//ATP-binding cassette (ABC) transporter complex	GO:0004017//adenylate kinase activity;GO:0004127//cytidylate kinase activity;GO:0004140//dephospho-CoA kinase activity;GO:0004385//guanylate kinase activity;GO:0004386//helicase activity;GO:0004798//thymidylate kinase activity;GO:0005524//ATP binding;GO:0008854//exodeoxyribonuclease V activity;GO:0015413//nickel-transporting ATPase activity;GO:0016301//kinase activity;GO:0046403//polynucleotide 3…	GO:0000012//single strand break repair;GO:0006139//nucleobase-containing compound metabolic process;GO:0006281//DNA repair;GO:0006310//DNA recombination;GO:0009151//purine deoxyribonucleotide metabolic process;GO:0015675//nickel cation transport;GO:0015937//coenzyme A biosynthetic process;GO:0015949//nucleobase-containing small molecule interconversion
Carg_Chr02G008370.1	6962840	7474555.5	9124225	5168570	3794492.25	3996037	7853873.5	4319699.75	-0.862473322873198	7.44932713902879e-06	0.000531631188298213	Acly	KAF3699917.1 ATP-citrate synthase [Channa argus]	Metabolism;Metabolism	Global and overview maps;Carbohydrate metabolism	ko01100//Metabolic pathways;ko00020//Citrate cycle (TCA cycle)	K01648;K01648	GO:0000323//lytic vacuole;GO:0005575//cellular_component;GO:0005576//extracellular region;GO:0005622//intracellular;GO:0005623//cell;GO:0005634//nucleus;GO:0005654//nucleoplasm;GO:0005737//cytoplasm;GO:0005764//lysosome;GO:0005766//primary lysosome;GO:0005773//vacuole;GO:0005775//vacuolar lumen;GO:0005829//cytosol;GO:0005886//plasma membrane;GO:0009346//citrate lyase complex;GO:0012505//endomembr…	GO:0000166//nucleotide binding;GO:0003674//molecular_function;GO:0003824//catalytic activity;GO:0003878//ATP citrate synthase activity;GO:0003985//acetyl-CoA C-acetyltransferase activity;GO:0004108//citrate (Si)-synthase activity;GO:0004774//succinate-CoA ligase activity;GO:0004775//succinate-CoA ligase (ADP-forming) activity;GO:0004776//succinate-CoA ligase (GDP-forming) activity;GO:0005488//bin…	GO:0001775//cell activation;GO:0002252//immune effector process;GO:0002263//cell activation involved in immune response;GO:0002274//myeloid leukocyte activation;GO:0002275//myeloid cell activation involved in immune response;GO:0002283//neutrophil activation involved in immune response;GO:0002366//leukocyte activation involved in immune response;GO:0002376//immune system process;GO:0002443//leuko…
Carg_Chr02G008660.1	1719104.125	708247.9375	2019492.125	5887188	9852258	7839269.5	1482281.39583333	7859571.83333333	2.40663136636922	9.31528011055638e-06	0.000639471800351337	rpl19	XP_026213270.1 60S ribosomal protein L19 [Anabas testudineus]	Genetic Information Processing	Translation	ko03010//Ribosome	K02885	GO:0005575//cellular_component;GO:0005622//intracellular;GO:0005623//cell;GO:0005737//cytoplasm;GO:0005829//cytosol;GO:0005840//ribosome;GO:0005844//polysome;GO:0015934//large ribosomal subunit;GO:0022625//cytosolic large ribosomal subunit;GO:0022626//cytosolic ribosome;GO:0032991//macromolecular complex;GO:0042788//polysomal ribosome;GO:0043226//organelle;GO:0043228//non-membrane-bounded organel…	GO:0003674//molecular_function;GO:0003676//nucleic acid binding;GO:0003723//RNA binding;GO:0003735//structural constituent of ribosome;GO:0004318//enoyl-[acyl-carrier-protein] reductase (NADH) activity;GO:0005198//structural molecule activity;GO:0005488//binding;GO:0019843//rRNA binding;GO:0070180//large ribosomal subunit rRNA binding;GO:0097159//organic cyclic compound binding;GO:1901363//hetero…	GO:0000184//nuclear-transcribed mRNA catabolic process, nonsense-mediated decay;GO:0000956//nuclear-transcribed mRNA catabolic process;GO:0001889//liver development;GO:0002181//cytoplasmic translation;GO:0002376//immune system process;GO:0002520//immune system development;GO:0006139//nucleobase-containing compound metabolic process;GO:0006401//RNA catabolic process;GO:0006402//mRNA catabolic proc…
Carg_Chr09G006580.1	5041160.5	4901928	15756763	11011154	18043822	16098916	8566617.16666667	15051297.3333333	0.813090321695592	9.93821987094082e-06	0.000675798951223976	RPS9	AWO96503.1 putative 40S ribosomal protein S9 isoform 3 [Scophthalmus maximus]	Genetic Information Processing	Translation	ko03010//Ribosome	K02997	GO:0000228//nuclear chromosome;GO:0000314//organellar small ribosomal subunit;GO:0005575//cellular_component;GO:0005622//intracellular;GO:0005623//cell;GO:0005634//nucleus;GO:0005654//nucleoplasm;GO:0005694//chromosome;GO:0005730//nucleolus;GO:0005737//cytoplasm;GO:0005829//cytosol;GO:0005840//ribosome;GO:0015935//small ribosomal subunit;GO:0022626//cytosolic ribosome;GO:0022627//cytosolic small …	GO:0003674//molecular_function;GO:0003676//nucleic acid binding;GO:0003723//RNA binding;GO:0003735//structural constituent of ribosome;GO:0005198//structural molecule activity;GO:0005488//binding;GO:0019843//rRNA binding;GO:0045182//translation regulator activity;GO:0097159//organic cyclic compound binding;GO:1901363//heterocyclic compound binding	GO:0000184//nuclear-transcribed mRNA catabolic process, nonsense-mediated decay;GO:0000956//nuclear-transcribed mRNA catabolic process;GO:0002181//cytoplasmic translation;GO:0006139//nucleobase-containing compound metabolic process;GO:0006364//rRNA processing;GO:0006396//RNA processing;GO:0006401//RNA catabolic process;GO:0006402//mRNA catabolic process;GO:0006412//translation;GO:0006413//transla…
Carg_Chr15G003290.1	1864297.25	522980.0625	3097159	6915670	20720762	12355594	1828145.4375	13330675.3333333	2.86629711615538	1.31577920175024e-05	0.000862194226019611	SDS	KAF3695983.1 L-serine dehydratase/L-threonine deaminase [Channa argus]	Metabolism;Metabolism;Metabolism;Metabolism;Metabolism;Metabolism	Global and overview maps;Global and overview maps;Global and overview maps;Amino acid metabolism;Amino acid metabolism;Amino acid metabolism	ko01100//Metabolic pathways;ko01200//Carbon metabolism;ko01230//Biosynthesis of amino acids;ko00270//Cysteine and methionine metabolism;ko00260//Glycine, serine and threonine metabolism;ko00290//Valine, leucine and isoleucine biosynthesis	K17989;K17989;K17989;K17989;K17989;K17989	GO:0005575//cellular_component;GO:0005622//intracellular;GO:0005623//cell;GO:0005737//cytoplasm;GO:0005739//mitochondrion;GO:0005829//cytosol;GO:0043226//organelle;GO:0043227//membrane-bounded organelle;GO:0043229//intracellular organelle;GO:0043231//intracellular membrane-bounded organelle;GO:0044424//intracellular part;GO:0044444//cytoplasmic part;GO:0044464//cell part	GO:0003674//molecular_function;GO:0003824//catalytic activity;GO:0003941//L-serine ammonia-lyase activity;GO:0004122//cystathionine beta-synthase activity;GO:0004124//cysteine synthase activity;GO:0004794//L-threonine ammonia-lyase activity;GO:0004795//threonine synthase activity;GO:0004834//tryptophan synthase activity;GO:0005488//binding;GO:0005515//protein binding;GO:0008144//drug binding;GO:0…	GO:0000162//tryptophan biosynthetic process;GO:0001101//response to acid chemical;GO:0001505//regulation of neurotransmitter levels;GO:0005975//carbohydrate metabolic process;GO:0005996//monosaccharide metabolic process;GO:0006006//glucose metabolic process;GO:0006082//organic acid metabolic process;GO:0006090//pyruvate metabolic process;GO:0006094//gluconeogenesis;GO:0006520//cellular amino acid…
Carg_Chr13G000010.1	25570210	29368494	35883564	26116538	16337393	17380480	30274089.3333333	19944803.6666667	-0.602070641409532	1.3312907905529e-05	0.000864499461108584	ITGB2	KAF3695221.1 Integrin beta-2 Cell surface adhesion glycoprotein [Channa argus]	Cellular Processes;Human Diseases;Human Diseases;Cellular Processes;Environmental Information Processing;Organismal Systems;Organismal Systems;Environmental Information Processing;Human Diseases;Human Diseases;Human Diseases;Environmental Information Processing;Human Diseases;Human Diseases;Human Diseases;Organismal Systems;Human Diseases;Human Diseases	Cell motility;Infectious diseases;Infectious diseases;Transport and catabolism;Signal transduction;Immune system;Immune system;Signaling molecules and interaction;Cardiovascular diseases;Infectious diseases;Infectious diseases;Signal transduction;Infectious diseases;Infectious diseases;Immune diseases;Immune system;Infectious diseases;Infectious diseases	ko04810//Regulation of actin cytoskeleton;ko05166//HTLV-I infection;ko05152//Tuberculosis;ko04145//Phagosome;ko04015//Rap1 signaling pathway;ko04670//Leukocyte transendothelial migration;ko04650//Natural killer cell mediated cytotoxicity;ko04514//Cell adhesion molecules (CAMs);ko05416//Viral myocarditis;ko05146//Amoebiasis;ko05140//Leishmaniasis;ko04390//Hippo signaling pathway;ko05133//Pertussis…	K06464;K06464;K06464;K06464;K06464;K06464;K06464;K06464;K06464;K06464;K06464;K06464;K06464;K06464;K06464;K06464;K06464;K06464	GO:0005575//cellular_component;GO:0005622//intracellular;GO:0005623//cell;GO:0005737//cytoplasm;GO:0005886//plasma membrane;GO:0005887//integral component of plasma membrane;GO:0008305//integrin complex;GO:0009897//external side of plasma membrane;GO:0009986//cell surface;GO:0012505//endomembrane system;GO:0012506//vesicle membrane;GO:0016020//membrane;GO:0016021//integral component of membrane;G…	GO:0001540//beta-amyloid binding;GO:0001846//opsonin binding;GO:0001848//complement binding;GO:0001851//complement component C3b binding;GO:0003674//molecular_function;GO:0004888//transmembrane signaling receptor activity;GO:0005488//binding;GO:0005515//protein binding;GO:0019899//enzyme binding;GO:0019900//kinase binding;GO:0019901//protein kinase binding;GO:0030369//ICAM-3 receptor activity;GO:…	GO:0001505//regulation of neurotransmitter levels;GO:0001667//ameboidal-type cell migration;GO:0001704//formation of primary germ layer;GO:0001706//endoderm formation;GO:0001774//microglial cell activation;GO:0001775//cell activation;GO:0001932//regulation of protein phosphorylation;GO:0002218//activation of innate immune response;GO:0002221//pattern recognition receptor signaling pathway;GO:0002…
Carg_Chr05G001990.1	837697.125	1336525.875	2008824.25	704125.625	480975.65625	492022.34375	1394349.08333333	559041.208333333	-1.31856525666881	1.40999415664451e-05	0.000907431953669072	NSNH	KAF3706255.1 Inosine-uridine preferring nucleoside hydrolase [Channa argus]	-	-	-	-	-	-	-
Carg_Chr11G009020.1	377291.15625	386273.8125	776157.9375	1233104.625	2540291.25	3741936.5	513240.96875	2505110.79166667	2.28716616855736	1.4767618327933e-05	0.000940490044401963	--	KAF3690589.1 Complement factor H H factor 1 Precursor [Channa argus]	-	-	-	-	GO:0016020//membrane	GO:0004930//G-protein coupled receptor activity	-
Carg_Chr10G006790.1	1307768.125	945313.625	713779.375	1728911.625	1552488	1585632	988953.708333333	1622343.875	0.714104751314615	1.48745650751698e-05	0.000940490044401963	EIF4G1	KAF3693114.1 Eukaryotic translation initiation factor 4 gamma 1 [Channa argus]	Genetic Information Processing;Human Diseases	Translation;Cardiovascular diseases	ko03013//RNA transport;ko05416//Viral myocarditis	K03260;K03260	GO:0005575//cellular_component;GO:0005622//intracellular;GO:0005623//cell;GO:0005634//nucleus;GO:0005737//cytoplasm;GO:0005829//cytosol;GO:0005844//polysome;GO:0016281//eukaryotic translation initiation factor 4F complex;GO:0032991//macromolecular complex;GO:0043226//organelle;GO:0043227//membrane-bounded organelle;GO:0043229//intracellular organelle;GO:0043231//intracellular membrane-bounded org…	GO:0000166//nucleotide binding;GO:0003674//molecular_function;GO:0003676//nucleic acid binding;GO:0003723//RNA binding;GO:0003729//mRNA binding;GO:0003743//translation initiation factor activity;GO:0005198//structural molecule activity;GO:0005488//binding;GO:0005515//protein binding;GO:0005524//ATP binding;GO:0008135//translation factor activity, RNA binding;GO:0008144//drug binding;GO:0008190//e…	GO:0000184//nuclear-transcribed mRNA catabolic process, nonsense-mediated decay;GO:0000956//nuclear-transcribed mRNA catabolic process;GO:0001558//regulation of cell growth;GO:0001662//behavioral fear response;GO:0001932//regulation of protein phosphorylation;GO:0001933//negative regulation of protein phosphorylation;GO:0001934//positive regulation of protein phosphorylation;GO:0002181//cytoplasm…
Carg_Chr15G007140.1	175579.921875	116724.3671875	140442.28125	905532.3125	3266324.75	1113500.875	144248.856770833	1761785.97916667	3.6104068869678	1.72079951237134e-05	0.00105114600721802	GGH	KAF3695634.1 Gamma-glutamyl hydrolase [Channa argus]	Human Diseases;Metabolism	Drug resistance;Metabolism of cofactors and vitamins	ko01523//Antifolate resistance;ko00790//Folate biosynthesis	K01307;K01307	GO:0005951//carbamoyl-phosphate synthase complex	GO:0000107//imidazoleglycerol-phosphate synthase activity;GO:0003922//GMP synthase (glutamine-hydrolyzing) activity;GO:0004049//anthranilate synthase activity;GO:0004088//carbamoyl-phosphate synthase (glutamine-hydrolyzing) activity;GO:0004359//glutaminase activity;GO:0016787//hydrolase activity;GO:0016884//carbon-nitrogen ligase activity, with glutamine as amido-N-donor;GO:0046820//4-amino-4-deo…	GO:0000105//histidine biosynthetic process;GO:0000162//tryptophan biosynthetic process;GO:0006177//GMP biosynthetic process;GO:0009220//pyrimidine ribonucleotide biosynthetic process;GO:0042819//vitamin B6 biosynthetic process;GO:0042823//pyridoxal phosphate biosynthetic process
Carg_Chr06G009020.1	75261264	124022800	284752000	57860500	62279728	53067328	161345354.666667	57735852	-1.48261267464787	1.86165742869681e-05	0.00110899394595427	lce	KAF3686989.1 Low choriolytic enzyme [Channa argus]	-	-	-	-	GO:0031012//extracellular matrix	GO:0004222//metalloendopeptidase activity;GO:0008270//zinc ion binding	GO:0006508//proteolysis
Carg_Chr21G002420.1	707938.4375	932514.3125	991708.5	1162780.25	2098079.75	1952851.625	877387.083333333	1737903.875	0.986062914979391	1.87843622186458e-05	0.00110981707272131	tmem214-a	KAF3703065.1 Transmembrane protein 214-B [Channa argus]	-	-	-	-	GO:0005575//cellular_component;GO:0005622//intracellular;GO:0005623//cell;GO:0005737//cytoplasm;GO:0005783//endoplasmic reticulum;GO:0005789//endoplasmic reticulum membrane;GO:0005794//Golgi apparatus;GO:0005829//cytosol;GO:0005856//cytoskeleton;GO:0005874//microtubule;GO:0005881//cytoplasmic microtubule;GO:0012505//endomembrane system;GO:0015630//microtubule cytoskeleton;GO:0016020//membrane;GO:…	GO:0003674//molecular_function	GO:0006915//apoptotic process;GO:0006950//response to stress;GO:0008150//biological_process;GO:0008219//cell death;GO:0009628//response to abiotic stimulus;GO:0009987//cellular process;GO:0012501//programmed cell death;GO:0036296//response to increased oxygen levels;GO:0050896//response to stimulus;GO:0055093//response to hyperoxia;GO:0070482//response to oxygen levels
Carg_Chr07G008610.1	42136820	34230244	23107136	4156037.25	23486984	3730526.25	33158066.6666667	10457849.1666667	-1.66477372318995	1.90007770466424e-05	0.00111347643050568	CELA1	KAF3690114.1 Elastase-1 [Channa argus]	-	-	-	-	-	GO:0004252//serine-type endopeptidase activity	GO:0006508//proteolysis
Carg_Chr11G000180.1	24151610	18053986	10014873	31175304	29194218	30101966	17406823	30157162.6666667	0.792847785135166	2.11038211154937e-05	0.00122674469839095	CALR	KAF3691388.1 Calreticulin CRP55 Calregulin Endoplasmic reticulum resident protein 60 [Channa argus]	Human Diseases;Human Diseases;Human Diseases;Human Diseases;Human Diseases;Genetic Information Processing;Cellular Processes;Human Diseases;Organismal Systems	Infectious disease: viral;Infectious diseases;Infectious diseases;Infectious diseases;Infectious diseases;Folding, sorting and degradation;Transport and catabolism;Infectious diseases;Immune system	ko05170//Human immunodeficiency virus 1 infection;ko05169//Epstein-Barr virus infection;ko05163//Human cytomegalovirus infection;ko05168//Herpes simplex infection;ko05166//HTLV-I infection;ko04141//Protein processing in endoplasmic reticulum;ko04145//Phagosome;ko05142//Chagas disease (American trypanosomiasis);ko04612//Antigen processing and presentation	K08057;K08057;K08057;K08057;K08057;K08057;K08057;K08057;K08057	GO:0005575//cellular_component;GO:0005576//extracellular region;GO:0005615//extracellular space;GO:0005622//intracellular;GO:0005623//cell;GO:0005737//cytoplasm;GO:0005783//endoplasmic reticulum;GO:0005788//endoplasmic reticulum lumen;GO:0012505//endomembrane system;GO:0031974//membrane-enclosed lumen;GO:0043226//organelle;GO:0043227//membrane-bounded organelle;GO:0043229//intracellular organelle…	GO:0003674//molecular_function;GO:0005488//binding;GO:0005509//calcium ion binding;GO:0005515//protein binding;GO:0030246//carbohydrate binding;GO:0043167//ion binding;GO:0043169//cation binding;GO:0046872//metal ion binding;GO:0051082//unfolded protein binding	GO:0000003//reproduction;GO:0003008//system process;GO:0006457//protein folding;GO:0006950//response to stress;GO:0006986//response to unfolded protein;GO:0007044//cell-substrate junction assembly;GO:0007154//cell communication;GO:0007165//signal transduction;GO:0007275//multicellular organism development;GO:0007399//nervous system development;GO:0007417//central nervous system development;GO:000…
Carg_Chr15G007340.1	2461803	2038119.625	2926067	691333.6875	982546.4375	571853.0625	2475329.875	748577.729166667	-1.72539676628783	2.13391343782051e-05	0.00123049984478482	bhmt	KAF3695615.1 Betaine--homocysteine S-methyltransferase 1 [Channa argus]	Metabolism;Metabolism;Metabolism	Global and overview maps;Amino acid metabolism;Amino acid metabolism	ko01100//Metabolic pathways;ko00270//Cysteine and methionine metabolism;ko00260//Glycine, serine and threonine metabolism	K00544;K00544;K00544	-	GO:0003674//molecular_function;GO:0003824//catalytic activity;GO:0005488//binding;GO:0008168//methyltransferase activity;GO:0008705//methionine synthase activity;GO:0016740//transferase activity;GO:0016741//transferase activity, transferring one-carbon groups;GO:0043167//ion binding;GO:0043169//cation binding;GO:0046872//metal ion binding	GO:0008150//biological_process;GO:0008152//metabolic process;GO:0009086//methionine biosynthetic process;GO:0032259//methylation
Carg_Chr20G003120.1	686486.3125	861047.6875	574076.5625	481201.375	205810.0625	151153.046875	707203.520833333	279388.161458333	-1.33985456666093	2.17379805649587e-05	0.00124355050723986	Sh2d3c	KAF3702144.1 SH2 domain-containing protein 3C [Channa argus]	-	-	-	-	GO:0005575//cellular_component;GO:0005622//intracellular;GO:0005623//cell;GO:0005737//cytoplasm;GO:0016020//membrane;GO:0044424//intracellular part;GO:0044464//cell part	GO:0003674//molecular_function;GO:0005068//transmembrane receptor protein tyrosine kinase adaptor activity;GO:0005070//SH3/SH2 adaptor activity;GO:0005085//guanyl-nucleotide exchange factor activity;GO:0005102//receptor binding;GO:0005488//binding;GO:0005515//protein binding;GO:0019899//enzyme binding;GO:0019900//kinase binding;GO:0019901//protein kinase binding;GO:0030674//protein binding, bridg…	GO:0000165//MAPK cascade;GO:0006464//cellular protein modification process;GO:0006468//protein phosphorylation;GO:0006793//phosphorus metabolic process;GO:0006796//phosphate-containing compound metabolic process;GO:0006807//nitrogen compound metabolic process;GO:0006950//response to stress;GO:0007154//cell communication;GO:0007165//signal transduction;GO:0007166//cell surface receptor signaling p…
Carg_Chr24G000050.1	2145735.75	1864210.25	1258367.5	2815094	2724084.75	2813174.75	1756104.5	2784117.83333333	0.664841574776304	2.27955313880422e-05	0.00127455766899963	ATP6V1F	KAF3705398.1 V-type proton ATPase subunit F [Channa argus]	Metabolism;Human Diseases;Cellular Processes;Metabolism;Environmental Information Processing;Human Diseases;Human Diseases;Human Diseases;Organismal Systems;Organismal Systems	Global and overview maps;Infectious diseases;Transport and catabolism;Energy metabolism;Signal transduction;Immune diseases;Infectious diseases;Infectious diseases;Nervous system;Excretory system	ko01100//Metabolic pathways;ko05165//Human papillomavirus infection;ko04145//Phagosome;ko00190//Oxidative phosphorylation;ko04150//mTOR signaling pathway;ko05323//Rheumatoid arthritis;ko05120//Epithelial cell signaling in Helicobacter pylori infection;ko05110//Vibrio cholerae infection;ko04721//Synaptic vesicle cycle;ko04966//Collecting duct acid secretion	K02151;K02151;K02151;K02151;K02151;K02151;K02151;K02151;K02151;K02151	GO:0000221//vacuolar proton-transporting V-type ATPase, V1 domain;GO:0000322//storage vacuole;GO:0000323//lytic vacuole;GO:0000324//fungal-type vacuole;GO:0000329//fungal-type vacuole membrane;GO:0000331//contractile vacuole;GO:0005575//cellular_component;GO:0005622//intracellular;GO:0005623//cell;GO:0005737//cytoplasm;GO:0005773//vacuole;GO:0005774//vacuolar membrane;GO:0005794//Golgi apparatus;…	GO:0003674//molecular_function;GO:0003824//catalytic activity;GO:0005215//transporter activity;GO:0005524//ATP binding;GO:0008324//cation transmembrane transporter activity;GO:0008553//hydrogen-exporting ATPase activity, phosphorylative mechanism;GO:0015075//ion transmembrane transporter activity;GO:0015077//monovalent inorganic cation transmembrane transporter activity;GO:0015078//hydrogen ion t…	GO:0000041//transition metal ion transport;GO:0006810//transport;GO:0006811//ion transport;GO:0006812//cation transport;GO:0006826//iron ion transport;GO:0006873//cellular ion homeostasis;GO:0006885//regulation of pH;GO:0007035//vacuolar acidification;GO:0007154//cell communication;GO:0007165//signal transduction;GO:0007166//cell surface receptor signaling pathway;GO:0007167//enzyme linked recept…
Carg_Chr16G005010.1	1832331.875	687546.5625	845953.875	3864299	1073119.125	3024475.25	1121944.10416667	2653964.45833333	1.24214824846116	2.29679502444993e-05	0.00127455766899963	TFRC	KAF3699035.1 Transferrin receptor protein 1 [Channa argus]	Cellular Processes;Cellular Processes;Environmental Information Processing;Organismal Systems;Cellular Processes	Transport and catabolism;Transport and catabolism;Signal transduction;Immune system;Cell growth and death	ko04144//Endocytosis;ko04145//Phagosome;ko04066//HIF-1 signaling pathway;ko04640//Hematopoietic cell lineage;ko04216//Ferroptosis	K06503;K06503;K06503;K06503;K06503	GO:0005575//cellular_component;GO:0005576//extracellular region;GO:0005615//extracellular space;GO:0005622//intracellular;GO:0005623//cell;GO:0005634//nucleus;GO:0005737//cytoplasm;GO:0005739//mitochondrion;GO:0005768//endosome;GO:0005769//early endosome;GO:0005886//plasma membrane;GO:0005887//integral component of plasma membrane;GO:0005905//coated pit;GO:0009897//external side of plasma membran…	GO:0001618//virus receptor activity;GO:0003674//molecular_function;GO:0003676//nucleic acid binding;GO:0003723//RNA binding;GO:0003725//double-stranded RNA binding;GO:0004998//transferrin receptor activity;GO:0005215//transporter activity;GO:0005381//iron ion transmembrane transporter activity;GO:0005488//binding;GO:0005515//protein binding;GO:0008324//cation transmembrane transporter activity;GO…	GO:0000018//regulation of DNA recombination;GO:0000041//transition metal ion transport;GO:0001101//response to acid chemical;GO:0001666//response to hypoxia;GO:0002376//immune system process;GO:0002520//immune system development;GO:0002521//leukocyte differentiation;GO:0002526//acute inflammatory response;GO:0002573//myeloid leukocyte differentiation;GO:0002637//regulation of immunoglobulin produ…
Carg_Chr05G003150.1	3480426	4228928	2146817.5	4846107	4556168	5681952.5	3285390.5	5028075.83333333	0.613941549811911	2.3057401767055e-05	0.00127455766899963	tes	KAF3706143.1 Testin Xtes [Channa argus]	-	-	-	-	GO:0005575//cellular_component;GO:0005622//intracellular;GO:0005623//cell;GO:0005737//cytoplasm;GO:0005829//cytosol;GO:0005886//plasma membrane;GO:0005912//adherens junction;GO:0005924//cell-substrate adherens junction;GO:0005925//focal adhesion;GO:0005938//cell cortex;GO:0016020//membrane;GO:0030054//cell junction;GO:0030055//cell-substrate junction;GO:0032991//macromolecular complex;GO:0034464/…	GO:0003674//molecular_function;GO:0005488//binding;GO:0008270//zinc ion binding;GO:0043167//ion binding;GO:0043169//cation binding;GO:0046872//metal ion binding;GO:0046914//transition metal ion binding;GO:0051536//iron-sulfur cluster binding	GO:0001667//ameboidal-type cell migration;GO:0001755//neural crest cell migration;GO:0006928//movement of cell or subcellular component;GO:0007275//multicellular organism development;GO:0008150//biological_process;GO:0008285//negative regulation of cell proliferation;GO:0009888//tissue development;GO:0009987//cellular process;GO:0014031//mesenchymal cell development;GO:0014032//neural crest cell …
Carg_Chr11G009450.1	8102175.5	11184684	10470211	4930010	6181529.5	7491464	9919023.5	6201001.16666667	-0.677696937413204	2.31641307767691e-05	0.00127455766899963	Serpinc1	KAF3690545.1 Antithrombin-III [Channa argus]	Organismal Systems	Immune system	ko04610//Complement and coagulation cascades	K03911	GO:0005575//cellular_component;GO:0005576//extracellular region;GO:0005615//extracellular space;GO:0005622//intracellular;GO:0005623//cell;GO:0005737//cytoplasm;GO:0005783//endoplasmic reticulum;GO:0005788//endoplasmic reticulum lumen;GO:0005886//plasma membrane;GO:0012505//endomembrane system;GO:0016020//membrane;GO:0031974//membrane-enclosed lumen;GO:0043226//organelle;GO:0043227//membrane-boun…	GO:0002020//protease binding;GO:0003674//molecular_function;GO:0003824//catalytic activity;GO:0004857//enzyme inhibitor activity;GO:0004866//endopeptidase inhibitor activity;GO:0004867//serine-type endopeptidase inhibitor activity;GO:0005488//binding;GO:0005515//protein binding;GO:0005539//glycosaminoglycan binding;GO:0008201//heparin binding;GO:0019899//enzyme binding;GO:0030234//enzyme regulato…	GO:0002376//immune system process;GO:0002437//inflammatory response to antigenic stimulus;GO:0002438//acute inflammatory response to antigenic stimulus;GO:0002526//acute inflammatory response;GO:0006464//cellular protein modification process;GO:0006777//Mo-molybdopterin cofactor biosynthetic process;GO:0006807//nitrogen compound metabolic process;GO:0006810//transport;GO:0006950//response to stre…
Carg_Chr12G010160.1	2838810.5	2535021.25	2183123	1907157.625	1276636.25	1298623.75	2518984.91666667	1494139.20833333	-0.753527913748887	2.43894184479469e-05	0.00132179645242708	DGKB	KAF3697239.1 Diacylglycerol kinase beta [Channa argus]	Metabolism;Environmental Information Processing;Environmental Information Processing;Human Diseases;Metabolism;Organismal Systems;Metabolism	Global and overview maps;Signal transduction;Signal transduction;Cancers;Lipid metabolism;Development and regeneration;Lipid metabolism	ko01100//Metabolic pathways;ko04072//Phospholipase D signaling pathway;ko04070//Phosphatidylinositol signaling system;ko05231//Choline metabolism in cancer;ko00564//Glycerophospholipid metabolism;ko04361//Axon regeneration;ko00561//Glycerolipid metabolism	K00901;K00901;K00901;K00901;K00901;K00901;K00901	GO:0005575//cellular_component;GO:0005622//intracellular;GO:0005623//cell;GO:0005737//cytoplasm;GO:0005829//cytosol;GO:0005886//plasma membrane;GO:0016020//membrane;GO:0044424//intracellular part;GO:0044444//cytoplasmic part;GO:0044464//cell part;GO:0071944//cell periphery	GO:0000166//nucleotide binding;GO:0001727//lipid kinase activity;GO:0003674//molecular_function;GO:0003824//catalytic activity;GO:0003951//NAD+ kinase activity;GO:0004143//diacylglycerol kinase activity;GO:0005488//binding;GO:0005509//calcium ion binding;GO:0005524//ATP binding;GO:0005543//phospholipid binding;GO:0008144//drug binding;GO:0008289//lipid binding;GO:0016301//kinase activity;GO:00167…	GO:0001775//cell activation;GO:0006629//lipid metabolic process;GO:0006638//neutral lipid metabolic process;GO:0006639//acylglycerol metabolic process;GO:0006644//phospholipid metabolic process;GO:0006650//glycerophospholipid metabolic process;GO:0006654//phosphatidic acid biosynthetic process;GO:0006793//phosphorus metabolic process;GO:0006796//phosphate-containing compound metabolic process;GO:…
Carg_Chr11G010470.1	5259316	6390276.5	5846515.5	3498271	4361529.5	3535390.5	5832036	3798397	-0.618608924519838	2.80035572754026e-05	0.00150529809157035	DSP	KAF3690447.1 Desmoplakin [Channa argus]	Human Diseases	Cardiovascular diseases	ko05412//Arrhythmogenic right ventricular cardiomyopathy (ARVC)	K10381	GO:0005856//cytoskeleton	GO:0005515//protein binding;GO:0005524//ATP binding	GO:0007059//chromosome segregation;GO:0030261//chromosome condensation
Carg_Chr14G002810.1	4756509.5	5128317	4932051.5	1926255.375	2875894	2162805	4938959.33333333	2321651.45833333	-1.08905568828434	2.8193013646226e-05	0.00150529809157035	Fhl1	XP_022057467.1 four and a half LIM domains protein 1 [Acanthochromis polyacanthus]	-	-	-	-	GO:0005575//cellular_component;GO:0005622//intracellular;GO:0005623//cell;GO:0005634//nucleus;GO:0005737//cytoplasm;GO:0005829//cytosol;GO:0005886//plasma membrane;GO:0016020//membrane;GO:0043226//organelle;GO:0043227//membrane-bounded organelle;GO:0043229//intracellular organelle;GO:0043231//intracellular membrane-bounded organelle;GO:0044424//intracellular part;GO:0044444//cytoplasmic part;GO:0…	GO:0003674//molecular_function;GO:0005488//binding;GO:0005515//protein binding;GO:0043167//ion binding;GO:0043169//cation binding;GO:0044325//ion channel binding;GO:0046872//metal ion binding;GO:0050385//ureidoglycolate lyase activity	GO:0000256//allantoin catabolic process;GO:0001558//regulation of cell growth;GO:0003254//regulation of membrane depolarization;GO:0007275//multicellular organism development;GO:0007346//regulation of mitotic cell cycle;GO:0007517//muscle organ development;GO:0008150//biological_process;GO:0009653//anatomical structure morphogenesis;GO:0009887//organ morphogenesis;GO:0009987//cellular process;GO:…
Carg_Chr19G001270.1	413048	348391.6875	535663.0625	724007.6875	1175020.125	796232.6875	432367.583333333	898420.166666667	1.05513195062678	2.9282754777893e-05	0.00155198600322833	SMPD1	KAF3706560.1 Sphingomyelin phosphodiesterase [Channa argus]	Metabolism;Cellular Processes;Cellular Processes;Environmental Information Processing;Metabolism	Global and overview maps;Cell growth and death;Transport and catabolism;Signal transduction;Lipid metabolism	ko01100//Metabolic pathways;ko04217//Necroptosis;ko04142//Lysosome;ko04071//Sphingolipid signaling pathway;ko00600//Sphingolipid metabolism	K12350;K12350;K12350;K12350;K12350	GO:0000323//lytic vacuole;GO:0005575//cellular_component;GO:0005576//extracellular region;GO:0005615//extracellular space;GO:0005622//intracellular;GO:0005623//cell;GO:0005737//cytoplasm;GO:0005764//lysosome;GO:0005765//lysosomal membrane;GO:0005768//endosome;GO:0005773//vacuole;GO:0005774//vacuolar membrane;GO:0005775//vacuolar lumen;GO:0005886//plasma membrane;GO:0012505//endomembrane system;GO…	GO:0003674//molecular_function;GO:0003824//catalytic activity;GO:0004620//phospholipase activity;GO:0004767//sphingomyelin phosphodiesterase activity;GO:0005488//binding;GO:0008081//phosphoric diester hydrolase activity;GO:0008270//zinc ion binding;GO:0016298//lipase activity;GO:0016787//hydrolase activity;GO:0016788//hydrolase activity, acting on ester bonds;GO:0016798//hydrolase activity, actin…	GO:0001932//regulation of protein phosphorylation;GO:0001933//negative regulation of protein phosphorylation;GO:0006469//negative regulation of protein kinase activity;GO:0006629//lipid metabolic process;GO:0006643//membrane lipid metabolic process;GO:0006644//phospholipid metabolic process;GO:0006664//glycolipid metabolic process;GO:0006665//sphingolipid metabolic process;GO:0006672//ceramide me…
Carg_Chr20G006890.1	1879667.25	2583453.25	2565481	1315545.625	1203462.375	1226930.375	2342867.16666667	1248646.125	-0.907910495105904	2.99480803173392e-05	0.00157566250311957	bhmt	KAF3701779.1 Betaine--homocysteine S-methyltransferase 1 [Channa argus]	Metabolism;Metabolism;Metabolism	Global and overview maps;Amino acid metabolism;Amino acid metabolism	ko01100//Metabolic pathways;ko00270//Cysteine and methionine metabolism;ko00260//Glycine, serine and threonine metabolism	K00544;K00544;K00544	GO:0005575//cellular_component;GO:0005622//intracellular;GO:0005623//cell;GO:0005737//cytoplasm;GO:0044424//intracellular part;GO:0044464//cell part	GO:0003674//molecular_function;GO:0003824//catalytic activity;GO:0005488//binding;GO:0008168//methyltransferase activity;GO:0008172//S-methyltransferase activity;GO:0008270//zinc ion binding;GO:0008705//methionine synthase activity;GO:0016740//transferase activity;GO:0016741//transferase activity, transferring one-carbon groups;GO:0043167//ion binding;GO:0043169//cation binding;GO:0046872//metal …	GO:0000096//sulfur amino acid metabolic process;GO:0000097//sulfur amino acid biosynthetic process;GO:0002064//epithelial cell development;GO:0002065//columnar/cuboidal epithelial cell differentiation;GO:0002066//columnar/cuboidal epithelial cell development;GO:0002067//glandular epithelial cell differentiation;GO:0002068//glandular epithelial cell development;GO:0003309//type B pancreatic cell d…
Carg_Chr02G007080.1	7012274	2774004.75	NA	1513762.75	926236.25	310336.28125	4893139.375	916778.427083333	-2.41611537550364	3.34385422087727e-05	0.00174655805971618	MYH4	XP_011476370.1 myosin heavy chain, fast skeletal muscle [Oryzias latipes]	Human Diseases;Human Diseases;Cellular Processes	Infectious diseases;Infectious diseases;Cellular community - eukaryotes	ko05132//Salmonella infection;ko05130//Pathogenic Escherichia coli infection;ko04530//Tight junction	K10352;K10352;K10352	GO:0016459//myosin complex	GO:0003774//motor activity;GO:0005515//protein binding;GO:0005524//ATP binding	GO:0007059//chromosome segregation;GO:0030261//chromosome condensation
Carg_Chr01G000840.1	25792376	20857726	17674290	37389252	41289576	42631940	21441464	40436922.6666667	0.91526979452836	3.41708384315203e-05	0.00177196693103884	rps18	XP_003460088.1 40S ribosomal protein S18 [Oreochromis niloticus]	Genetic Information Processing	Translation	ko03010//Ribosome	K02964	GO:0005575//cellular_component;GO:0005622//intracellular;GO:0005623//cell;GO:0005634//nucleus;GO:0005730//nucleolus;GO:0005737//cytoplasm;GO:0005829//cytosol;GO:0005840//ribosome;GO:0015935//small ribosomal subunit;GO:0022626//cytosolic ribosome;GO:0022627//cytosolic small ribosomal subunit;GO:0031974//membrane-enclosed lumen;GO:0031981//nuclear lumen;GO:0032991//macromolecular complex;GO:0043226…	GO:0003674//molecular_function;GO:0003676//nucleic acid binding;GO:0003684//damaged DNA binding;GO:0003723//RNA binding;GO:0003735//structural constituent of ribosome;GO:0003906//DNA-(apurinic or apyrimidinic site) lyase activity;GO:0005198//structural molecule activity;GO:0005488//binding;GO:0008270//zinc ion binding;GO:0016799//hydrolase activity, hydrolyzing N-glycosyl compounds;GO:0019843//rR…	GO:0002181//cytoplasmic translation;GO:0006284//base-excision repair;GO:0006412//translation;GO:0006518//peptide metabolic process;GO:0006807//nitrogen compound metabolic process;GO:0007275//multicellular organism development;GO:0008150//biological_process;GO:0008152//metabolic process;GO:0009058//biosynthetic process;GO:0009059//macromolecule biosynthetic process;GO:0009987//cellular process;GO:…
Carg_Chr05G003120.1	5912715	8004491	9533495	2073932.25	5094803.5	1081288.125	7816900.33333333	2750007.95833333	-1.50716084960478	3.63131703475239e-05	0.00186960951332109	CPA1	KAF3706144.1 Carboxypeptidase A1 [Channa argus]	Organismal Systems;Organismal Systems	Digestive system;Digestive system	ko04972//Pancreatic secretion;ko04974//Protein digestion and absorption	K08779;K08779	GO:0005575//cellular_component;GO:0005576//extracellular region;GO:0005615//extracellular space;GO:0044421//extracellular region part	GO:0003674//molecular_function;GO:0003824//catalytic activity;GO:0004180//carboxypeptidase activity;GO:0004181//metallocarboxypeptidase activity;GO:0005488//binding;GO:0008233//peptidase activity;GO:0008235//metalloexopeptidase activity;GO:0008237//metallopeptidase activity;GO:0008238//exopeptidase activity;GO:0008270//zinc ion binding;GO:0016787//hydrolase activity;GO:0043167//ion binding;GO:004…	GO:0006508//proteolysis;GO:0006807//nitrogen compound metabolic process;GO:0008150//biological_process;GO:0008152//metabolic process;GO:0009056//catabolic process;GO:0009057//macromolecule catabolic process;GO:0009987//cellular process;GO:0019538//protein metabolic process;GO:0030163//protein catabolic process;GO:0043170//macromolecule metabolic process;GO:0044237//cellular metabolic process;GO:0…
Carg_Chr21G000620.1	2644413.25	2325456	1212479.25	3049637.75	4690661.5	2611028.25	2060782.83333333	3450442.5	0.743588910621961	3.80623882288816e-05	0.00191922988698796	Ifi44	KAF3703242.1 Interferon-induced protein 44 Microtubule-associated protein 44 [Channa argus]	-	-	-	-	GO:0005737//cytoplasm;GO:0016020//membrane	GO:0003924//GTPase activity;GO:0005525//GTP binding;GO:0043022//ribosome binding;GO:0051539//4 iron, 4 sulfur cluster binding	GO:0002949//tRNA threonylcarbamoyladenosine modification;GO:0006412//translation;GO:0042254//ribosome biogenesis;GO:0051186//cofactor metabolic process
Carg_Chr06G003220.1	1273450.5	1251522.625	2279752	3288607.5	8556211	8093010	1601575.04166667	6645942.83333333	2.0529824863433	3.80757316647168e-05	0.00191922988698796	rpl13	KAF3686444.1 60S ribosomal protein L13 [Channa argus]	Genetic Information Processing	Translation	ko03010//Ribosome	K02873	GO:0005575//cellular_component;GO:0005622//intracellular;GO:0005623//cell;GO:0005634//nucleus;GO:0005730//nucleolus;GO:0005737//cytoplasm;GO:0005783//endoplasmic reticulum;GO:0005829//cytosol;GO:0005840//ribosome;GO:0009986//cell surface;GO:0012505//endomembrane system;GO:0015934//large ribosomal subunit;GO:0022625//cytosolic large ribosomal subunit;GO:0022626//cytosolic ribosome;GO:0031974//memb…	GO:0003674//molecular_function;GO:0003676//nucleic acid binding;GO:0003723//RNA binding;GO:0003735//structural constituent of ribosome;GO:0005198//structural molecule activity;GO:0005488//binding;GO:0097159//organic cyclic compound binding;GO:1901363//heterocyclic compound binding	GO:0000184//nuclear-transcribed mRNA catabolic process, nonsense-mediated decay;GO:0000956//nuclear-transcribed mRNA catabolic process;GO:0002181//cytoplasmic translation;GO:0006139//nucleobase-containing compound metabolic process;GO:0006401//RNA catabolic process;GO:0006402//mRNA catabolic process;GO:0006412//translation;GO:0006413//translational initiation;GO:0006518//peptide metabolic process…
Carg_Chr23G006160.1	1108718.25	1069288	1299406.75	664746.3125	666142.4375	816795.75	1159137.66666667	715894.833333333	-0.69523234748113	4.04826845291426e-05	0.00201379894064557	PHKG2	KAF3704547.1 Phosphorylase b kinase gamma catalytic chain, liver/testis isoform [Channa argus]	Organismal Systems;Environmental Information Processing;Organismal Systems	Endocrine system;Signal transduction;Endocrine system	ko04910//Insulin signaling pathway;ko04020//Calcium signaling pathway;ko04922//Glucagon signaling pathway	K00871;K00871;K00871	GO:0005575//cellular_component;GO:0005622//intracellular;GO:0005623//cell;GO:0005737//cytoplasm;GO:0005829//cytosol;GO:0005964//phosphorylase kinase complex;GO:0009433//bacterial-type flagellum basal body, C ring;GO:0016021//integral component of membrane;GO:0032991//macromolecular complex;GO:0044424//intracellular part;GO:0044444//cytoplasmic part;GO:0044464//cell part;GO:0061695//transferase co…	GO:0000166//nucleotide binding;GO:0003674//molecular_function;GO:0003824//catalytic activity;GO:0004672//protein kinase activity;GO:0004674//protein serine/threonine kinase activity;GO:0004683//calmodulin-dependent protein kinase activity;GO:0004689//phosphorylase kinase activity;GO:0005198//structural molecule activity;GO:0005488//binding;GO:0005515//protein binding;GO:0005516//calmodulin bindin…	GO:0000271//polysaccharide biosynthetic process;GO:0001539//cilium or flagellum-dependent cell motility;GO:0005975//carbohydrate metabolic process;GO:0005976//polysaccharide metabolic process;GO:0005977//glycogen metabolic process;GO:0005978//glycogen biosynthetic process;GO:0005981//regulation of glycogen catabolic process;GO:0006073//cellular glucan metabolic process;GO:0006091//generation of p…
Carg_Chr20G005990.1	87950.6484375	135420.515625	60687.12109375	170034.453125	234752.671875	49472.49609375	94686.0950520833	151419.873697917	0.677330087843875	4.1092854726589e-05	0.00201658095311965	RAPGEF1	XP_026210149.1 rap guanine nucleotide exchange factor 1-like isoform X3 [Anabas testudineus]	Cellular Processes;Environmental Information Processing;Organismal Systems;Organismal Systems;Human Diseases	Cellular community - eukaryotes;Signal transduction;Endocrine system;Nervous system;Cancers	ko04510//Focal adhesion;ko04015//Rap1 signaling pathway;ko04910//Insulin signaling pathway;ko04722//Neurotrophin signaling pathway;ko05211//Renal cell carcinoma	K06277;K06277;K06277;K06277;K06277	GO:0005575//cellular_component;GO:0005622//intracellular;GO:0005623//cell;GO:0005737//cytoplasm;GO:0005768//endosome;GO:0005769//early endosome;GO:0005829//cytosol;GO:0012505//endomembrane system;GO:0012506//vesicle membrane;GO:0016020//membrane;GO:0030139//endocytic vesicle;GO:0030659//cytoplasmic vesicle membrane;GO:0030666//endocytic vesicle membrane;GO:0030670//phagocytic vesicle membrane;GO:…	GO:0003674//molecular_function;GO:0005085//guanyl-nucleotide exchange factor activity;GO:0005088//Ras guanyl-nucleotide exchange factor activity;GO:0005488//binding;GO:0005515//protein binding;GO:0017016//Ras GTPase binding;GO:0017034//Rap guanyl-nucleotide exchange factor activity;GO:0017124//SH3 domain binding;GO:0019899//enzyme binding;GO:0019904//protein domain specific binding;GO:0031267//sm…	GO:0000186//activation of MAPKK activity;GO:0001568//blood vessel development;GO:0001885//endothelial cell development;GO:0001932//regulation of protein phosphorylation;GO:0001933//negative regulation of protein phosphorylation;GO:0001934//positive regulation of protein phosphorylation;GO:0001944//vasculature development;GO:0002064//epithelial cell development;GO:0002682//regulation of immune sys…
Carg_Chr11G007700.1	3473934.75	2414041.5	2693637.75	1957748.375	1371184.375	1725686.25	2860538	1684873	-0.763646659512539	4.23340360440956e-05	0.00205370565050291	Zap70	KAF3690703.1 Tyrosine-protein kinase ZAP-70 [Channa argus]	Environmental Information Processing;Human Diseases;Organismal Systems;Environmental Information Processing;Organismal Systems;Human Diseases;Organismal Systems;Organismal Systems;Human Diseases	Signal transduction;Infectious disease: bacterial;Immune system;Signal transduction;Immune system;Cancer: overview;Immune system;Immune system;Immune diseases	ko04014//Ras signaling pathway;ko05135//Yersinia infection;ko04650//Natural killer cell mediated cytotoxicity;ko04064//NF-kappa B signaling pathway;ko04660//T cell receptor signaling pathway;ko05235//PD-L1 expression and PD-1 checkpoint pathway in cancer;ko04659//Th17 cell differentiation;ko04658//Th1 and Th2 cell differentiation;ko05340//Primary immunodeficiency	K07360;K07360;K07360;K07360;K07360;K07360;K07360;K07360;K07360	GO:0001772//immunological synapse;GO:0005575//cellular_component;GO:0005622//intracellular;GO:0005623//cell;GO:0005737//cytoplasm;GO:0005829//cytosol;GO:0005886//plasma membrane;GO:0005911//cell-cell junction;GO:0009898//cytoplasmic side of plasma membrane;GO:0016020//membrane;GO:0019897//extrinsic component of plasma membrane;GO:0019898//extrinsic component of membrane;GO:0030054//cell junction;…	GO:0000166//nucleotide binding;GO:0001784//phosphotyrosine binding;GO:0003674//molecular_function;GO:0003824//catalytic activity;GO:0004672//protein kinase activity;GO:0004713//protein tyrosine kinase activity;GO:0004715//non-membrane spanning protein tyrosine kinase activity;GO:0005102//receptor binding;GO:0005488//binding;GO:0005515//protein binding;GO:0005524//ATP binding;GO:0008144//drug bind…	GO:0001775//cell activation;GO:0002250//adaptive immune response;GO:0002253//activation of immune response;GO:0002376//immune system process;GO:0002429//immune response-activating cell surface receptor signaling pathway;GO:0002520//immune system development;GO:0002521//leukocyte differentiation;GO:0002682//regulation of immune system process;GO:0002684//positive regulation of immune system proces…
Carg_Chr24G002410.1	11587954	12811025	14745837	7028317.5	7780861	9650776	13048272	8153318.16666667	-0.678399541954352	4.32524153091902e-05	0.00207842273032429	LUM	KAF3705168.1 Lumican Keratan sulfate proteoglycan lumican [Channa argus]	Human Diseases	Cancers	ko05205//Proteoglycans in cancer	K08122	GO:0000323//lytic vacuole;GO:0005575//cellular_component;GO:0005576//extracellular region;GO:0005581//collagen trimer;GO:0005583//fibrillar collagen trimer;GO:0005615//extracellular space;GO:0005622//intracellular;GO:0005623//cell;GO:0005737//cytoplasm;GO:0005764//lysosome;GO:0005773//vacuole;GO:0005775//vacuolar lumen;GO:0005794//Golgi apparatus;GO:0005796//Golgi lumen;GO:0012505//endomembrane s…	GO:0003674//molecular_function;GO:0005198//structural molecule activity;GO:0005201//extracellular matrix structural constituent;GO:0005488//binding;GO:0005515//protein binding;GO:0005518//collagen binding;GO:0044877//macromolecular complex binding	GO:0001501//skeletal system development;GO:0001817//regulation of cytokine production;GO:0001819//positive regulation of cytokine production;GO:0003008//system process;GO:0006022//aminoglycan metabolic process;GO:0006023//aminoglycan biosynthetic process;GO:0006024//glycosaminoglycan biosynthetic process;GO:0006026//aminoglycan catabolic process;GO:0006027//glycosaminoglycan catabolic process;GO:…
Carg_Chr01G001410.1	21867246	53382672	40894708	17343150	30413876	23748484	38714875.3333333	23835170	-0.699796081301442	4.38470018483118e-05	0.0020930409888916	K-BAS	ACF49354.1 immunoglobulin M light chain [Channa argus]	-	-	-	-	-	-	-
Carg_Chr09G011640.1	742411.75	1060437.5	2180811.5	260100.65625	676257.8125	624574.125	1327886.91666667	520310.864583333	-1.35168655390122	4.44775551675966e-05	0.00210917248452655	Col6a6	KAF3692451.1 Collagen alpha-6(VI) chain Precursor [Channa argus]	Human Diseases;Environmental Information Processing;Cellular Processes;Organismal Systems;Environmental Information Processing	Infectious diseases;Signal transduction;Cellular community - eukaryotes;Digestive system;Signaling molecules and interaction	ko05165//Human papillomavirus infection;ko04151//PI3K-Akt signaling pathway;ko04510//Focal adhesion;ko04974//Protein digestion and absorption;ko04512//ECM-receptor interaction	K06238;K06238;K06238;K06238;K06238	GO:0010007//magnesium chelatase complex	GO:0003824//catalytic activity;GO:0004867//serine-type endopeptidase inhibitor activity;GO:0008234//cysteine-type peptidase activity;GO:0016851//magnesium chelatase activity;GO:0016887//ATPase activity;GO:0051536//iron-sulfur cluster binding	GO:0006508//proteolysis;GO:0015995//chlorophyll biosynthetic process;GO:0055114//oxidation-reduction process
Carg_Chr01G000470.1	3830809.25	4533661.5	6896579	5114414.5	9748257	15129766	5087016.58333333	9997479.16666667	0.974744572368603	4.5135100218844e-05	0.00212636472142109	--	KAF3706879.1 Saxitoxin and tetrodotoxin-binding protein 1 Precursor [Channa argus]	-	-	-	-	-	-	-
Carg_Chr19G003730.1	832281.8125	728745.3125	946613.9375	1288404	1335859.875	1492983.625	835880.354166667	1372415.83333333	0.715349316817669	4.62229294945396e-05	0.00216347321945871	PICALM	KAF3706809.1 Phosphatidylinositol-binding clathrin assembly protein [Channa argus]	-	-	-	-	-	GO:0005543//phospholipid binding	-
Carg_Chr01G013760.1	1457806.75	1529621.625	1613442.625	5189735.5	5415509.5	7803521.5	1533623.66666667	6136255.5	2.00041404893764	4.74740745342664e-05	0.00220769760801931	rps24	XP_008277031.1 PREDICTED: 40S ribosomal protein S24 isoform X1 [Stegastes partitus]	Genetic Information Processing	Translation	ko03010//Ribosome	K02974	GO:0005575//cellular_component;GO:0005622//intracellular;GO:0005623//cell;GO:0005634//nucleus;GO:0005730//nucleolus;GO:0005737//cytoplasm;GO:0005773//vacuole;GO:0005774//vacuolar membrane;GO:0005829//cytosol;GO:0005840//ribosome;GO:0005844//polysome;GO:0005886//plasma membrane;GO:0009507//chloroplast;GO:0009536//plastid;GO:0015935//small ribosomal subunit;GO:0016020//membrane;GO:0022626//cytosoli…	GO:0003674//molecular_function;GO:0003676//nucleic acid binding;GO:0003723//RNA binding;GO:0003729//mRNA binding;GO:0003735//structural constituent of ribosome;GO:0003824//catalytic activity;GO:0005198//structural molecule activity;GO:0005488//binding;GO:0005515//protein binding;GO:0008168//methyltransferase activity;GO:0016740//transferase activity;GO:0016741//transferase activity, transferring …	GO:0000462//maturation of SSU-rRNA from tricistronic rRNA transcript (SSU-rRNA, 5.8S rRNA, LSU-rRNA);GO:0001889//liver development;GO:0002181//cytoplasmic translation;GO:0006139//nucleobase-containing compound metabolic process;GO:0006364//rRNA processing;GO:0006396//RNA processing;GO:0006412//translation;GO:0006413//translational initiation;GO:0006518//peptide metabolic process;GO:0006725//cellu…
Carg_Chr08G009610.1	567180.375	445100.28125	353602.625	1011513.6875	885867.3125	1064449.375	455294.427083333	987276.791666667	1.11665481301898	4.84356216963498e-05	0.0022323252031328	PCYT2	KAF3687328.1 Ethanolamine-phosphate cytidylyltransferase [Channa argus]	Metabolism;Metabolism;Metabolism	Global and overview maps;Lipid metabolism;Metabolism of other amino acids	ko01100//Metabolic pathways;ko00564//Glycerophospholipid metabolism;ko00440//Phosphonate and phosphinate metabolism	K00967;K00967;K00967	-	GO:0000309//nicotinamide-nucleotide adenylyltransferase activity;GO:0003824//catalytic activity;GO:0003919//FMN adenylyltransferase activity;GO:0004595//pantetheine-phosphate adenylyltransferase activity;GO:0016779//nucleotidyltransferase activity;GO:0047348//glycerol-3-phosphate cytidylyltransferase activity	GO:0009058//biosynthetic process;GO:0009231//riboflavin biosynthetic process;GO:0009244//lipopolysaccharide core region biosynthetic process;GO:0009435//NAD biosynthetic process;GO:0015937//coenzyme A biosynthetic process
Carg_Chr03G003160.1	1798532	1218080	983852.375	2578290.25	2325261	3120106.25	1333488.125	2674552.5	1.00409254584026	4.86230656065274e-05	0.0022323252031328	npc2	KAF3701265.1 Epididymal secretory protein E1 16.5 kDa secretory protein [Channa argus]	Cellular Processes;Organismal Systems	Transport and catabolism;Digestive system	ko04142//Lysosome;ko04979//Cholesterol metabolism	K13443;K13443	GO:0000323//lytic vacuole;GO:0005575//cellular_component;GO:0005576//extracellular region;GO:0005615//extracellular space;GO:0005622//intracellular;GO:0005623//cell;GO:0005737//cytoplasm;GO:0005764//lysosome;GO:0005766//primary lysosome;GO:0005773//vacuole;GO:0005775//vacuolar lumen;GO:0005783//endoplasmic reticulum;GO:0012505//endomembrane system;GO:0030141//secretory granule;GO:0031410//cytopla…	GO:0001530//lipopolysaccharide binding;GO:0003674//molecular_function;GO:0003823//antigen binding;GO:0005215//transporter activity;GO:0005319//lipid transporter activity;GO:0005488//binding;GO:0005496//steroid binding;GO:0005507//copper ion binding;GO:0005515//protein binding;GO:0005539//glycosaminoglycan binding;GO:0008289//lipid binding;GO:0015248//sterol transporter activity;GO:0015485//choles…	GO:0001775//cell activation;GO:0002165//instar larval or pupal development;GO:0002252//immune effector process;GO:0002263//cell activation involved in immune response;GO:0002274//myeloid leukocyte activation;GO:0002275//myeloid cell activation involved in immune response;GO:0002283//neutrophil activation involved in immune response;GO:0002366//leukocyte activation involved in immune response;GO:0…
Carg_Chr04G011400.1	1430259.375	940691.3125	909752.6875	914225.5625	593348.25	603754.875	1093567.79166667	703776.229166667	-0.63585396629354	5.24302228925693e-05	0.00237683677112981	CD247	XP_022619710.1 T-cell surface glycoprotein CD3 zeta chain-like [Seriola dumerili]	Human Diseases;Human Diseases;Organismal Systems;Organismal Systems;Human Diseases;Organismal Systems;Human Diseases;Organismal Systems	Infectious disease: viral;Infectious diseases;Immune system;Immune system;Cancer: overview;Immune system;Infectious diseases;Immune system	ko05170//Human immunodeficiency virus 1 infection;ko05169//Epstein-Barr virus infection;ko04650//Natural killer cell mediated cytotoxicity;ko04660//T cell receptor signaling pathway;ko05235//PD-L1 expression and PD-1 checkpoint pathway in cancer;ko04659//Th17 cell differentiation;ko05142//Chagas disease (American trypanosomiasis);ko04658//Th1 and Th2 cell differentiation	K06453;K06453;K06453;K06453;K06453;K06453;K06453;K06453	GO:0016020//membrane	GO:0004888//transmembrane signaling receptor activity	GO:0007166//cell surface receptor signaling pathway
Carg_Chr10G007140.1	1770297.5	2706807.25	3883651.5	1315857.125	830017.4375	1664588.5	2786918.75	1270154.35416667	-1.13366711299257	5.45357314111623e-05	0.00245683470007286	A1m	XP_026195358.1 alpha-2-macroglobulin-like [Anabas testudineus]	-	-	-	-	GO:0005576//extracellular region;GO:0005615//extracellular space	GO:0004866//endopeptidase inhibitor activity	-
Carg_Chr03G005950.1	5363557	5783312	4301847	8522854	8053234	13605718	5149572	10060602	0.966192200144978	5.6360717612545e-05	0.00252327982951071	GYG1	XP_026195330.1 glycogenin-1-like [Anabas testudineus]	Metabolism;Metabolism	Global and overview maps;Carbohydrate metabolism	ko01100//Metabolic pathways;ko00500//Starch and sucrose metabolism	K00750;K00750	-	GO:0016757//transferase activity, transferring glycosyl groups	GO:0006486//protein glycosylation
Carg_Chr03G006650.1	1752383.5	2074288.375	2081967.375	995888.3125	761402	599209.8125	1969546.41666667	785500.041666667	-1.32618016045539	5.97821031558091e-05	0.00264361594814155	Stx11	KAF3700942.1 Syntaxin-11 [Channa argus]	Genetic Information Processing	Folding, sorting and degradation	ko04130//SNARE interactions in vesicular transport	K08487	GO:0005575//cellular_component;GO:0005622//intracellular;GO:0005623//cell;GO:0005737//cytoplasm;GO:0005794//Golgi apparatus;GO:0005886//plasma membrane;GO:0008021//synaptic vesicle;GO:0012505//endomembrane system;GO:0016020//membrane;GO:0016021//integral component of membrane;GO:0030133//transport vesicle;GO:0030139//endocytic vesicle;GO:0031201//SNARE complex;GO:0031224//intrinsic component of m…	GO:0000149//SNARE binding;GO:0003674//molecular_function;GO:0005484//SNAP receptor activity;GO:0005488//binding;GO:0005515//protein binding	GO:0001505//regulation of neurotransmitter levels;GO:0001775//cell activation;GO:0001906//cell killing;GO:0001909//leukocyte mediated cytotoxicity;GO:0001913//T cell mediated cytotoxicity;GO:0002228//natural killer cell mediated immunity;GO:0002250//adaptive immune response;GO:0002252//immune effector process;GO:0002263//cell activation involved in immune response;GO:0002274//myeloid leukocyte ac…
Carg_Chr07G003400.1	771392.75	437197.75	382210.1875	445136.1875	168806.59375	228510.65625	530266.895833333	280817.8125	-0.91708423506173	6.32833413391244e-05	0.00278138002666103	TRIM27	KAF3689622.1 E3 ubiquitin-protein ligase TRIM39 [Channa argus]	-	-	-	-	GO:0000109//nucleotide-excision repair complex	GO:0004842//ubiquitin-protein transferase activity;GO:0005515//protein binding;GO:0008270//zinc ion binding;GO:0046872//metal ion binding	GO:0006289//nucleotide-excision repair;GO:0016567//protein ubiquitination
Carg_Chr12G001080.1	901724.25	1150655	1381050	1512968.625	2456826	2178993.25	1144476.41666667	2049595.95833333	0.84065180118866	6.81155673909659e-05	0.00297561824093383	RENBP	KAF3696410.1 N-acylglucosamine 2-epimerase [Channa argus]	Metabolism;Metabolism	Global and overview maps;Carbohydrate metabolism	ko01100//Metabolic pathways;ko00520//Amino sugar and nucleotide sugar metabolism	K01787;K01787	GO:0005575//cellular_component;GO:0005622//intracellular;GO:0005623//cell;GO:0005737//cytoplasm;GO:0005829//cytosol;GO:0044424//intracellular part;GO:0044444//cytoplasmic part;GO:0044464//cell part	GO:0000166//nucleotide binding;GO:0003674//molecular_function;GO:0003824//catalytic activity;GO:0004857//enzyme inhibitor activity;GO:0004866//endopeptidase inhibitor activity;GO:0005488//binding;GO:0005515//protein binding;GO:0005524//ATP binding;GO:0008144//drug binding;GO:0016853//isomerase activity;GO:0016854//racemase and epimerase activity;GO:0016857//racemase and epimerase activity, acting…	GO:0003008//system process;GO:0003013//circulatory system process;GO:0006040//amino sugar metabolic process;GO:0006044//N-acetylglucosamine metabolic process;GO:0006047//UDP-N-acetylglucosamine metabolic process;GO:0006048//UDP-N-acetylglucosamine biosynthetic process;GO:0006050//mannosamine metabolic process;GO:0006051//N-acetylmannosamine metabolic process;GO:0006054//N-acetylneuraminate metabo…
Carg_Chr04G001460.1	1162243.25	1000594.6875	697532.1875	1543649.375	2876386	2629840.25	953456.708333333	2349958.54166667	1.3013959651423	7.14309442319243e-05	0.00310165208448018	CA5B	KAF3689174.1 Carbonic anhydrase 5B, mitochondrial [Channa argus]	Metabolism;Metabolism	Global and overview maps;Energy metabolism	ko01100//Metabolic pathways;ko00910//Nitrogen metabolism	K01672;K01672	GO:0005575//cellular_component;GO:0005622//intracellular;GO:0005623//cell;GO:0005737//cytoplasm;GO:0005739//mitochondrion;GO:0005759//mitochondrial matrix;GO:0031974//membrane-enclosed lumen;GO:0043226//organelle;GO:0043227//membrane-bounded organelle;GO:0043229//intracellular organelle;GO:0043231//intracellular membrane-bounded organelle;GO:0043233//organelle lumen;GO:0044422//organelle part;GO:…	GO:0003674//molecular_function;GO:0003824//catalytic activity;GO:0004089//carbonate dehydratase activity;GO:0005488//binding;GO:0008270//zinc ion binding;GO:0016829//lyase activity;GO:0016835//carbon-oxygen lyase activity;GO:0016836//hydro-lyase activity;GO:0043167//ion binding;GO:0043169//cation binding;GO:0046872//metal ion binding;GO:0046914//transition metal ion binding	GO:0006810//transport;GO:0006811//ion transport;GO:0006820//anion transport;GO:0008150//biological_process;GO:0009605//response to external stimulus;GO:0009607//response to biotic stimulus;GO:0009617//response to bacterium;GO:0015701//bicarbonate transport;GO:0015711//organic anion transport;GO:0043207//response to external biotic stimulus;GO:0050896//response to stimulus;GO:0051179//localization…
Carg_Chr19G003170.1	1421334.5	2237278.25	3757987.25	440670.125	1175909	1309948	2472200	975509.041666667	-1.34156831155432	7.36469959815422e-05	0.00317872782655663	Mmp13	KAF3706751.1 Collagenase 3 [Channa argus]	Organismal Systems;Organismal Systems;Organismal Systems	Endocrine system;Endocrine system;Immune system	ko04926//Relaxin signaling pathway;ko04928//Parathyroid hormone synthesis, secretion and action;ko04657//IL-17 signaling pathway	K07994;K07994;K07994	GO:0031012//extracellular matrix	GO:0004222//metalloendopeptidase activity;GO:0008237//metallopeptidase activity;GO:0008270//zinc ion binding	GO:0006508//proteolysis
Carg_Contig00481_ERROPOS11900000G000150.1	8884235	10030317	14294105	24202584	29014842	22537126	11069552.3333333	25251517.3333333	1.1897732013895	7.53287828703872e-05	0.00323196349362947	HK2	XP_026227610.1 hexokinase-2-like [Anabas testudineus]	Metabolism;Human Diseases;Organismal Systems;Metabolism;Environmental Information Processing;Metabolism;Human Diseases;Metabolism;Metabolism;Metabolism;Organismal Systems;Metabolism;Human Diseases;Metabolism	Global and overview maps;Infectious diseases;Endocrine system;Global and overview maps;Signal transduction;Carbohydrate metabolism;Cancers;Carbohydrate metabolism;Carbohydrate metabolism;Carbohydrate metabolism;Digestive system;Carbohydrate metabolism;Endocrine and metabolic diseases;Biosynthesis of other secondary metabolites	ko01100//Metabolic pathways;ko05131//Shigellosis;ko04910//Insulin signaling pathway;ko01200//Carbon metabolism;ko04066//HIF-1 signaling pathway;ko00010//Glycolysis / Gluconeogenesis;ko05230//Central carbon metabolism in cancer;ko00520//Amino sugar and nucleotide sugar metabolism;ko00051//Fructose and mannose metabolism;ko00500//Starch and sucrose metabolism;ko04973//Carbohydrate digestion and abs…	K00844;K00844;K00844;K00844;K00844;K00844;K00844;K00844;K00844;K00844;K00844;K00844;K00844;K00844	-	GO:0004590//orotidine-5'-phosphate decarboxylase activity;GO:0005524//ATP binding;GO:0016773//phosphotransferase activity, alcohol group as acceptor	GO:0005975//carbohydrate metabolic process;GO:0006207//'de novo' pyrimidine nucleobase biosynthetic process
Carg_Chr22G004060.1	5174798.5	4065816.5	4608213	3486843.75	2457504.5	2763221	4616276	2902523.08333333	-0.66942194239148	7.59783342343375e-05	0.00324054339148583	SMCHD1	XP_022622817.1 structural maintenance of chromosomes flexible hinge domain-containing protein 1 isoform X1 [Seriola dumerili]	-	-	-	-	GO:0000228//nuclear chromosome;GO:0000781//chromosome, telomeric region;GO:0000784//nuclear chromosome, telomeric region;GO:0000803//sex chromosome;GO:0000805//X chromosome;GO:0001740//Barr body;GO:0005575//cellular_component;GO:0005622//intracellular;GO:0005623//cell;GO:0005634//nucleus;GO:0005694//chromosome;GO:0031974//membrane-enclosed lumen;GO:0031981//nuclear lumen;GO:0043226//organelle;GO:…	GO:0000166//nucleotide binding;GO:0003674//molecular_function;GO:0003824//catalytic activity;GO:0005488//binding;GO:0005515//protein binding;GO:0005524//ATP binding;GO:0008144//drug binding;GO:0016462//pyrophosphatase activity;GO:0016787//hydrolase activity;GO:0016817//hydrolase activity, acting on acid anhydrides;GO:0016818//hydrolase activity, acting on acid anhydrides, in phosphorus-containing…	GO:0006139//nucleobase-containing compound metabolic process;GO:0006259//DNA metabolic process;GO:0006281//DNA repair;GO:0006298//mismatch repair;GO:0006302//double-strand break repair;GO:0006725//cellular aromatic compound metabolic process;GO:0006807//nitrogen compound metabolic process;GO:0006950//response to stress;GO:0006974//cellular response to DNA damage stimulus;GO:0006996//organelle org…
Carg_Chr05G002810.1	2968344	2378058.5	1934681.625	4551580.5	6177160	5458848	2427028.04166667	5395862.83333333	1.15266289706358	7.74579783523897e-05	0.00328421828214132	Swap70	KAF3706181.1 Switch-associated protein 70 [Channa argus]	-	-	-	-	-	GO:0005524//ATP binding	GO:0007059//chromosome segregation;GO:0030261//chromosome condensation
Carg_Chr12G010870.1	2376456.5	2524129.25	1591553.5	1382399.25	1107074.625	914957.125	2164046.41666667	1134810.33333333	-0.93128025123742	7.99108718066598e-05	0.00336840680691464	Nfatc2	KAF3697305.1 Nuclear factor of activated T-cells, cytoplasmic 2 [Channa argus]	Human Diseases;Human Diseases;Human Diseases;Human Diseases;Human Diseases;Human Diseases;Cellular Processes;Environmental Information Processing;Organismal Systems;Organismal Systems;Organismal Systems;Organismal Systems;Organismal Systems;Organismal Systems;Human Diseases;Organismal Systems;Organismal Systems;Environmental Information Processing;Organismal Systems;Environmental Information Proc…	Infectious disease: viral;Infectious diseases;Infectious diseases;Infectious diseases;Infectious disease: bacterial;Infectious diseases;Cell growth and death;Signal transduction;Endocrine system;Development;Immune system;Immune system;Immune system;Immune system;Cancer: overview;Immune system;Development;Signal transduction;Immune system;Signal transduction	ko05170//Human immunodeficiency virus 1 infection;ko05163//Human cytomegalovirus infection;ko05166//HTLV-I infection;ko05167//Kaposi sarcoma-associated herpesvirus infection;ko05135//Yersinia infection;ko05161//Hepatitis B;ko04218//Cellular senescence;ko04022//cGMP - PKG signaling pathway;ko04921//Oxytocin signaling pathway;ko04360//Axon guidance;ko04650//Natural killer cell mediated cytotoxicity…	K17332;K17332;K17332;K17332;K17332;K17332;K17332;K17332;K17332;K17332;K17332;K17332;K17332;K17332;K17332;K17332;K17332;K17332;K17332;K17332	GO:0000228//nuclear chromosome;GO:0000785//chromatin;GO:0000790//nuclear chromatin;GO:0005575//cellular_component;GO:0005622//intracellular;GO:0005623//cell;GO:0005634//nucleus;GO:0005654//nucleoplasm;GO:0005667//transcription factor complex;GO:0005694//chromosome;GO:0005737//cytoplasm;GO:0005829//cytosol;GO:0031974//membrane-enclosed lumen;GO:0031981//nuclear lumen;GO:0032991//macromolecular com…	GO:0000976//transcription regulatory region sequence-specific DNA binding;GO:0000977//RNA polymerase II regulatory region sequence-specific DNA binding;GO:0000978//RNA polymerase II core promoter proximal region sequence-specific DNA binding;GO:0000981//RNA polymerase II transcription factor activity, sequence-specific DNA binding;GO:0000982//transcription factor activity, RNA polymerase II core …	GO:0000122//negative regulation of transcription from RNA polymerase II promoter;GO:0001816//cytokine production;GO:0002253//activation of immune response;GO:0002376//immune system process;GO:0002429//immune response-activating cell surface receptor signaling pathway;GO:0002682//regulation of immune system process;GO:0002684//positive regulation of immune system process;GO:0002694//regulation of …
Carg_Chr14G002110.1	2864413.5	3380833.25	4213930.5	2147604.75	2409657.25	2308013	3486392.41666667	2288425	-0.607379953174034	8.12995972703298e-05	0.0034070203321194	Gsr	KAF3694115.1 Glutathione reductase, mitochondrial [Channa argus]	Metabolism;Metabolism;Organismal Systems	Global and overview maps;Metabolism of other amino acids;Endocrine system	ko01100//Metabolic pathways;ko00480//Glutathione metabolism;ko04918//Thyroid hormone synthesis	K00383;K00383;K00383	GO:0005575//cellular_component;GO:0005622//intracellular;GO:0005623//cell;GO:0005634//nucleus;GO:0005737//cytoplasm;GO:0005739//mitochondrion;GO:0005759//mitochondrial matrix;GO:0005829//cytosol;GO:0005886//plasma membrane;GO:0009331//glycerol-3-phosphate dehydrogenase complex;GO:0009342//glutamate synthase complex (NADPH);GO:0009897//external side of plasma membrane;GO:0009986//cell surface;GO:0…	GO:0000166//nucleotide binding;GO:0003674//molecular_function;GO:0003824//catalytic activity;GO:0004148//dihydrolipoyl dehydrogenase activity;GO:0004355//glutamate synthase (NADPH) activity;GO:0004362//glutathione-disulfide reductase activity;GO:0004368//glycerol-3-phosphate dehydrogenase activity;GO:0004791//thioredoxin-disulfide reductase activity;GO:0005488//binding;GO:0005515//protein binding…	GO:0000003//reproduction;GO:0000302//response to reactive oxygen species;GO:0000303//response to superoxide;GO:0000305//response to oxygen radical;GO:0002931//response to ischemia;GO:0006071//glycerol metabolic process;GO:0006091//generation of precursor metabolites and energy;GO:0006096//glycolytic process;GO:0006139//nucleobase-containing compound metabolic process;GO:0006464//cellular protein …
Carg_Chr12G009920.1	741180.375	704219.3125	472907.90625	2160319	2535127.25	1961475.625	639435.864583333	2218973.95833333	1.79502116713839	8.32008528846416e-05	0.00346654189359825	--	KAF3697217.1 CCAAT/enhancer-binding protein beta [Channa argus]	Human Diseases;Human Diseases;Environmental Information Processing;Organismal Systems	Infectious diseases;Cancers;Signal transduction;Immune system	ko05152//Tuberculosis;ko05202//Transcriptional misregulation in cancers;ko04668//TNF signaling pathway;ko04657//IL-17 signaling pathway	K10048;K10048;K10048;K10048	GO:0000228//nuclear chromosome;GO:0000775//chromosome, centromeric region;GO:0000779//condensed chromosome, centromeric region;GO:0000785//chromatin;GO:0000790//nuclear chromatin;GO:0000793//condensed chromosome;GO:0005575//cellular_component;GO:0005622//intracellular;GO:0005623//cell;GO:0005634//nucleus;GO:0005654//nucleoplasm;GO:0005667//transcription factor complex;GO:0005694//chromosome;GO:00…	GO:0000976//transcription regulatory region sequence-specific DNA binding;GO:0000977//RNA polymerase II regulatory region sequence-specific DNA binding;GO:0000978//RNA polymerase II core promoter proximal region sequence-specific DNA binding;GO:0000979//RNA polymerase II core promoter sequence-specific DNA binding;GO:0000981//RNA polymerase II transcription factor activity, sequence-specific DNA …	GO:0000003//reproduction;GO:0000122//negative regulation of transcription from RNA polymerase II promoter;GO:0001101//response to acid chemical;GO:0001541//ovarian follicle development;GO:0001701//in utero embryonic development;GO:0001775//cell activation;GO:0001817//regulation of cytokine production;GO:0001819//positive regulation of cytokine production;GO:0001889//liver development;GO:0001890//…
Carg_Chr15G007880.1	1167254.25	1193908.25	1013065.375	2122330.75	2435662.25	1938885.25	1124742.625	2165626.08333333	0.945189261827876	8.454107940042e-05	0.00349983403960376	SNAP29	KAF3695573.1 Synaptosomal-associated protein 29 [Channa argus]	Cellular Processes;Genetic Information Processing	Transport and catabolism;Folding, sorting and degradation	ko04140//Autophagy - animal;ko04130//SNARE interactions in vesicular transport	K08509;K08509	GO:0000139//Golgi membrane;GO:0000323//lytic vacuole;GO:0000421//autophagosome membrane;GO:0005575//cellular_component;GO:0005577//fibrinogen complex;GO:0005622//intracellular;GO:0005623//cell;GO:0005628//prospore membrane;GO:0005634//nucleus;GO:0005654//nucleoplasm;GO:0005737//cytoplasm;GO:0005764//lysosome;GO:0005765//lysosomal membrane;GO:0005766//primary lysosome;GO:0005768//endosome;GO:00057…	GO:0000149//SNARE binding;GO:0003674//molecular_function;GO:0005102//receptor binding;GO:0005484//SNAP receptor activity;GO:0005488//binding;GO:0005515//protein binding;GO:0019905//syntaxin binding	GO:0000003//reproduction;GO:0000278//mitotic cell cycle;GO:0001505//regulation of neurotransmitter levels;GO:0001775//cell activation;GO:0002252//immune effector process;GO:0002263//cell activation involved in immune response;GO:0002274//myeloid leukocyte activation;GO:0002275//myeloid cell activation involved in immune response;GO:0002283//neutrophil activation involved in immune response;GO:000…
Carg_Chr16G006840.1	619362.8125	787396.3125	664906.4375	327170.59375	427822.84375	331696.8125	690555.1875	362230.083333333	-0.930850348203802	8.49709984642978e-05	0.00349983403960376	hvcn1	KAF3698867.1 Voltage-gated hydrogen channel 1 Hydrogen voltage-gated channel 1 [Channa argus]	-	-	-	-	GO:0005575//cellular_component;GO:0005622//intracellular;GO:0005623//cell;GO:0005737//cytoplasm;GO:0005801//cis-Golgi network;GO:0005886//plasma membrane;GO:0005887//integral component of plasma membrane;GO:0012505//endomembrane system;GO:0012506//vesicle membrane;GO:0016020//membrane;GO:0016021//integral component of membrane;GO:0030141//secretory granule;GO:0030659//cytoplasmic vesicle membrane…	GO:0003674//molecular_function;GO:0004383//guanylate cyclase activity;GO:0005215//transporter activity;GO:0005216//ion channel activity;GO:0005244//voltage-gated ion channel activity;GO:0005261//cation channel activity;GO:0005488//binding;GO:0005515//protein binding;GO:0008270//zinc ion binding;GO:0008324//cation transmembrane transporter activity;GO:0015075//ion transmembrane transporter activit…	GO:0000003//reproduction;GO:0001775//cell activation;GO:0002252//immune effector process;GO:0002263//cell activation involved in immune response;GO:0002274//myeloid leukocyte activation;GO:0002275//myeloid cell activation involved in immune response;GO:0002283//neutrophil activation involved in immune response;GO:0002366//leukocyte activation involved in immune response;GO:0002376//immune system …
Carg_Chr01G000260.1	241834.25	111974.8125	42299.1015625	1262359	2453729.25	4031369.5	132036.0546875	2582485.91666667	4.28975664063564	9.26341980676558e-05	0.00375054742286844	COLEC12	KAF3706897.1 C-type lectin domain family 4 member E [Channa argus]	Human Diseases;Organismal Systems	Infectious diseases;Immune system	ko05152//Tuberculosis;ko04625//C-type lectin receptor signaling pathway	K10059;K10059	-	-	-
Carg_Chr12G002920.1	1605885.25	2288022.75	2040412.5	1248896.125	1119817	712092	1978106.83333333	1026935.04166667	-0.945775417595568	9.61223565253266e-05	0.00384916636574752	VWA1	XP_018530774.1 PREDICTED: von Willebrand factor A domain-containing protein 1-like [Lates calcarifer]	-	-	-	-	-	GO:0003993//acid phosphatase activity;GO:0005515//protein binding;GO:0008234//cysteine-type peptidase activity;GO:0016798//hydrolase activity, acting on glycosyl bonds;GO:0046872//metal ion binding	GO:0006508//proteolysis
Carg_Chr02G008230.1	5791357.5	5077913	3410111.25	6762872	8889925	6982915	4759793.91666667	7545237.33333333	0.66466717007338	0.000100253832195017	0.00397049243110815	Stat3	KAF3699931.1 Signal transducer and activator of transcription 3 [Channa argus]	Human Diseases;Human Diseases;Human Diseases;Human Diseases;Human Diseases;Cellular Processes;Human Diseases;Organismal Systems;Human Diseases;Human Diseases;Human Diseases;Human Diseases;Environmental Information Processing;Human Diseases;Human Diseases;Human Diseases;Organismal Systems;Organismal Systems;Human Diseases;Environmental Information Processing;Human Diseases;Human Diseases;Organisma…	Cancers;Infectious diseases;Infectious diseases;Cancers;Cancers;Cell growth and death;Infectious diseases;Immune system;Infectious diseases;Infectious diseases;Cancers;Infectious diseases;Signal transduction;Infectious diseases;Endocrine and metabolic diseases;Cancer: overview;Immune system;Endocrine system;Endocrine and metabolic diseases;Signal transduction;Drug resistance;Cancers;Endocrine sys…	ko05200//Pathways in cancer;ko05169//Epstein-Barr virus infection;ko05163//Human cytomegalovirus infection;ko05205//Proteoglycans in cancer;ko05203//Viral carcinogenesis;ko04217//Necroptosis;ko05167//Kaposi sarcoma-associated herpesvirus infection;ko04062//Chemokine signaling pathway;ko05161//Hepatitis B;ko05160//Hepatitis C;ko05206//MicroRNAs in cancer;ko05162//Measles;ko04066//HIF-1 signaling p…	K04692;K04692;K04692;K04692;K04692;K04692;K04692;K04692;K04692;K04692;K04692;K04692;K04692;K04692;K04692;K04692;K04692;K04692;K04692;K04692;K04692;K04692;K04692;K04692;K04692;K04692;K04692;K04692;K04692	GO:0000228//nuclear chromosome;GO:0000785//chromatin;GO:0000790//nuclear chromatin;GO:0005575//cellular_component;GO:0005622//intracellular;GO:0005623//cell;GO:0005634//nucleus;GO:0005654//nucleoplasm;GO:0005667//transcription factor complex;GO:0005694//chromosome;GO:0005737//cytoplasm;GO:0005739//mitochondrion;GO:0005740//mitochondrial envelope;GO:0005743//mitochondrial inner membrane;GO:0005829…	GO:0000976//transcription regulatory region sequence-specific DNA binding;GO:0000977//RNA polymerase II regulatory region sequence-specific DNA binding;GO:0000978//RNA polymerase II core promoter proximal region sequence-specific DNA binding;GO:0000981//RNA polymerase II transcription factor activity, sequence-specific DNA binding;GO:0000982//transcription factor activity, RNA polymerase II core …	GO:0000003//reproduction;GO:0000122//negative regulation of transcription from RNA polymerase II promoter;GO:0001654//eye development;GO:0001659//temperature homeostasis;GO:0001754//eye photoreceptor cell differentiation;GO:0001775//cell activation;GO:0001932//regulation of protein phosphorylation;GO:0001934//positive regulation of protein phosphorylation;GO:0001936//regulation of endothelial cel…
Carg_Chr02G002360.1	2493436.25	2203238.5	2498226.25	1860842.75	875788	1192388.5	2398300.33333333	1309673.08333333	-0.872805599773001	0.000103760764189144	0.00408692671188716	Card11	KAF3700452.1 Caspase recruitment domain-containing protein 11 CARD-containing MAGUK protein 1 [Channa argus]	-	-	-	-	GO:0001772//immunological synapse;GO:0005575//cellular_component;GO:0005622//intracellular;GO:0005623//cell;GO:0005737//cytoplasm;GO:0005829//cytosol;GO:0005886//plasma membrane;GO:0016020//membrane;GO:0030288//outer membrane-bounded periplasmic space;GO:0032449//CBM complex;GO:0032991//macromolecular complex;GO:0042101//T cell receptor complex;GO:0043235//receptor complex;GO:0044424//intracellul…	GO:0003674//molecular_function;GO:0003824//catalytic activity;GO:0004252//serine-type endopeptidase activity;GO:0004385//guanylate kinase activity;GO:0005488//binding;GO:0005515//protein binding;GO:0005524//ATP binding;GO:0016301//kinase activity;GO:0016740//transferase activity;GO:0016772//transferase activity, transferring phosphorus-containing groups;GO:0016776//phosphotransferase activity, ph…	GO:0001775//cell activation;GO:0001816//cytokine production;GO:0001817//regulation of cytokine production;GO:0001819//positive regulation of cytokine production;GO:0002218//activation of innate immune response;GO:0002220//innate immune response activating cell surface receptor signaling pathway;GO:0002223//stimulatory C-type lectin receptor signaling pathway;GO:0002253//activation of immune respo…
Carg_Chr01G004810.1	2833024.25	2107513.75	2139836.25	3606230.25	3228836.75	4032206.75	2360124.75	3622424.58333333	0.618092535389559	0.000104384331630464	0.00408914273039339	Ubap2l	KAF3707333.1 Ubiquitin-associated protein 2-like Protein NICE-4 [Channa argus]	-	-	-	-	GO:0000123//histone acetyltransferase complex;GO:0005575//cellular_component;GO:0005622//intracellular;GO:0005623//cell;GO:0005634//nucleus;GO:0005654//nucleoplasm;GO:0005671//Ada2/Gcn5/Ada3 transcription activator complex;GO:0005737//cytoplasm;GO:0031248//protein acetyltransferase complex;GO:0031519//PcG protein complex;GO:0031974//membrane-enclosed lumen;GO:0031981//nuclear lumen;GO:0032991//ma…	GO:0043130//ubiquitin binding	GO:0000003//reproduction;GO:0007338//single fertilization;GO:0007339//binding of sperm to zona pellucida;GO:0008037//cell recognition;GO:0008150//biological_process;GO:0009566//fertilization;GO:0009893//positive regulation of metabolic process;GO:0009987//cellular process;GO:0009988//cell-cell recognition;GO:0010468//regulation of gene expression;GO:0010604//positive regulation of macromolecule m…
Carg_Chr02G008150.1	1029462.9375	1238378.75	818490.8125	701998.75	416216.59375	249496.3125	1028777.5	455903.885416667	-1.17412938583137	0.000107090165467866	0.00417246439293179	MYLK	KAF3699939.1 Myosin light chain kinase, smooth muscle [Channa argus]	-	-	-	-	-	GO:0003993//acid phosphatase activity;GO:0004672//protein kinase activity;GO:0005515//protein binding;GO:0005524//ATP binding;GO:0019165//thiamine kinase activity;GO:0046872//metal ion binding	GO:0006468//protein phosphorylation;GO:0009228//thiamine biosynthetic process
Carg_Chr17G001070.1	2935397.75	1768213.875	1153423.25	3632386	3421529.5	3947195.25	1952344.95833333	3667036.91666667	0.909406805868529	0.000108039438137107	0.00418681865641003	GRPEL1	XP_026208128.1 grpE protein homolog 1, mitochondrial [Anabas testudineus]	-	-	-	-	GO:0001405//presequence translocase-associated import motor;GO:0005575//cellular_component;GO:0005622//intracellular;GO:0005623//cell;GO:0005634//nucleus;GO:0005737//cytoplasm;GO:0005739//mitochondrion;GO:0005740//mitochondrial envelope;GO:0005743//mitochondrial inner membrane;GO:0005744//mitochondrial inner membrane presequence translocase complex;GO:0005759//mitochondrial matrix;GO:0005801//cis…	GO:0000166//nucleotide binding;GO:0000774//adenyl-nucleotide exchange factor activity;GO:0001671//ATPase activator activity;GO:0003674//molecular_function;GO:0005488//binding;GO:0005515//protein binding;GO:0008047//enzyme activator activity;GO:0017076//purine nucleotide binding;GO:0019899//enzyme binding;GO:0030234//enzyme regulator activity;GO:0030554//adenyl nucleotide binding;GO:0036094//small…	GO:0006260//DNA replication;GO:0006457//protein folding;GO:0006605//protein targeting;GO:0006626//protein targeting to mitochondrion;GO:0006810//transport;GO:0006839//mitochondrial transport;GO:0006886//intracellular protein transport;GO:0006996//organelle organization;GO:0007005//mitochondrion organization;GO:0008104//protein localization;GO:0008150//biological_process;GO:0009987//cellular proce…
Carg_Chr14G005770.1	1213063.625	2310121.75	2337950.75	732727	803440.75	922369.1875	1953712.04166667	819512.3125	-1.25338031371551	0.000109161363980794	0.00420767439344153	DSCAM	KAF3693822.1 Down syndrome cell adhesion molecule -like protein Precursor [Channa argus]	-	-	-	-	GO:0005575//cellular_component;GO:0016020//membrane;GO:0016021//integral component of membrane;GO:0031224//intrinsic component of membrane;GO:0044425//membrane part	GO:0004222//metalloendopeptidase activity;GO:0005515//protein binding	-
Carg_Chr14G005810.1	1730149.75	1302485.625	1057804.375	2526415	2535132.75	1558834.75	1363479.91666667	2206794.16666667	0.694658621758418	0.000111955513643357	0.00429225419177189	Fabp6	KAF3693817.1 Gastrotropin [Channa argus]	Organismal Systems	Endocrine system	ko03320//PPAR signaling pathway	K08755	-	-	-
Carg_Chr20G000680.1	155308.75	185216.84375	92489.859375	295934.71875	447081.03125	676197.1875	144338.484375	473070.979166667	1.71260064959081	0.000112977155224482	0.00429225419177189	Psmb7	XP_022600182.1 proteasome subunit beta type-7 [Seriola dumerili]	Genetic Information Processing	Folding, sorting and degradation	ko03050//Proteasome	K02739	GO:0000502//proteasome complex;GO:0005575//cellular_component;GO:0005576//extracellular region;GO:0005622//intracellular;GO:0005623//cell;GO:0005634//nucleus;GO:0005654//nucleoplasm;GO:0005737//cytoplasm;GO:0005829//cytosol;GO:0005839//proteasome core complex;GO:0009376//HslUV protease complex;GO:0012505//endomembrane system;GO:0019774//proteasome core complex, beta-subunit complex;GO:0030141//se…	GO:0003674//molecular_function;GO:0003824//catalytic activity;GO:0004175//endopeptidase activity;GO:0004176//ATP-dependent peptidase activity;GO:0004298//threonine-type endopeptidase activity;GO:0008233//peptidase activity;GO:0016787//hydrolase activity;GO:0070003//threonine-type peptidase activity;GO:0070011//peptidase activity, acting on L-amino acid peptides	GO:0001775//cell activation;GO:0002252//immune effector process;GO:0002263//cell activation involved in immune response;GO:0002274//myeloid leukocyte activation;GO:0002275//myeloid cell activation involved in immune response;GO:0002283//neutrophil activation involved in immune response;GO:0002366//leukocyte activation involved in immune response;GO:0002376//immune system process;GO:0002443//leuko…
Carg_Chr14G001020.1	1527903.625	2262196.5	1566176.625	2707173.25	5998673.5	5221394.5	1785425.58333333	4642413.75	1.37860710347109	0.000113142105498981	0.00429225419177189	CLEC4M	KAF3694209.1 C-type lectin domain family 4 member M CD209 antigen-like protein 1 [Channa argus]	-	-	-	-	GO:0005737//cytoplasm;GO:0005801//cis-Golgi network;GO:0005886//plasma membrane;GO:0016020//membrane;GO:0016272//prefoldin complex;GO:0016459//myosin complex;GO:0030867//rough endoplasmic reticulum membrane;GO:0031514//motile cilium	GO:0003674//molecular_function;GO:0003700//transcription factor activity, sequence-specific DNA binding;GO:0004521//endoribonuclease activity;GO:0004527//exonuclease activity;GO:0005102//receptor binding;GO:0005524//ATP binding;GO:0008134//transcription factor binding;GO:0019905//syntaxin binding;GO:0042803//protein homodimerization activity;GO:0043565//sequence-specific DNA binding;GO:0051082//u…	GO:0006260//DNA replication;GO:0006310//DNA recombination;GO:0006355//regulation of transcription, DNA-templated;GO:0006402//mRNA catabolic process;GO:0006457//protein folding;GO:0006886//intracellular protein transport;GO:0007030//Golgi organization;GO:0007059//chromosome segregation;GO:0007094//mitotic spindle assembly checkpoint;GO:0007165//signal transduction;GO:0008150//biological_process;GO…
Carg_Chr12G004530.1	3972873	3366784.25	2928460.5	852143.9375	2086428.375	560809	3422705.91666667	1166460.4375	-1.55299996275991	0.000114123749022251	0.00430682713587637	CELA2A	KAF3696724.1 Chymotrypsin-like elastase family member 2A [Channa argus]	Organismal Systems;Organismal Systems	Digestive system;Digestive system	ko04972//Pancreatic secretion;ko04974//Protein digestion and absorption	K01346;K01346	-	GO:0004252//serine-type endopeptidase activity	GO:0006508//proteolysis
Carg_Chr07G011120.1	3934931.75	5536044.5	4662077.5	2839143	2494102.5	805439	4711017.91666667	2046228.16666667	-1.20307179561941	0.000137488583606226	0.00513480679084806	DNASE1L3	KAF3690346.1 Deoxyribonuclease-1-like 1 [Channa argus]	-	-	-	-	-	-	-
Carg_Chr08G003870.1	2447394	2762548.75	2765924.5	678746.0625	1421984	373833.6875	2658622.41666667	824854.583333333	-1.68846718821857	0.000150405468175811	0.00555255167010951	PDIA2	XP_026214587.1 protein disulfide-isomerase-like [Anabas testudineus]	-	-	-	-	GO:0005575//cellular_component;GO:0005622//intracellular;GO:0005623//cell;GO:0005737//cytoplasm;GO:0005783//endoplasmic reticulum;GO:0005788//endoplasmic reticulum lumen;GO:0012505//endomembrane system;GO:0031974//membrane-enclosed lumen;GO:0043226//organelle;GO:0043227//membrane-bounded organelle;GO:0043229//intracellular organelle;GO:0043231//intracellular membrane-bounded organelle;GO:0043233/…	GO:0003674//molecular_function;GO:0003756//protein disulfide isomerase activity;GO:0003824//catalytic activity;GO:0005488//binding;GO:0005496//steroid binding;GO:0008289//lipid binding;GO:0015036//disulfide oxidoreductase activity;GO:0015037//peptide disulfide oxidoreductase activity;GO:0016209//antioxidant activity;GO:0016491//oxidoreductase activity;GO:0016667//oxidoreductase activity, acting o…	GO:0006457//protein folding;GO:0006464//cellular protein modification process;GO:0006621//protein retention in ER lumen;GO:0006790//sulfur compound metabolic process;GO:0006807//nitrogen compound metabolic process;GO:0006950//response to stress;GO:0008104//protein localization;GO:0008150//biological_process;GO:0008152//metabolic process;GO:0009966//regulation of signal transduction;GO:0009987//ce…
Carg_Chr08G010180.1	2809408.25	2655171.25	1583916.625	3879440.75	4054568	3927629.75	2349498.70833333	3953879.5	0.750915928991393	0.000150985034314854	0.00555255167010951	SEC23A	KAF3687279.1 Protein transport protein Sec23B [Channa argus]	Genetic Information Processing	Folding, sorting and degradation	ko04141//Protein processing in endoplasmic reticulum	K14006	GO:0000139//Golgi membrane;GO:0005575//cellular_component;GO:0005622//intracellular;GO:0005623//cell;GO:0005737//cytoplasm;GO:0005783//endoplasmic reticulum;GO:0005789//endoplasmic reticulum membrane;GO:0005794//Golgi apparatus;GO:0005798//Golgi-associated vesicle;GO:0005829//cytosol;GO:0012505//endomembrane system;GO:0012506//vesicle membrane;GO:0012507//ER to Golgi transport vesicle membrane;GO…	GO:0003674//molecular_function;GO:0005488//binding;GO:0008270//zinc ion binding;GO:0043167//ion binding;GO:0043169//cation binding;GO:0046872//metal ion binding;GO:0046914//transition metal ion binding	GO:0006810//transport;GO:0006886//intracellular protein transport;GO:0006888//ER to Golgi vesicle-mediated transport;GO:0006900//membrane budding;GO:0006996//organelle organization;GO:0008104//protein localization;GO:0008150//biological_process;GO:0009987//cellular process;GO:0015031//protein transport;GO:0015833//peptide transport;GO:0016043//cellular component organization;GO:0016050//vesicle o…
Carg_Chr08G011210.1	2603434.5	4860236.5	3787264	3357505	814196.125	606788.5625	3750311.66666667	1592829.89583333	-1.2354182902374	0.000155042186934602	0.0056728126062163	Prf1	KAF3687189.1 Perforin-1 [Channa argus]	Cellular Processes;Organismal Systems;Human Diseases;Human Diseases;Human Diseases;Human Diseases;Human Diseases	Cell growth and death;Immune system;Cardiovascular diseases;Immune diseases;Immune diseases;Endocrine and metabolic diseases;Immune diseases	ko04210//Apoptosis;ko04650//Natural killer cell mediated cytotoxicity;ko05416//Viral myocarditis;ko05320//Autoimmune thyroid disease;ko05330//Allograft rejection;ko04940//Type I diabetes mellitus;ko05332//Graft-versus-host disease	K07818;K07818;K07818;K07818;K07818;K07818;K07818	GO:0000323//lytic vacuole;GO:0005575//cellular_component;GO:0005576//extracellular region;GO:0005615//extracellular space;GO:0005622//intracellular;GO:0005623//cell;GO:0005737//cytoplasm;GO:0005764//lysosome;GO:0005768//endosome;GO:0005773//vacuole;GO:0005829//cytosol;GO:0005886//plasma membrane;GO:0012505//endomembrane system;GO:0016020//membrane;GO:0016021//integral component of membrane;GO:003…	GO:0003674//molecular_function;GO:0005215//transporter activity;GO:0005488//binding;GO:0005509//calcium ion binding;GO:0005515//protein binding;GO:0015267//channel activity;GO:0022803//passive transmembrane transporter activity;GO:0022829//wide pore channel activity;GO:0022857//transmembrane transporter activity;GO:0042802//identical protein binding;GO:0043167//ion binding;GO:0043169//cation bind…	GO:0001771//immunological synapse formation;GO:0001775//cell activation;GO:0001906//cell killing;GO:0001909//leukocyte mediated cytotoxicity;GO:0001913//T cell mediated cytotoxicity;GO:0002250//adaptive immune response;GO:0002252//immune effector process;GO:0002347//response to tumor cell;GO:0002357//defense response to tumor cell;GO:0002376//immune system process;GO:0002418//immune response to t…
Carg_Chr22G000920.1	6352910.5	7014867	8428935	5077322.5	4736700	4227517.5	7265570.83333333	4680513.33333333	-0.63440938492085	0.00015613757207993	0.00568403848258653	ITGB1	KAF3703391.1 Integrin beta-1 [Channa argus]	Human Diseases;Human Diseases;Human Diseases;Human Diseases;Environmental Information Processing;Cellular Processes;Human Diseases;Cellular Processes;Cellular Processes;Environmental Information Processing;Cellular Processes;Human Diseases;Organismal Systems;Organismal Systems;Organismal Systems;Human Diseases;Environmental Information Processing;Human Diseases;Human Diseases;Human Diseases;Human…	Cancers;Infectious diseases;Infectious diseases;Infectious diseases;Signal transduction;Cellular community - eukaryotes;Cancers;Cell motility;Transport and catabolism;Signal transduction;Cellular community - eukaryotes;Infectious disease: bacterial;Immune system;Immune system;Development;Infectious diseases;Signaling molecules and interaction;Infectious diseases;Infectious diseases;Cardiovascular…	ko05200//Pathways in cancer;ko05131//Shigellosis;ko05165//Human papillomavirus infection;ko05130//Pathogenic Escherichia coli infection;ko04151//PI3K-Akt signaling pathway;ko04510//Focal adhesion;ko05205//Proteoglycans in cancer;ko04810//Regulation of actin cytoskeleton;ko04145//Phagosome;ko04015//Rap1 signaling pathway;ko04530//Tight junction;ko05135//Yersinia infection;ko04611//Platelet activat…	K05719;K05719;K05719;K05719;K05719;K05719;K05719;K05719;K05719;K05719;K05719;K05719;K05719;K05719;K05719;K05719;K05719;K05719;K05719;K05719;K05719;K05719;K05719;K05719;K05719	GO:0001669//acrosomal vesicle;GO:0001726//ruffle;GO:0005575//cellular_component;GO:0005576//extracellular region;GO:0005604//basement membrane;GO:0005622//intracellular;GO:0005623//cell;GO:0005737//cytoplasm;GO:0005768//endosome;GO:0005886//plasma membrane;GO:0005887//integral component of plasma membrane;GO:0005911//cell-cell junction;GO:0005912//adherens junction;GO:0005924//cell-substrate adhe…	GO:0001618//virus receptor activity;GO:0001968//fibronectin binding;GO:0002020//protease binding;GO:0003674//molecular_function;GO:0003779//actin binding;GO:0005102//receptor binding;GO:0005178//integrin binding;GO:0005488//binding;GO:0005515//protein binding;GO:0005518//collagen binding;GO:0008092//cytoskeletal protein binding;GO:0015026//coreceptor activity;GO:0019899//enzyme binding;GO:0019900…	GO:0000003//reproduction;GO:0000082//G1/S transition of mitotic cell cycle;GO:0000278//mitotic cell cycle;GO:0000902//cell morphogenesis;GO:0000904//cell morphogenesis involved in differentiation;GO:0001525//angiogenesis;GO:0001568//blood vessel development;GO:0001667//ameboidal-type cell migration;GO:0001701//in utero embryonic development;GO:0001704//formation of primary germ layer;GO:0001707//…
Carg_Chr06G007840.1	10704122	12497622	15869795	15229480	23865442	20598320	13023846.3333333	19897747.3333333	0.61144952676649	0.000167901614082658	0.00608158208194873	PEPD	KAF3686881.1 Xaa-Pro dipeptidase [Channa argus]	-	-	-	-	GO:0005575//cellular_component;GO:0005622//intracellular;GO:0005623//cell;GO:0005634//nucleus;GO:0005654//nucleoplasm;GO:0031974//membrane-enclosed lumen;GO:0031981//nuclear lumen;GO:0043226//organelle;GO:0043227//membrane-bounded organelle;GO:0043229//intracellular organelle;GO:0043231//intracellular membrane-bounded organelle;GO:0043233//organelle lumen;GO:0044422//organelle part;GO:0044424//in…	GO:0003674//molecular_function;GO:0003824//catalytic activity;GO:0004177//aminopeptidase activity;GO:0004180//carboxypeptidase activity;GO:0004181//metallocarboxypeptidase activity;GO:0005488//binding;GO:0008233//peptidase activity;GO:0008235//metalloexopeptidase activity;GO:0008237//metallopeptidase activity;GO:0008238//exopeptidase activity;GO:0008239//dipeptidyl-peptidase activity;GO:0016787//…	GO:0006082//organic acid metabolic process;GO:0006464//cellular protein modification process;GO:0006508//proteolysis;GO:0006520//cellular amino acid metabolic process;GO:0006807//nitrogen compound metabolic process;GO:0008150//biological_process;GO:0008152//metabolic process;GO:0009056//catabolic process;GO:0009987//cellular process;GO:0019538//protein metabolic process;GO:0019752//carboxylic aci…
Carg_Chr11G000120.1	2169320.75	1395065.25	1086796	4125850.75	5633414.5	5544057.5	1550394	5101107.58333333	1.71817563510002	0.000170761038059465	0.00615422781166313	rpl36	KAA8589879.1 hypothetical protein FQN60_013244, partial [Etheostoma spectabile]	Genetic Information Processing	Translation	ko03010//Ribosome	K02920	GO:0005575//cellular_component;GO:0005622//intracellular;GO:0005623//cell;GO:0005634//nucleus;GO:0005730//nucleolus;GO:0005737//cytoplasm;GO:0005829//cytosol;GO:0005840//ribosome;GO:0005844//polysome;GO:0015934//large ribosomal subunit;GO:0022625//cytosolic large ribosomal subunit;GO:0022626//cytosolic ribosome;GO:0031974//membrane-enclosed lumen;GO:0031981//nuclear lumen;GO:0032991//macromolecul…	GO:0003674//molecular_function;GO:0003676//nucleic acid binding;GO:0003723//RNA binding;GO:0003735//structural constituent of ribosome;GO:0005198//structural molecule activity;GO:0005488//binding;GO:0005515//protein binding;GO:0097159//organic cyclic compound binding;GO:1901363//heterocyclic compound binding	GO:0000184//nuclear-transcribed mRNA catabolic process, nonsense-mediated decay;GO:0000956//nuclear-transcribed mRNA catabolic process;GO:0002181//cytoplasmic translation;GO:0006139//nucleobase-containing compound metabolic process;GO:0006401//RNA catabolic process;GO:0006402//mRNA catabolic process;GO:0006412//translation;GO:0006413//translational initiation;GO:0006518//peptide metabolic process…
Carg_Chr07G001360.1	688172.1875	630706.8125	350947.125	1169111.25	863703.625	1271156.625	556608.708333333	1101323.83333333	0.984503356012499	0.000172973702069266	0.00617224972532311	ppp4r2b	KAF3689452.1 Serine/threonine-protein phosphatase 4 regulatory subunit 2-B [Channa argus]	-	-	-	-	GO:0005575//cellular_component;GO:0005622//intracellular;GO:0005623//cell;GO:0005634//nucleus;GO:0005654//nucleoplasm;GO:0005737//cytoplasm;GO:0005813//centrosome;GO:0005815//microtubule organizing center;GO:0005856//cytoskeleton;GO:0008287//protein serine/threonine phosphatase complex;GO:0015630//microtubule cytoskeleton;GO:0030289//protein phosphatase 4 complex;GO:0031974//membrane-enclosed lum…	GO:0003674//molecular_function;GO:0005488//binding;GO:0005515//protein binding;GO:0019208//phosphatase regulator activity;GO:0019888//protein phosphatase regulator activity;GO:0030234//enzyme regulator activity;GO:0030674//protein binding, bridging;GO:0060090//binding, bridging;GO:0098772//molecular function regulator	GO:0000018//regulation of DNA recombination;GO:0002244//hematopoietic progenitor cell differentiation;GO:0002376//immune system process;GO:0002520//immune system development;GO:0006139//nucleobase-containing compound metabolic process;GO:0006282//regulation of DNA repair;GO:0006396//RNA processing;GO:0006397//mRNA processing;GO:0006464//cellular protein modification process;GO:0006725//cellular a…
Carg_Chr22G003410.1	16873788	22600214	25181256	1827174.75	15020815	1767199.375	21551752.6666667	6205063.04166667	-1.79628742636485	0.000196123801927739	0.00692970766811343	CELA2A	KAF3703637.1 Chymotrypsin-like elastase family member 2A [Channa argus]	Organismal Systems;Organismal Systems	Digestive system;Digestive system	ko04972//Pancreatic secretion;ko04974//Protein digestion and absorption	K01346;K01346	-	GO:0004252//serine-type endopeptidase activity	GO:0006508//proteolysis
Carg_Chr12G007670.1	1714462.625	1655815.375	2226911.25	2853905.25	4251687	3466528	1865729.75	3524040.08333333	0.917490306249765	0.000207378988203848	0.00725979196628152	rpl32	XP_018541450.1 PREDICTED: 60S ribosomal protein L32 [Lates calcarifer]	Genetic Information Processing	Translation	ko03010//Ribosome	K02912	GO:0000228//nuclear chromosome;GO:0005575//cellular_component;GO:0005622//intracellular;GO:0005623//cell;GO:0005634//nucleus;GO:0005694//chromosome;GO:0005730//nucleolus;GO:0005737//cytoplasm;GO:0005829//cytosol;GO:0005840//ribosome;GO:0005844//polysome;GO:0015934//large ribosomal subunit;GO:0022625//cytosolic large ribosomal subunit;GO:0022626//cytosolic ribosome;GO:0031974//membrane-enclosed lu…	GO:0003674//molecular_function;GO:0003735//structural constituent of ribosome;GO:0005198//structural molecule activity	GO:0000184//nuclear-transcribed mRNA catabolic process, nonsense-mediated decay;GO:0000956//nuclear-transcribed mRNA catabolic process;GO:0001889//liver development;GO:0002181//cytoplasmic translation;GO:0006139//nucleobase-containing compound metabolic process;GO:0006401//RNA catabolic process;GO:0006402//mRNA catabolic process;GO:0006412//translation;GO:0006413//translational initiation;GO:0006…
Carg_Chr13G004390.1	624845.625	378361.9375	810891.5	997187.1875	1210533.125	1353330.625	604699.6875	1187016.97916667	0.973049832990912	0.000215444691292659	0.007502054757669	DNAJC3	XP_023128193.1 dnaJ homolog subfamily C member 3 [Amphiprion ocellaris]	Genetic Information Processing;Human Diseases	Folding, sorting and degradation;Infectious diseases	ko04141//Protein processing in endoplasmic reticulum;ko05164//Influenza A	K09523;K09523	GO:0000323//lytic vacuole;GO:0005575//cellular_component;GO:0005576//extracellular region;GO:0005622//intracellular;GO:0005623//cell;GO:0005737//cytoplasm;GO:0005764//lysosome;GO:0005766//primary lysosome;GO:0005773//vacuole;GO:0005775//vacuolar lumen;GO:0005783//endoplasmic reticulum;GO:0005788//endoplasmic reticulum lumen;GO:0005789//endoplasmic reticulum membrane;GO:0005790//smooth endoplasmic…	GO:0003674//molecular_function;GO:0003887//DNA-directed DNA polymerase activity;GO:0004857//enzyme inhibitor activity;GO:0004860//protein kinase inhibitor activity;GO:0005198//structural molecule activity;GO:0005215//transporter activity;GO:0005488//binding;GO:0005515//protein binding;GO:0019207//kinase regulator activity;GO:0019210//kinase inhibitor activity;GO:0019887//protein kinase regulator …	GO:0001775//cell activation;GO:0001932//regulation of protein phosphorylation;GO:0001933//negative regulation of protein phosphorylation;GO:0002252//immune effector process;GO:0002263//cell activation involved in immune response;GO:0002274//myeloid leukocyte activation;GO:0002275//myeloid cell activation involved in immune response;GO:0002283//neutrophil activation involved in immune response;GO:…
Carg_Chr17G003240.1	1240415	1542101.625	1739290.5	999799.625	515818.78125	491515.6875	1507269.04166667	669044.697916667	-1.17176245179408	0.000220814679182831	0.00765207792091272	DGKD	TMS02243.1 hypothetical protein E3U43_007783 [Larimichthys crocea]	Metabolism;Environmental Information Processing;Environmental Information Processing;Human Diseases;Metabolism;Organismal Systems;Metabolism	Global and overview maps;Signal transduction;Signal transduction;Cancers;Lipid metabolism;Development and regeneration;Lipid metabolism	ko01100//Metabolic pathways;ko04072//Phospholipase D signaling pathway;ko04070//Phosphatidylinositol signaling system;ko05231//Choline metabolism in cancer;ko00564//Glycerophospholipid metabolism;ko04361//Axon regeneration;ko00561//Glycerolipid metabolism	K00901;K00901;K00901;K00901;K00901;K00901;K00901	GO:0005575//cellular_component	GO:0001727//lipid kinase activity;GO:0004143//diacylglycerol kinase activity;GO:0005515//protein binding;GO:0016301//kinase activity	GO:0007205//protein kinase C-activating G-protein coupled receptor signaling pathway;GO:0008150//biological_process;GO:0035556//intracellular signal transduction
Carg_Chr02G001690.1	1793110.25	1650251.125	1058231.125	1285742.25	720704.6875	967050.625	1500530.83333333	991165.854166667	-0.598274571791707	0.000224913850957274	0.00775683750095708	Triobp	AWP18557.1 putative TRIO and F-actin-binding protein [Scophthalmus maximus]	-	-	-	-	GO:0005575//cellular_component;GO:0005622//intracellular;GO:0005623//cell;GO:0005634//nucleus;GO:0005737//cytoplasm;GO:0005815//microtubule organizing center;GO:0005856//cytoskeleton;GO:0005938//cell cortex;GO:0015629//actin cytoskeleton;GO:0015630//microtubule cytoskeleton;GO:0030496//midbody;GO:0030863//cortical cytoskeleton;GO:0030864//cortical actin cytoskeleton;GO:0032420//stereocilium;GO:00…	GO:0003674//molecular_function;GO:0003779//actin binding;GO:0005488//binding;GO:0005515//protein binding;GO:0005524//ATP binding;GO:0008092//cytoskeletal protein binding;GO:0017016//Ras GTPase binding;GO:0017022//myosin binding;GO:0017048//Rho GTPase binding;GO:0017049//GTP-Rho binding;GO:0019899//enzyme binding;GO:0031267//small GTPase binding;GO:0031625//ubiquitin protein ligase binding;GO:0044…	GO:0000902//cell morphogenesis;GO:0000904//cell morphogenesis involved in differentiation;GO:0002064//epithelial cell development;GO:0002065//columnar/cuboidal epithelial cell differentiation;GO:0002066//columnar/cuboidal epithelial cell development;GO:0002093//auditory receptor cell morphogenesis;GO:0003008//system process;GO:0006464//cellular protein modification process;GO:0006807//nitrogen co…
Carg_Chr03G009430.1	602739.0625	736364.5	1883364.875	1472515	2230963.5	2193698.75	1074156.14583333	1965725.75	0.871858329375187	0.000230148102345867	0.00789955962718575	LGALS3	XP_022621831.1 galectin-3-like [Seriola dumerili]	-	-	-	-	GO:0001772//immunological synapse;GO:0005575//cellular_component;GO:0005576//extracellular region;GO:0005615//extracellular space;GO:0005622//intracellular;GO:0005623//cell;GO:0005634//nucleus;GO:0005681//spliceosomal complex;GO:0005737//cytoplasm;GO:0005739//mitochondrion;GO:0005740//mitochondrial envelope;GO:0005743//mitochondrial inner membrane;GO:0005886//plasma membrane;GO:0009897//external …	GO:0003674//molecular_function;GO:0005102//receptor binding;GO:0005488//binding;GO:0005515//protein binding;GO:0019863//IgE binding;GO:0019865//immunoglobulin binding;GO:0030246//carbohydrate binding;GO:0030545//receptor regulator activity;GO:0034987//immunoglobulin receptor binding;GO:0034988//Fc-gamma receptor I complex binding;GO:0036094//small molecule binding;GO:0038023//signaling receptor a…	GO:0001501//skeletal system development;GO:0001775//cell activation;GO:0001906//cell killing;GO:0002252//immune effector process;GO:0002263//cell activation involved in immune response;GO:0002274//myeloid leukocyte activation;GO:0002275//myeloid cell activation involved in immune response;GO:0002283//neutrophil activation involved in immune response;GO:0002366//leukocyte activation involved in im…
Carg_Chr13G001140.1	251361.6875	223516.953125	266271.8125	367057.34375	583148.875	475495.4375	247050.151041667	475233.885416667	0.94383376990748	0.000233883431902066	0.00798972406232272	GULP1	XP_018538711.1 PREDICTED: PTB domain-containing engulfment adapter protein 1 isoform X3 [Lates calcarifer]	-	-	-	-	GO:0000818//nuclear MIS12/MIND complex;GO:0005575//cellular_component;GO:0005622//intracellular;GO:0005623//cell;GO:0005737//cytoplasm;GO:0005886//plasma membrane;GO:0009898//cytoplasmic side of plasma membrane;GO:0016020//membrane;GO:0030139//endocytic vesicle;GO:0031410//cytoplasmic vesicle;GO:0031982//vesicle;GO:0043226//organelle;GO:0043227//membrane-bounded organelle;GO:0043229//intracellula…	GO:0003674//molecular_function;GO:0003700//transcription factor activity, sequence-specific DNA binding;GO:0005102//receptor binding;GO:0005124//scavenger receptor binding;GO:0005488//binding;GO:0005515//protein binding;GO:0008017//microtubule binding;GO:0008134//transcription factor binding;GO:0030674//protein binding, bridging;GO:0031267//small GTPase binding;GO:0038024//cargo receptor activity…	GO:0000132//establishment of mitotic spindle orientation;GO:0000226//microtubule cytoskeleton organization;GO:0000278//mitotic cell cycle;GO:0003002//regionalization;GO:0006355//regulation of transcription, DNA-templated;GO:0006357//regulation of transcription from RNA polymerase II promoter;GO:0006810//transport;GO:0006869//lipid transport;GO:0006897//endocytosis;GO:0006898//receptor-mediated en…
Carg_Chr01G008350.1	1843421.125	3280275.75	1005457.6875	4380260.5	4270384	3496029.25	2043051.52083333	4048891.25	0.986801308072629	0.000238681132290485	0.00805889909659904	--	XP_026204790.1 uncharacterized protein LOC113154676 isoform X2 [Anabas testudineus]	-	-	-	-	GO:0005576//extracellular region	-	GO:0019836//hemolysis by symbiont of host erythrocytes
Carg_Chr21G001110.1	4173139	4597962	3272057.25	2159771.25	2921550.5	2177921.25	4014386.08333333	2419747.66666667	-0.730322764594995	0.000246925300757833	0.00827831426912772	COL12A1	XP_018530161.1 PREDICTED: collagen alpha-1(XII) chain-like isoform X1 [Lates calcarifer]	Organismal Systems	Digestive system	ko04974//Protein digestion and absorption	K08132	-	GO:0003993//acid phosphatase activity;GO:0005515//protein binding;GO:0046872//metal ion binding	-
Carg_Chr03G009070.1	5442690	4745854.5	3804468.5	8112911	6746913	6526189	4664337.66666667	7128671	0.611960905989453	0.000265574896731709	0.00874093084768108	Ehd4	KAF3700716.1 EH domain-containing protein 4 [Channa argus]	Cellular Processes	Transport and catabolism	ko04144//Endocytosis	K12477	GO:0005575//cellular_component;GO:0005622//intracellular;GO:0005623//cell;GO:0005634//nucleus;GO:0005737//cytoplasm;GO:0005768//endosome;GO:0005769//early endosome;GO:0005783//endoplasmic reticulum;GO:0005886//plasma membrane;GO:0010008//endosome membrane;GO:0012505//endomembrane system;GO:0016020//membrane;GO:0031090//organelle membrane;GO:0031410//cytoplasmic vesicle;GO:0031901//early endosome …	GO:0000166//nucleotide binding;GO:0001882//nucleoside binding;GO:0001883//purine nucleoside binding;GO:0003674//molecular_function;GO:0003676//nucleic acid binding;GO:0003924//GTPase activity;GO:0005488//binding;GO:0005509//calcium ion binding;GO:0005515//protein binding;GO:0005524//ATP binding;GO:0005525//GTP binding;GO:0008144//drug binding;GO:0017076//purine nucleotide binding;GO:0019001//guan…	GO:0001932//regulation of protein phosphorylation;GO:0001934//positive regulation of protein phosphorylation;GO:0002949//tRNA threonylcarbamoyladenosine modification;GO:0006400//tRNA modification;GO:0006810//transport;GO:0006897//endocytosis;GO:0006907//pinocytosis;GO:0008150//biological_process;GO:0009893//positive regulation of metabolic process;GO:0009987//cellular process;GO:0010033//response…
Carg_Chr11G000340.1	845459.125	916486.625	1094886.375	627187.375	616042.3125	608441.5625	952277.375	617223.75	-0.625588280278436	0.000271937108802014	0.00889016148371557	KDM4A	KAF3691368.1 Lysine-specific demethylase 4B [Channa argus]	-	-	-	-	-	-	-
Carg_Chr04G009700.1	808115.0625	871446.9375	937306.5	495099.15625	679045.8125	407086.15625	872289.5	527077.041666667	-0.726793170880379	0.000272575705868638	0.00889016148371557	lancl1	KAF3688436.1 LanC-like protein 1 [Channa argus]	-	-	-	-	GO:0005575//cellular_component;GO:0005622//intracellular;GO:0005623//cell;GO:0005737//cytoplasm;GO:0005886//plasma membrane;GO:0005887//integral component of plasma membrane;GO:0016020//membrane;GO:0016021//integral component of membrane;GO:0031224//intrinsic component of membrane;GO:0031226//intrinsic component of plasma membrane;GO:0044424//intracellular part;GO:0044425//membrane part;GO:004445…	GO:0003674//molecular_function;GO:0003824//catalytic activity;GO:0004888//transmembrane signaling receptor activity;GO:0004930//G-protein coupled receptor activity;GO:0005102//receptor binding;GO:0005488//binding;GO:0005515//protein binding;GO:0008270//zinc ion binding;GO:0017124//SH3 domain binding;GO:0019904//protein domain specific binding;GO:0033218//amide binding;GO:0038023//signaling recept…	GO:0007154//cell communication;GO:0007165//signal transduction;GO:0007186//G-protein coupled receptor signaling pathway;GO:0008150//biological_process;GO:0009403//toxin biosynthetic process;GO:0009987//cellular process;GO:0018081//peptide cross-linking via lanthionine or 3-methyl-lanthionine;GO:0018193//peptidyl-amino acid modification;GO:0023052//signaling;GO:0050789//regulation of biological pr…
Carg_Chr09G001570.1	648389.75	824843.25	722070.5	338595.3125	505449.84375	279694.3125	731767.833333333	374579.822916667	-0.966112810247258	0.00027794484453935	0.00902444342089926	XYLA	KAF3691552.1 hypothetical protein EXN66_Car007227 [Channa argus]	Metabolism;Metabolism;Metabolism	Global and overview maps;Carbohydrate metabolism;Carbohydrate metabolism	ko01100//Metabolic pathways;ko00051//Fructose and mannose metabolism;ko00040//Pentose and glucuronate interconversions	K01805;K01805;K01805	-	GO:0000287//magnesium ion binding;GO:0008740//L-rhamnose isomerase activity;GO:0009045//xylose isomerase activity	GO:0006098//pentose-phosphate shunt;GO:0019299//rhamnose metabolic process;GO:0042732//D-xylose metabolic process
Carg_Chr02G000310.1	1730196.875	1433448.5	1144323.75	6635256.5	1674865.625	1521768.75	1435989.70833333	3277296.95833333	1.19046099300773	0.000282859243103241	0.00914282253044019	--	KAF3700645.1 DELTA-actitoxin-Afr1a [Channa argus]	-	-	-	-	GO:0046930//pore complex	GO:0015267//channel activity	GO:0006812//cation transport;GO:0046931//pore complex assembly;GO:0052331//hemolysis in other organism involved in symbiotic interaction
Carg_Chr03G009530.1	957210.4375	1240257.25	1006185.375	645423.4375	715310.5	610929.6875	1067884.35416667	657221.208333333	-0.700304478282008	0.000302057177568351	0.00971976846389587	lrrc57	KAF3700687.1 Leucine-rich repeat-containing protein 57 [Channa argus]	-	-	-	-	GO:0005575//cellular_component;GO:0016020//membrane	GO:0005515//protein binding	-
Carg_Chr02G006470.1	1147785.75	1084688.125	1085805.5	627594.5625	512006.28125	352499.78125	1106093.125	497366.875	-1.15309052380516	0.00030580541432792	0.00979664633989178	CDC42EP4	KAF3700103.1 Cdc42 effector protein 4 Binder of Rho GTPases 4 [Channa argus]	-	-	-	-	-	-	-
Carg_Chr04G000480.1	4660983	5112142	4548303	3220067.75	2837571.5	2741150	4773809.33333333	2932929.75	-0.702798430264715	0.000312674218376036	0.00997237064625871	PLCG2	KAF3689266.1 1-phosphatidylinositol 4,5-bisphosphate phosphodiesterase gamma-2 [Channa argus]	Metabolism;Human Diseases;Human Diseases;Human Diseases;Human Diseases;Human Diseases;Human Diseases;Environmental Information Processing;Environmental Information Processing;Organismal Systems;Environmental Information Processing;Organismal Systems;Organismal Systems;Human Diseases;Organismal Systems;Organismal Systems;Organismal Systems;Human Diseases;Environmental Information Processing;Organi…	Global and overview maps;Cancers;Infectious diseases;Infectious disease: viral;Infectious diseases;Cancers;Infectious diseases;Signal transduction;Signal transduction;Immune system;Signal transduction;Immune system;Endocrine system;Cancers;Immune system;Development;Nervous system;Cancers;Signal transduction;Immune system;Signal transduction;Immune system;Endocrine and metabolic diseases;Immune sy…	ko01100//Metabolic pathways;ko05200//Pathways in cancer;ko05131//Shigellosis;ko05170//Human immunodeficiency virus 1 infection;ko05169//Epstein-Barr virus infection;ko05205//Proteoglycans in cancer;ko05167//Kaposi sarcoma-associated herpesvirus infection;ko04014//Ras signaling pathway;ko04072//Phospholipase D signaling pathway;ko04611//Platelet activation;ko04020//Calcium signaling pathway;ko0467…	K05859;K05859;K05859;K05859;K05859;K05859;K05859;K05859;K05859;K05859;K05859;K05859;K05859;K05859;K05859;K05859;K05859;K05859;K05859;K05859;K05859;K05859;K05859;K05859;K05859;K05859;K05859;K05859;K05859;K05859;K05859;K05859;K05859;K05859;K05859;K05859;K05859	-	GO:0004386//helicase activity;GO:0004435//phosphatidylinositol phospholipase C activity;GO:0005515//protein binding	GO:0006259//DNA metabolic process;GO:0006629//lipid metabolic process;GO:0007165//signal transduction;GO:0035556//intracellular signal transduction
Carg_Chr24G004550.1	1157233	1189553.125	1654973	1823176.75	2326624	2528223	1333919.70833333	2226007.91666667	0.738786893515208	0.000331635704107642	0.0105305293180964	PLXNC1	KAF3704949.1 Plexin-C1 Virus-encoded semaphorin protein receptor Precursor [Channa argus]	Organismal Systems	Development	ko04360//Axon guidance	K06572	-	-	-
Carg_Chr13G001460.1	2198213.25	2605933	3647884.5	1674852.5	2120652.25	1706846.125	2817343.58333333	1834116.95833333	-0.619249875414541	0.000337223770250259	0.0106610041051047	DDB_G0268948	KAF3695095.1 putative methyltransferase [Channa argus]	-	-	-	-	-	GO:0008168//methyltransferase activity;GO:0008170//N-methyltransferase activity;GO:0008171//O-methyltransferase activity;GO:0008173//RNA methyltransferase activity;GO:0008649//rRNA methyltransferase activity;GO:0008689//3-demethylubiquinone-9 3-O-methyltransferase activity;GO:0008757//S-adenosylmethionine-dependent methyltransferase activity;GO:0046025//precorrin-6Y C5,15-methyltransferase (decar…	GO:0000154//rRNA modification;GO:0001510//RNA methylation;GO:0006744//ubiquinone biosynthetic process;GO:0008299//isoprenoid biosynthetic process;GO:0009102//biotin biosynthetic process;GO:0009234//menaquinone biosynthetic process;GO:0009452//7-methylguanosine RNA capping;GO:0015995//chlorophyll biosynthetic process;GO:0042245//RNA repair;GO:0044272//sulfur compound biosynthetic process;GO:004614…
Carg_Chr15G003080.1	56296516	64016212	50378052	76679256	98505744	86410864	56896926.6666667	87198621.3333333	0.61595459893823	0.000359226072596347	0.0112578327446716	ANXA1	KAF3696002.1 Annexin A1 Annexin-1 [Channa argus]	-	-	-	-	GO:0001891//phagocytic cup;GO:0005575//cellular_component;GO:0005576//extracellular region;GO:0005615//extracellular space;GO:0005622//intracellular;GO:0005623//cell;GO:0005634//nucleus;GO:0005737//cytoplasm;GO:0005768//endosome;GO:0005769//early endosome;GO:0005886//plasma membrane;GO:0005929//cilium;GO:0009897//external side of plasma membrane;GO:0009986//cell surface;GO:0010008//endosome membr…	GO:0003674//molecular_function;GO:0004674//protein serine/threonine kinase activity;GO:0004857//enzyme inhibitor activity;GO:0004859//phospholipase inhibitor activity;GO:0005488//binding;GO:0005509//calcium ion binding;GO:0005543//phospholipid binding;GO:0005544//calcium-dependent phospholipid binding;GO:0008289//lipid binding;GO:0019834//phospholipase A2 inhibitor activity;GO:0030234//enzyme reg…	GO:0001817//regulation of cytokine production;GO:0001819//positive regulation of cytokine production;GO:0002250//adaptive immune response;GO:0002376//immune system process;GO:0002548//monocyte chemotaxis;GO:0002682//regulation of immune system process;GO:0002683//negative regulation of immune system process;GO:0002684//positive regulation of immune system process;GO:0002685//regulation of leukocy…
Carg_Chr09G009930.1	1584509.125	592985.5	2818460.75	943004.125	304145.625	1407885.125	1665318.45833333	885011.625	-0.912029778965825	0.000368628708672663	0.0115024923468076	--	KAF3692297.1 Type-4 ice-structuring protein LS-12 [Channa argus]	-	-	-	-	GO:0000176//nuclear exosome (RNase complex);GO:0000794//condensed nuclear chromosome;GO:0005576//extracellular region;GO:0005577//fibrinogen complex;GO:0016021//integral component of membrane;GO:0019028//viral capsid;GO:0019031//viral envelope;GO:0042729//DASH complex;GO:0072686//mitotic spindle	GO:0000155//phosphorelay sensor kinase activity;GO:0003674//molecular_function;GO:0003690//double-stranded DNA binding;GO:0003824//catalytic activity;GO:0005102//receptor binding;GO:0005198//structural molecule activity;GO:0005515//protein binding;GO:0005524//ATP binding;GO:0008289//lipid binding;GO:0008661//1-deoxy-D-xylulose-5-phosphate synthase activity;GO:0051082//unfolded protein binding	GO:0000278//mitotic cell cycle;GO:0006396//RNA processing;GO:0006869//lipid transport;GO:0006886//intracellular protein transport;GO:0007059//chromosome segregation;GO:0007131//reciprocal meiotic recombination;GO:0007165//signal transduction;GO:0016114//terpenoid biosynthetic process;GO:0016192//vesicle-mediated transport;GO:0030168//platelet activation;GO:0030261//chromosome condensation;GO:0030…
Carg_Chr02G011680.1	1258550	1707300.5	1424583.625	2627950	2649376.25	2937782.75	1463478.04166667	2738369.66666667	0.903916117190337	0.000375902821016821	0.0116789117840054	AOC3	KAF3699580.1 Primary amine oxidase, liver isozyme [Channa argus]	Metabolism;Metabolism;Metabolism;Metabolism;Metabolism	Global and overview maps;Amino acid metabolism;Metabolism of other amino acids;Amino acid metabolism;Amino acid metabolism	ko01100//Metabolic pathways;ko00260//Glycine, serine and threonine metabolism;ko00410//beta-Alanine metabolism;ko00350//Tyrosine metabolism;ko00360//Phenylalanine metabolism	K00276;K00276;K00276;K00276;K00276	GO:0005575//cellular_component;GO:0005576//extracellular region;GO:0005615//extracellular space;GO:0005622//intracellular;GO:0005623//cell;GO:0005737//cytoplasm;GO:0005768//endosome;GO:0005769//early endosome;GO:0005783//endoplasmic reticulum;GO:0005794//Golgi apparatus;GO:0005886//plasma membrane;GO:0005902//microvillus;GO:0009986//cell surface;GO:0012505//endomembrane system;GO:0016020//membran…	GO:0003674//molecular_function;GO:0003824//catalytic activity;GO:0005488//binding;GO:0005507//copper ion binding;GO:0005509//calcium ion binding;GO:0005515//protein binding;GO:0008131//primary amine oxidase activity;GO:0016491//oxidoreductase activity;GO:0016638//oxidoreductase activity, acting on the CH-NH2 group of donors;GO:0016641//oxidoreductase activity, acting on the CH-NH2 group of donors…	GO:0002376//immune system process;GO:0002523//leukocyte migration involved in inflammatory response;GO:0002673//regulation of acute inflammatory response;GO:0002675//positive regulation of acute inflammatory response;GO:0002682//regulation of immune system process;GO:0002684//positive regulation of immune system process;GO:0002685//regulation of leukocyte migration;GO:0002687//positive regulation…
Carg_Contig00059G000010.1	1527816.875	2417700.25	3000746	1213025.375	2448363.5	569149.9375	2315421.04166667	1410179.60416667	-0.715395640692869	0.000397344353529025	0.0122506377710622	NLRC3	KAF3688080.1 NACHT, LRR and PYD domains-containing protein 12 [Channa argus]	-	-	-	-	GO:0000109//nucleotide-excision repair complex	GO:0003924//GTPase activity;GO:0005047//signal recognition particle binding;GO:0005515//protein binding;GO:0008270//zinc ion binding;GO:0046872//metal ion binding;GO:0061630//ubiquitin protein ligase activity	GO:0006289//nucleotide-excision repair;GO:0009306//protein secretion
Carg_Chr12G009450.1	8663662	9135761	8023708	8538720	3072179	4495372.5	8607710.33333333	5368757.16666667	-0.6810413770556	0.000397703834410178	0.0122506377710622	WAS	XP_026222997.1 wiskott-Aldrich syndrome protein isoform X1 [Anabas testudineus]	Cellular Processes;Human Diseases;Organismal Systems;Organismal Systems;Cellular Processes;Human Diseases	Cellular community - eukaryotes;Infectious disease: bacterial;Immune system;Immune system;Cellular community - eukaryotes;Cancers	ko04530//Tight junction;ko05135//Yersinia infection;ko04062//Chemokine signaling pathway;ko04666//Fc gamma R-mediated phagocytosis;ko04520//Adherens junction;ko05231//Choline metabolism in cancer	K05747;K05747;K05747;K05747;K05747;K05747	GO:0005575//cellular_component;GO:0005622//intracellular;GO:0005623//cell;GO:0005737//cytoplasm;GO:0005829//cytosol;GO:0005856//cytoskeleton;GO:0005884//actin filament;GO:0005911//cell-cell junction;GO:0012506//vesicle membrane;GO:0015629//actin cytoskeleton;GO:0016020//membrane;GO:0030054//cell junction;GO:0030139//endocytic vesicle;GO:0031090//organelle membrane;GO:0031410//cytoplasmic vesicle;…	GO:0003674//molecular_function;GO:0003779//actin binding;GO:0005488//binding;GO:0005515//protein binding;GO:0008092//cytoskeletal protein binding;GO:0017016//Ras GTPase binding;GO:0017048//Rho GTPase binding;GO:0017124//SH3 domain binding;GO:0019899//enzyme binding;GO:0019900//kinase binding;GO:0019901//protein kinase binding;GO:0019904//protein domain specific binding;GO:0030234//enzyme regulato…	GO:0001775//cell activation;GO:0002252//immune effector process;GO:0002253//activation of immune response;GO:0002376//immune system process;GO:0002429//immune response-activating cell surface receptor signaling pathway;GO:0002431//Fc receptor mediated stimulatory signaling pathway;GO:0002433//immune response-regulating cell surface receptor signaling pathway involved in phagocytosis;GO:0002577//r…
Carg_Chr06G005930.1	5181374	4065568.75	6221626.5	10854681	7722713.5	9456020	5156189.75	9344471.5	0.857807714570416	0.000431360923821164	0.0131191963666791	rps17	KAF3686690.1 40S ribosomal protein S17 [Channa argus]	Genetic Information Processing	Translation	ko03010//Ribosome	K02962	GO:0005575//cellular_component;GO:0005622//intracellular;GO:0005623//cell;GO:0005634//nucleus;GO:0005654//nucleoplasm;GO:0005737//cytoplasm;GO:0005829//cytosol;GO:0005840//ribosome;GO:0015935//small ribosomal subunit;GO:0022626//cytosolic ribosome;GO:0022627//cytosolic small ribosomal subunit;GO:0031974//membrane-enclosed lumen;GO:0031981//nuclear lumen;GO:0032991//macromolecular complex;GO:00432…	GO:0003674//molecular_function;GO:0003735//structural constituent of ribosome;GO:0005198//structural molecule activity	GO:0000028//ribosomal small subunit assembly;GO:0000184//nuclear-transcribed mRNA catabolic process, nonsense-mediated decay;GO:0000956//nuclear-transcribed mRNA catabolic process;GO:0002262//myeloid cell homeostasis;GO:0002376//immune system process;GO:0006139//nucleobase-containing compound metabolic process;GO:0006364//rRNA processing;GO:0006396//RNA processing;GO:0006401//RNA catabolic proces…
Carg_Chr12G011350.1	6191034	4610282	4441348.5	9661048	8832642	10948196	5080888.16666667	9813962	0.949754975332179	0.000434401287830162	0.0131561532885706	LIMA1	KAF3697355.1 LIM domain and actin-binding protein 1 Epithelial protein lost in neoplasm [Channa argus]	-	-	-	-	-	-	-
Carg_Chr12G000670.1	1496283.625	1528383.75	1870608.75	2198603.75	5263356	5999325	1631758.70833333	4487094.91666667	1.45935396336923	0.000490340173674455	0.0144885107607413	VMO1	KAF3696372.1 Vitelline membrane outer layer protein 1 -like protein Precursor [Channa argus]	-	-	-	-	GO:0005575//cellular_component;GO:0005576//extracellular region;GO:0005615//extracellular space;GO:0005623//cell;GO:0044421//extracellular region part	-	-
Carg_Chr03G000210.1	999140.875	870842.875	732373.4375	1518218.375	1402968	1250532	867452.395833333	1390572.79166667	0.680822774179387	0.000495495501973058	0.0145776799111094	setd3	KAF3701560.1 Histone-lysine N-methyltransferase setd3 [Channa argus]	-	-	-	-	GO:0000228//nuclear chromosome;GO:0000785//chromatin;GO:0000790//nuclear chromatin;GO:0005575//cellular_component;GO:0005622//intracellular;GO:0005623//cell;GO:0005634//nucleus;GO:0005654//nucleoplasm;GO:0005694//chromosome;GO:0005730//nucleolus;GO:0005737//cytoplasm;GO:0031974//membrane-enclosed lumen;GO:0031981//nuclear lumen;GO:0043226//organelle;GO:0043227//membrane-bounded organelle;GO:00432…	GO:0001085//RNA polymerase II transcription factor binding;GO:0001102//RNA polymerase II activating transcription factor binding;GO:0003674//molecular_function;GO:0003712//transcription cofactor activity;GO:0003713//transcription coactivator activity;GO:0003824//catalytic activity;GO:0005488//binding;GO:0005515//protein binding;GO:0008134//transcription factor binding;GO:0008168//methyltransferas…	GO:0001558//regulation of cell growth;GO:0006139//nucleobase-containing compound metabolic process;GO:0006325//chromatin organization;GO:0006351//transcription, DNA-templated;GO:0006355//regulation of transcription, DNA-templated;GO:0006357//regulation of transcription from RNA polymerase II promoter;GO:0006464//cellular protein modification process;GO:0006479//protein methylation;GO:0006725//cel…
Carg_Chr17G004720.1	3618721.25	3356752	4868545	2705324.5	2261392.75	2777528.5	3948006.08333333	2581415.25	-0.612961978786211	0.000506131142216374	0.0145927730923825	GMPR2	KAF3697841.1 GMP reductase 2 [Channa argus]	Metabolism;Metabolism	Global and overview maps;Nucleotide metabolism	ko01100//Metabolic pathways;ko00230//Purine metabolism	K00364;K00364	GO:0005575//cellular_component;GO:0005622//intracellular;GO:0005623//cell;GO:0005737//cytoplasm;GO:0005829//cytosol;GO:0032991//macromolecular complex;GO:0044424//intracellular part;GO:0044444//cytoplasmic part;GO:0044464//cell part;GO:1902494//catalytic complex;GO:1902560//GMP reductase complex	GO:0003674//molecular_function;GO:0003824//catalytic activity;GO:0003920//GMP reductase activity;GO:0003938//IMP dehydrogenase activity;GO:0005488//binding;GO:0008478//pyridoxal kinase activity;GO:0008675//2-dehydro-3-deoxy-phosphogluconate aldolase activity;GO:0008700//4-hydroxy-2-oxoglutarate aldolase activity;GO:0016491//oxidoreductase activity;GO:0016651//oxidoreductase activity, acting on NA…	GO:0002376//immune system process;GO:0002520//immune system development;GO:0002521//leukocyte differentiation;GO:0002573//myeloid leukocyte differentiation;GO:0006139//nucleobase-containing compound metabolic process;GO:0006144//purine nucleobase metabolic process;GO:0006152//purine nucleoside catabolic process;GO:0006163//purine nucleotide metabolic process;GO:0006195//purine nucleotide cataboli…
Carg_Chr20G001400.1	7090734	10435982	9590807	11868004	21376788	32445164	9039174.33333333	21896652	1.27644739503088	0.000527575391891807	0.0150306854733445	C6	KAF3702312.1 Complement component C6 Precursor [Channa argus]	-	-	-	-	-	GO:0005515//protein binding	-
Carg_Chr16G008510.1	2910765.75	3543096	3877958.5	2431376	2737257.5	1307026.75	3443940.08333333	2158553.41666667	-0.673995248454543	0.000536773543964252	0.015150577364875	endouc	XP_026231233.1 poly(U)-specific endoribonuclease-C-like [Anabas testudineus]	-	-	-	-	-	GO:0004521//endoribonuclease activity	-
Carg_Chr09G003240.1	2462741.5	2754911	2163856.5	2410561.5	977517.5	870830.75	2460503	1419636.58333333	-0.793431617964732	0.000538089318175361	0.015150577364875	scgn	KAF3691716.1 Secretagogin [Channa argus]	-	-	-	-	GO:0005667//transcription factor complex;GO:0010339//external side of cell wall	GO:0004553//hydrolase activity, hydrolyzing O-glycosyl compounds;GO:0005509//calcium ion binding	GO:0000272//polysaccharide catabolic process;GO:0006355//regulation of transcription, DNA-templated;GO:0009297//pilus assembly
Carg_Chr15G010930.1	2739610.75	2081770.25	1632868	2942815.75	5858387.5	3969254.5	2151416.33333333	4256819.25	0.984489096489212	0.000556149908726431	0.0155377075275198	--	KAF3695307.1 hypothetical protein EXN66_Car010983 [Channa argus]	-	-	-	-	-	GO:0005509//calcium ion binding;GO:0008083//growth factor activity	-
Carg_Chr05G004770.1	1885505.375	2796086.5	3039617.5	964316.75	1570837.75	991835.75	2573736.45833333	1175663.41666667	-1.13038924729709	0.000559636883649292	0.0155747592947648	scn4ab	KAF3705992.1 Sodium channel protein type 4 subunit alpha B Voltage-gated sodium channel subunit alpha Nav1.4b [Channa argus]	-	-	-	-	GO:0001518//voltage-gated sodium channel complex;GO:0005575//cellular_component;GO:0005623//cell;GO:0005840//ribosome;GO:0005886//plasma membrane;GO:0005887//integral component of plasma membrane;GO:0016020//membrane;GO:0016021//integral component of membrane;GO:0031224//intrinsic component of membrane;GO:0031226//intrinsic component of plasma membrane;GO:0032991//macromolecular complex;GO:003470…	GO:0003674//molecular_function;GO:0003735//structural constituent of ribosome;GO:0005215//transporter activity;GO:0005216//ion channel activity;GO:0005244//voltage-gated ion channel activity;GO:0005248//voltage-gated sodium channel activity;GO:0005261//cation channel activity;GO:0005272//sodium channel activity;GO:0008324//cation transmembrane transporter activity;GO:0015075//ion transmembrane tr…	GO:0001508//action potential;GO:0003008//system process;GO:0006412//translation;GO:0006810//transport;GO:0006811//ion transport;GO:0006812//cation transport;GO:0006814//sodium ion transport;GO:0007154//cell communication;GO:0008150//biological_process;GO:0009987//cellular process;GO:0015672//monovalent inorganic cation transport;GO:0019226//transmission of nerve impulse;GO:0019228//neuronal actio…
Carg_Chr01G011500.1	1558205.25	1296806.125	1555638.625	1067813.5	1032206.5	799718.0625	1470216.66666667	966579.354166667	-0.605068696826912	0.00056428709683874	0.0155838367586729	lnpkb	XP_030297676.1 endoplasmic reticulum junction formation protein lunapark-B-like isoform X2 [Sparus aurata]	-	-	-	-	GO:0005575//cellular_component;GO:0005622//intracellular;GO:0005623//cell;GO:0005737//cytoplasm;GO:0005783//endoplasmic reticulum;GO:0005789//endoplasmic reticulum membrane;GO:0012505//endomembrane system;GO:0016020//membrane;GO:0016021//integral component of membrane;GO:0030176//integral component of endoplasmic reticulum membrane;GO:0031224//intrinsic component of membrane;GO:0031227//intrinsic…	GO:0003674//molecular_function;GO:0005488//binding;GO:0005515//protein binding;GO:0042802//identical protein binding;GO:0043167//ion binding;GO:0043169//cation binding;GO:0046872//metal ion binding	GO:0006996//organelle organization;GO:0007029//endoplasmic reticulum organization;GO:0008150//biological_process;GO:0009987//cellular process;GO:0010256//endomembrane system organization;GO:0010638//positive regulation of organelle organization;GO:0016043//cellular component organization;GO:0033043//regulation of organelle organization;GO:0043954//cellular component maintenance;GO:0048518//positi…
Carg_Chr16G008900.1	342961.5	215877.140625	214321.078125	469153.03125	390000.4375	486952.34375	257719.90625	448701.9375	0.799953438533865	0.000568889944223328	0.0155970720538384	Pex19	XP_022613735.1 peroxisomal biogenesis factor 19 [Seriola dumerili]	Cellular Processes	Transport and catabolism	ko04146//Peroxisome	K13337	GO:0005575//cellular_component;GO:0005622//intracellular;GO:0005623//cell;GO:0005634//nucleus;GO:0005654//nucleoplasm;GO:0005737//cytoplasm;GO:0005777//peroxisome;GO:0005778//peroxisomal membrane;GO:0005829//cytosol;GO:0005886//plasma membrane;GO:0005903//brush border;GO:0016020//membrane;GO:0016021//integral component of membrane;GO:0031090//organelle membrane;GO:0031224//intrinsic component of …	GO:0000268//peroxisome targeting sequence binding;GO:0003674//molecular_function;GO:0005048//signal sequence binding;GO:0005102//receptor binding;GO:0005488//binding;GO:0005515//protein binding;GO:0019899//enzyme binding;GO:0033218//amide binding;GO:0033328//peroxisome membrane targeting sequence binding;GO:0036105//peroxisome membrane class-1 targeting sequence binding;GO:0042277//peptide bindin…	GO:0002119//nematode larval development;GO:0002164//larval development;GO:0006457//protein folding;GO:0006605//protein targeting;GO:0006612//protein targeting to membrane;GO:0006625//protein targeting to peroxisome;GO:0006810//transport;GO:0006886//intracellular protein transport;GO:0006996//organelle organization;GO:0007031//peroxisome organization;GO:0007275//multicellular organism development;…
Carg_Chr09G005040.1	1518458.875	2843990	4619874.5	3199355	4761898.5	5836081	2994107.79166667	4599111.5	0.619229013393781	0.000574788225972041	0.015677049426402	APCS	KAF3691878.1 Serum amyloid P-component [Channa argus]	-	-	-	-	-	-	-
Carg_Chr20G001410.1	1435932.5	1734347.375	2218808.75	2710914.25	3040640.75	3586138.5	1796362.875	3112564.5	0.79302492197746	0.000578537062628043	0.015677049426402	C7	KAF3702311.1 Complement component C7 Precursor [Channa argus]	-	-	-	-	GO:0005575//cellular_component;GO:0005576//extracellular region;GO:0005579//membrane attack complex;GO:0005623//cell;GO:0005886//plasma membrane;GO:0005887//integral component of plasma membrane;GO:0016020//membrane;GO:0016021//integral component of membrane;GO:0031224//intrinsic component of membrane;GO:0031226//intrinsic component of plasma membrane;GO:0032991//macromolecular complex;GO:0044425…	GO:0005515//protein binding	GO:0002250//adaptive immune response;GO:0002252//immune effector process;GO:0002253//activation of immune response;GO:0002376//immune system process;GO:0002443//leukocyte mediated immunity;GO:0002449//lymphocyte mediated immunity;GO:0002455//humoral immune response mediated by circulating immunoglobulin;GO:0002460//adaptive immune response based on somatic recombination of immune receptors built …
Carg_Chr02G005750.1	2029916.125	1401064	963677.9375	2642388	2678742	3150918.5	1464886.02083333	2824016.16666667	0.946959931166855	0.000580830082028249	0.0156802368211971	Trap1	KAF3700178.1 Heat shock protein 75 kDa, mitochondrial [Channa argus]	-	-	-	-	GO:0005575//cellular_component;GO:0005576//extracellular region;GO:0005615//extracellular space;GO:0005618//cell wall;GO:0005622//intracellular;GO:0005623//cell;GO:0005634//nucleus;GO:0005654//nucleoplasm;GO:0005730//nucleolus;GO:0005737//cytoplasm;GO:0005739//mitochondrion;GO:0005740//mitochondrial envelope;GO:0005743//mitochondrial inner membrane;GO:0005758//mitochondrial intermembrane space;GO…	GO:0000166//nucleotide binding;GO:0003674//molecular_function;GO:0003676//nucleic acid binding;GO:0003723//RNA binding;GO:0003824//catalytic activity;GO:0005102//receptor binding;GO:0005126//cytokine receptor binding;GO:0005164//tumor necrosis factor receptor binding;GO:0005488//binding;GO:0005515//protein binding;GO:0005524//ATP binding;GO:0008144//drug binding;GO:0016462//pyrophosphatase activi…	GO:0006417//regulation of translation;GO:0006457//protein folding;GO:0006950//response to stress;GO:0006974//cellular response to DNA damage stimulus;GO:0006979//response to oxidative stress;GO:0006986//response to unfolded protein;GO:0007275//multicellular organism development;GO:0008150//biological_process;GO:0009266//response to temperature stimulus;GO:0009386//translational attenuation;GO:000…
Carg_Chr08G006810.1	1334161	1562401.125	1751983.75	720536.4375	853023.25	1109380.875	1549515.29166667	894313.520833333	-0.792964399524685	0.000584876231510631	0.0157305517788382	--	KAF3687593.1 hypothetical protein EXN66_Car003265 [Channa argus]	-	-	-	-	-	-	-
Carg_Chr17G010830.1	4902771.5	5961588.5	7278080.5	2166997.25	2795112.25	3338004.75	6047480.16666667	2766704.75	-1.12816543836028	0.000594941081763006	0.0159417669789879	--	KAF3698313.1 Fc receptor-like protein 5 [Channa argus]	-	-	-	-	GO:0016021//integral component of membrane	-	GO:0015886//heme transport;GO:0017004//cytochrome complex assembly
Carg_Chr22G000600.1	3239247.25	4955034.5	11575984	2061463.5	3052467.25	2747289	6590088.58333333	2620406.58333333	-1.33050717966062	0.000599632054518712	0.0160079549961884	Ncf2	KAF3703363.1 Neutrophil cytosol factor 2 [Channa argus]	Cellular Processes;Organismal Systems;Human Diseases;Organismal Systems;Human Diseases	Transport and catabolism;Immune system;Cardiovascular diseases;Development;Infectious diseases	ko04145//Phagosome;ko04670//Leukocyte transendothelial migration;ko05418//Fluid shear stress and atherosclerosis;ko04380//Osteoclast differentiation;ko05140//Leishmaniasis	K08010;K08010;K08010;K08010;K08010	GO:0000323//lytic vacuole;GO:0001669//acrosomal vesicle;GO:0005575//cellular_component;GO:0005622//intracellular;GO:0005623//cell;GO:0005634//nucleus;GO:0005730//nucleolus;GO:0005737//cytoplasm;GO:0005764//lysosome;GO:0005767//secondary lysosome;GO:0005773//vacuole;GO:0005829//cytosol;GO:0005886//plasma membrane;GO:0005887//integral component of plasma membrane;GO:0012505//endomembrane system;GO:…	GO:0003674//molecular_function;GO:0003824//catalytic activity;GO:0005488//binding;GO:0005515//protein binding;GO:0008022//protein C-terminus binding;GO:0008047//enzyme activator activity;GO:0009055//electron carrier activity;GO:0016175//superoxide-generating NADPH oxidase activity;GO:0016176//superoxide-generating NADPH oxidase activator activity;GO:0016491//oxidoreductase activity;GO:0016651//ox…	GO:0002237//response to molecule of bacterial origin;GO:0002376//immune system process;GO:0003008//system process;GO:0003013//circulatory system process;GO:0006091//generation of precursor metabolites and energy;GO:0006139//nucleobase-containing compound metabolic process;GO:0006725//cellular aromatic compound metabolic process;GO:0006732//coenzyme metabolic process;GO:0006733//oxidoreduction coe…
Carg_Chr20G005300.1	2738316.75	3014039.5	2438603.5	3711168.5	6171250	5718274.5	2730319.91666667	5200231	0.929505706470303	0.00060314329420847	0.0160175544693706	LMAN1	KAF3701939.1 Protein ERGIC-53 ER-Golgi intermediate compartment [Channa argus]	Genetic Information Processing	Folding, sorting and degradation	ko04141//Protein processing in endoplasmic reticulum	K10080	GO:0000139//Golgi membrane;GO:0000145//exocyst;GO:0005575//cellular_component;GO:0005622//intracellular;GO:0005623//cell;GO:0005737//cytoplasm;GO:0005783//endoplasmic reticulum;GO:0005789//endoplasmic reticulum membrane;GO:0005793//endoplasmic reticulum-Golgi intermediate compartment;GO:0005794//Golgi apparatus;GO:0005798//Golgi-associated vesicle;GO:0012505//endomembrane system;GO:0012506//vesic…	GO:0003674//molecular_function;GO:0005488//binding;GO:0005506//iron ion binding;GO:0005509//calcium ion binding;GO:0005515//protein binding;GO:0005537//mannose binding;GO:0009055//electron carrier activity;GO:0020037//heme binding;GO:0030246//carbohydrate binding;GO:0036094//small molecule binding;GO:0042802//identical protein binding;GO:0043167//ion binding;GO:0043169//cation binding;GO:0046872/…	GO:0006457//protein folding;GO:0006810//transport;GO:0006886//intracellular protein transport;GO:0006888//ER to Golgi vesicle-mediated transport;GO:0006900//membrane budding;GO:0006901//vesicle coating;GO:0006903//vesicle targeting;GO:0006904//vesicle docking involved in exocytosis;GO:0006950//response to stress;GO:0006996//organelle organization;GO:0007029//endoplasmic reticulum organization;GO:…
Carg_Chr09G004850.1	3020911.75	2577083	2908633.25	1546272.375	2020250.625	942870	2835542.66666667	1503131	-0.915654117174311	0.000604580657223202	0.0160175544693706	TPPP	XP_018544701.1 PREDICTED: tubulin polymerization-promoting protein isoform X1 [Lates calcarifer]	-	-	-	-	GO:0005575//cellular_component;GO:0005622//intracellular;GO:0005623//cell;GO:0005634//nucleus;GO:0005737//cytoplasm;GO:0005739//mitochondrion;GO:0005829//cytosol;GO:0005856//cytoskeleton;GO:0005874//microtubule;GO:0015630//microtubule cytoskeleton;GO:0043209//myelin sheath;GO:0043226//organelle;GO:0043227//membrane-bounded organelle;GO:0043228//non-membrane-bounded organelle;GO:0043229//intracell…	GO:0003674//molecular_function;GO:0005488//binding;GO:0005515//protein binding;GO:0008017//microtubule binding;GO:0008092//cytoskeletal protein binding;GO:0015631//tubulin binding	GO:0000226//microtubule cytoskeleton organization;GO:0001578//microtubule bundle formation;GO:0006996//organelle organization;GO:0007010//cytoskeleton organization;GO:0007017//microtubule-based process;GO:0008150//biological_process;GO:0009987//cellular process;GO:0016043//cellular component organization;GO:0022607//cellular component assembly;GO:0031109//microtubule polymerization or depolymeriz…
Carg_Chr19G001910.1	2995748.5	2114625.5	2568092.5	4356423	9826892	7229224	2559488.83333333	7137513	1.47956575606831	0.000606658208953685	0.0160175544693706	mpp1	KAF3706620.1 55 kDa erythrocyte membrane protein [Channa argus]	-	-	-	-	GO:0005575//cellular_component;GO:0005622//intracellular;GO:0005623//cell;GO:0005634//nucleus;GO:0005654//nucleoplasm;GO:0005737//cytoplasm;GO:0005829//cytosol;GO:0005856//cytoskeleton;GO:0005886//plasma membrane;GO:0005938//cell cortex;GO:0016020//membrane;GO:0016604//nuclear body;GO:0016607//nuclear speck;GO:0030288//outer membrane-bounded periplasmic space;GO:0030863//cortical cytoskeleton;GO:…	GO:0003674//molecular_function;GO:0003824//catalytic activity;GO:0004252//serine-type endopeptidase activity;GO:0004385//guanylate kinase activity;GO:0005515//protein binding;GO:0016301//kinase activity;GO:0016740//transferase activity;GO:0016772//transferase activity, transferring phosphorus-containing groups;GO:0016776//phosphotransferase activity, phosphate group as acceptor;GO:0019205//nucleo…	GO:0002682//regulation of immune system process;GO:0002685//regulation of leukocyte migration;GO:0002688//regulation of leukocyte chemotaxis;GO:0006139//nucleobase-containing compound metabolic process;GO:0006163//purine nucleotide metabolic process;GO:0006508//proteolysis;GO:0006725//cellular aromatic compound metabolic process;GO:0006753//nucleoside phosphate metabolic process;GO:0006793//phosp…
Carg_Chr11G005980.1	261091.609375	321465.46875	146970.796875	406966.21875	586666.25	391315.3125	243175.958333333	461649.260416667	0.924796572046823	0.000652826044820738	0.0169876178016891	Ftsj3	KAF3690864.1 pre-rRNA processing protein FTSJ3 [Channa argus]	-	-	-	-	GO:0005575//cellular_component;GO:0005622//intracellular;GO:0005623//cell;GO:0005634//nucleus;GO:0005730//nucleolus;GO:0030684//preribosome;GO:0030687//preribosome, large subunit precursor;GO:0031974//membrane-enclosed lumen;GO:0031981//nuclear lumen;GO:0032991//macromolecular complex;GO:0043226//organelle;GO:0043227//membrane-bounded organelle;GO:0043228//non-membrane-bounded organelle;GO:004322…	GO:0003674//molecular_function;GO:0003824//catalytic activity;GO:0004022//alcohol dehydrogenase (NAD) activity;GO:0008168//methyltransferase activity;GO:0008171//O-methyltransferase activity;GO:0008173//RNA methyltransferase activity;GO:0008649//rRNA methyltransferase activity;GO:0008650//rRNA (uridine-2'-O-)-methyltransferase activity;GO:0008757//S-adenosylmethionine-dependent methyltransferase …	GO:0000154//rRNA modification;GO:0000451//rRNA 2'-O-methylation;GO:0000453//enzyme-directed rRNA 2'-O-methylation;GO:0000460//maturation of 5.8S rRNA;GO:0000463//maturation of LSU-rRNA from tricistronic rRNA transcript (SSU-rRNA, 5.8S rRNA, LSU-rRNA);GO:0000466//maturation of 5.8S rRNA from tricistronic rRNA transcript (SSU-rRNA, 5.8S rRNA, LSU-rRNA);GO:0000470//maturation of LSU-rRNA;GO:0001510/…
Carg_Chr16G001080.1	1792501.625	1824995.5	943698.6875	1296626	429384.1875	645918	1520398.60416667	790642.729166667	-0.943351775029585	0.00065859868465247	0.0170450548668881	IRF4	AWP04001.1 Interferon regulatory factor-4 [Scophthalmus maximus]	Organismal Systems	Immune system	ko04659//Th17 cell differentiation	K09445	-	GO:0000976//transcription regulatory region sequence-specific DNA binding;GO:0003700//transcription factor activity, sequence-specific DNA binding	GO:0006355//regulation of transcription, DNA-templated
Carg_Chr17G007870.1	227046.65625	903280.375	1814951.875	83055.359375	135368.484375	167817.1875	981759.635416667	128747.010416667	-2.93083091976396	0.000659762806307128	0.0170450548668881	--	KAF3698123.1 Ladderlectin Precursor [Channa argus]	Human Diseases	Cancers	ko05226//Gastric cancer	K22244	-	GO:0005540//hyaluronic acid binding	GO:0007155//cell adhesion
Carg_Chr12G010060.1	1592184.75	1394227.5	2590425.75	1140564.75	1001003.4375	1120044.125	1858946	1087204.10416667	-0.773862055059474	0.000663429708631472	0.0170785762136273	PAN2	KAF3697232.1 PAN2-PAN3 deadenylation complex catalytic subunit PAN2 [Channa argus]	Genetic Information Processing	Folding, sorting and degradation	ko03018//RNA degradation	K12571	GO:0000932//cytoplasmic mRNA processing body;GO:0005575//cellular_component;GO:0005622//intracellular;GO:0005623//cell;GO:0005634//nucleus;GO:0005737//cytoplasm;GO:0005829//cytosol;GO:0031251//PAN complex;GO:0032991//macromolecular complex;GO:0035770//ribonucleoprotein granule;GO:0036464//cytoplasmic ribonucleoprotein granule;GO:0043226//organelle;GO:0043227//membrane-bounded organelle;GO:0043228…	GO:0000175//3'-5'-exoribonuclease activity;GO:0003674//molecular_function;GO:0003676//nucleic acid binding;GO:0003824//catalytic activity;GO:0004518//nuclease activity;GO:0004527//exonuclease activity;GO:0004532//exoribonuclease activity;GO:0004535//poly(A)-specific ribonuclease activity;GO:0004540//ribonuclease activity;GO:0004843//thiol-dependent ubiquitin-specific protease activity;GO:0005488/…	GO:0000003//reproduction;GO:0000288//nuclear-transcribed mRNA catabolic process, deadenylation-dependent decay;GO:0000289//nuclear-transcribed mRNA poly(A) tail shortening;GO:0000291//nuclear-transcribed mRNA catabolic process, exonucleolytic;GO:0000956//nuclear-transcribed mRNA catabolic process;GO:0006139//nucleobase-containing compound metabolic process;GO:0006259//DNA metabolic process;GO:000…
Carg_Chr20G006470.1	1001270	1069923.375	1067763.25	1574590	1990304.25	1532601.625	1046318.875	1699165.29166667	0.699503609298165	0.000677261518469172	0.0173387942440958	fcho2	XP_018530836.1 PREDICTED: F-BAR domain only protein 2 isoform X8 [Lates calcarifer]	-	-	-	-	GO:0005575//cellular_component;GO:0005622//intracellular;GO:0005623//cell;GO:0005737//cytoplasm;GO:0005829//cytosol;GO:0005886//plasma membrane;GO:0005905//coated pit;GO:0012505//endomembrane system;GO:0016020//membrane;GO:0030135//coated vesicle;GO:0030136//clathrin-coated vesicle;GO:0031410//cytoplasmic vesicle;GO:0031982//vesicle;GO:0042734//presynaptic membrane;GO:0043226//organelle;GO:004322…	GO:0001786//phosphatidylserine binding;GO:0003674//molecular_function;GO:0005488//binding;GO:0005515//protein binding;GO:0005524//ATP binding;GO:0005543//phospholipid binding;GO:0005546//phosphatidylinositol-4,5-bisphosphate binding;GO:0008289//lipid binding;GO:0008565//protein transporter activity;GO:0035091//phosphatidylinositol binding;GO:0042802//identical protein binding;GO:0043167//ion bind…	GO:0006810//transport;GO:0006897//endocytosis;GO:0006898//receptor-mediated endocytosis;GO:0007059//chromosome segregation;GO:0007275//multicellular organism development;GO:0008104//protein localization;GO:0008150//biological_process;GO:0009790//embryo development;GO:0009792//embryo development ending in birth or egg hatching;GO:0009987//cellular process;GO:0010324//membrane invagination;GO:00160…
Carg_Chr12G007210.1	976324.5625	593540.875	773071.3125	1364691.5	1204693.625	1171556.375	780978.916666667	1246980.5	0.675083397842786	0.000680754546487114	0.0173387942440958	samhd1	KAF3696974.1 Deoxynucleoside triphosphate triphosphohydrolase SAMHD1 [Channa argus]	Human Diseases	Infectious disease: viral	ko05170//Human immunodeficiency virus 1 infection	K22544	GO:0005575//cellular_component;GO:0005622//intracellular;GO:0005623//cell;GO:0005634//nucleus;GO:0005654//nucleoplasm;GO:0005886//plasma membrane;GO:0016020//membrane;GO:0031974//membrane-enclosed lumen;GO:0031981//nuclear lumen;GO:0043226//organelle;GO:0043227//membrane-bounded organelle;GO:0043229//intracellular organelle;GO:0043231//intracellular membrane-bounded organelle;GO:0043233//organell…	GO:0000166//nucleotide binding;GO:0003674//molecular_function;GO:0003676//nucleic acid binding;GO:0003723//RNA binding;GO:0003824//catalytic activity;GO:0004114//3',5'-cyclic-nucleotide phosphodiesterase activity;GO:0004518//nuclease activity;GO:0004540//ribonuclease activity;GO:0005488//binding;GO:0005515//protein binding;GO:0008270//zinc ion binding;GO:0008832//dGTPase activity;GO:0016787//hydr…	GO:0002252//immune effector process;GO:0002376//immune system process;GO:0002682//regulation of immune system process;GO:0006139//nucleobase-containing compound metabolic process;GO:0006163//purine nucleotide metabolic process;GO:0006195//purine nucleotide catabolic process;GO:0006203//dGTP catabolic process;GO:0006725//cellular aromatic compound metabolic process;GO:0006753//nucleoside phosphate…
Carg_Chr10G005740.1	1303468.5	954720.5	1872941.375	2944713.75	2303799.5	2387287.25	1377043.45833333	2545266.83333333	0.886242818892098	0.000689584233738759	0.0175018421013696	SAMSN1	KAA8593844.1 hypothetical protein FQN60_004678 [Etheostoma spectabile]	-	-	-	-	GO:0001726//ruffle;GO:0005575//cellular_component;GO:0005622//intracellular;GO:0005623//cell;GO:0005634//nucleus;GO:0005737//cytoplasm;GO:0005829//cytosol;GO:0005886//plasma membrane;GO:0016020//membrane;GO:0031252//cell leading edge;GO:0042995//cell projection;GO:0043226//organelle;GO:0043227//membrane-bounded organelle;GO:0043229//intracellular organelle;GO:0043231//intracellular membrane-bound…	GO:0001784//phosphotyrosine binding;GO:0003674//molecular_function;GO:0005488//binding;GO:0005515//protein binding;GO:0045309//protein phosphorylated amino acid binding;GO:0051219//phosphoprotein binding	GO:0001932//regulation of protein phosphorylation;GO:0001933//negative regulation of protein phosphorylation;GO:0002682//regulation of immune system process;GO:0002683//negative regulation of immune system process;GO:0002694//regulation of leukocyte activation;GO:0002695//negative regulation of leukocyte activation;GO:0002819//regulation of adaptive immune response;GO:0002820//negative regulation…
Carg_Chr01G008630.1	4713596.5	713744.75	914983.75	7072908.5	2676859.75	2593943	2114108.33333333	4114570.41666667	0.9606925066781	0.000736317970996499	0.0185265726534583	marcksl1b	XP_008300136.1 PREDICTED: MARCKS-related protein-like [Stegastes partitus]	-	-	-	-	-	GO:0005516//calmodulin binding	-
Carg_Chr08G007570.1	479343.65625	264577.03125	337087.5	851780	515448.84375	418947.28125	360336.0625	595392.041666667	0.724496893681875	0.000737670137561394	0.0185265726534583	cd276	KAF3687525.1 Cell surface glycoprotein CD200 receptor 1 [Channa argus]	Environmental Information Processing	Signaling molecules and interaction	ko04514//Cell adhesion molecules (CAMs)	K06746	-	-	-
Carg_Chr02G009570.1	10715207	9276981	14492835	22893304	20364542	20769510	11495007.6666667	21342452	0.892718506327521	0.000752052875184174	0.0188222122372484	RPL3	KAF3699800.1 60S ribosomal protein L3 [Channa argus]	Genetic Information Processing	Translation	ko03010//Ribosome	K02925	GO:0005840//ribosome;GO:0022625//cytosolic large ribosomal subunit	GO:0003735//structural constituent of ribosome	GO:0006412//translation
Carg_Chr17G003190.1	620843.5	615505.875	529844.75	449600.1875	277020.90625	315080.71875	588731.375	347233.9375	-0.761701555676949	0.000782907089650618	0.0192600488129749	--	KAF3697701.1 hypothetical protein EXN66_Car013381 [Channa argus]	-	-	-	-	-	-	-
Carg_Chr08G005380.1	11127929	12971592	9868642	6509305.5	5284668.5	5282130	11322721	5692034.66666667	-0.992204345015649	0.000799888602270947	0.0194127846638686	ACSL1	KAF3687720.1 Long-chain-fatty-acid--CoA ligase 1 [Channa argus]	Metabolism;Organismal Systems;Cellular Processes;Organismal Systems;Organismal Systems;Metabolism;Metabolism;Cellular Processes;Metabolism	Global and overview maps;Environmental adaptation;Transport and catabolism;Endocrine system;Endocrine system;Global and overview maps;Lipid metabolism;Cell growth and death;Lipid metabolism	ko01100//Metabolic pathways;ko04714//Thermogenesis;ko04146//Peroxisome;ko04920//Adipocytokine signaling pathway;ko03320//PPAR signaling pathway;ko01212//Fatty acid metabolism;ko00071//Fatty acid degradation;ko04216//Ferroptosis;ko00061//Fatty acid biosynthesis	K01897;K01897;K01897;K01897;K01897;K01897;K01897;K01897;K01897	-	GO:0003987//acetate-CoA ligase activity;GO:0008668//(2,3-dihydroxybenzoyl)adenylate synthase activity;GO:0008756//o-succinylbenzoate-CoA ligase activity;GO:0030729//acetoacetate-CoA ligase activity;GO:0047473//D-alanine-poly(phosphoribitol) ligase activity;GO:0050218//propionate-CoA ligase activity	GO:0009234//menaquinone biosynthetic process;GO:0019287//isopentenyl diphosphate biosynthetic process, mevalonate pathway;GO:0019290//siderophore biosynthetic process;GO:0019350//teichoic acid biosynthetic process;GO:0019427//acetyl-CoA biosynthetic process from acetate
Carg_Chr09G011100.1	1394528.75	1419687.875	1180100.75	3076624	3640665.75	2836474.75	1331439.125	3184588.16666667	1.25812034583613	0.000803605629431063	0.0194375482447621	CTSK	KAF3692402.1 Cathepsin K [Channa argus]	Cellular Processes;Cellular Processes;Organismal Systems;Organismal Systems;Human Diseases	Transport and catabolism;Cell growth and death;Development;Immune system;Immune diseases	ko04142//Lysosome;ko04210//Apoptosis;ko04380//Osteoclast differentiation;ko04620//Toll-like receptor signaling pathway;ko05323//Rheumatoid arthritis	K01371;K01371;K01371;K01371;K01371	GO:0000323//lytic vacuole;GO:0005575//cellular_component;GO:0005576//extracellular region;GO:0005615//extracellular space;GO:0005622//intracellular;GO:0005623//cell;GO:0005634//nucleus;GO:0005654//nucleoplasm;GO:0005737//cytoplasm;GO:0005764//lysosome;GO:0005768//endosome;GO:0005773//vacuole;GO:0005775//vacuolar lumen;GO:0012505//endomembrane system;GO:0031410//cytoplasmic vesicle;GO:0031904//end…	GO:0001968//fibronectin binding;GO:0003674//molecular_function;GO:0003824//catalytic activity;GO:0004175//endopeptidase activity;GO:0004197//cysteine-type endopeptidase activity;GO:0004252//serine-type endopeptidase activity;GO:0005488//binding;GO:0005515//protein binding;GO:0005518//collagen binding;GO:0008233//peptidase activity;GO:0008234//cysteine-type peptidase activity;GO:0008236//serine-ty…	GO:0001503//ossification;GO:0001894//tissue homeostasis;GO:0001957//intramembranous ossification;GO:0006508//proteolysis;GO:0006807//nitrogen compound metabolic process;GO:0008150//biological_process;GO:0008152//metabolic process;GO:0009056//catabolic process;GO:0009057//macromolecule catabolic process;GO:0009987//cellular process;GO:0016043//cellular component organization;GO:0019538//protein me…
Carg_Chr10G003850.1	673427.5625	492091.34375	533662.6875	1071879.375	1179740.625	1042270.0625	566393.864583333	1097963.35416667	0.954952360744648	0.000852192349233338	0.0204073171205113	cluh	KAF3692821.1 Clustered mitochondria protein -like protein [Channa argus]	-	-	-	-	GO:0005575//cellular_component;GO:0005622//intracellular;GO:0005623//cell;GO:0005737//cytoplasm;GO:0005739//mitochondrion;GO:0005740//mitochondrial envelope;GO:0005741//mitochondrial outer membrane;GO:0005783//endoplasmic reticulum;GO:0005794//Golgi apparatus;GO:0005819//spindle;GO:0005856//cytoskeleton;GO:0012505//endomembrane system;GO:0015630//microtubule cytoskeleton;GO:0016020//membrane;GO:0…	GO:0003674//molecular_function;GO:0003676//nucleic acid binding;GO:0003723//RNA binding;GO:0003729//mRNA binding;GO:0005488//binding;GO:0043021//ribonucleoprotein complex binding;GO:0043022//ribosome binding;GO:0044877//macromolecular complex binding;GO:0097159//organic cyclic compound binding;GO:1901363//heterocyclic compound binding	GO:0006996//organelle organization;GO:0007005//mitochondrion organization;GO:0007275//multicellular organism development;GO:0007399//nervous system development;GO:0007405//neuroblast proliferation;GO:0008150//biological_process;GO:0008283//cell proliferation;GO:0008356//asymmetric cell division;GO:0009987//cellular process;GO:0016043//cellular component organization;GO:0017145//stem cell division…
Carg_Chr02G011700.1	300085.375	779806.125	605692.4375	155935.125	303366.53125	537623.5625	561861.3125	332308.40625	-0.757691276898282	0.000876975909189849	0.0207935603731593	Pdk2	KAF3699578.1 [Pyruvate dehydrogenase (acetyl-transferring)] kinase isozyme 2, mitochondrial [Channa argus]	-	-	-	-	GO:0009330//DNA topoisomerase complex (ATP-hydrolyzing);GO:0016020//membrane	GO:0000155//phosphorelay sensor kinase activity;GO:0000156//phosphorelay response regulator activity;GO:0003918//DNA topoisomerase type II (ATP-hydrolyzing) activity;GO:0004673//protein histidine kinase activity;GO:0005524//ATP binding	GO:0000160//phosphorelay signal transduction system;GO:0006265//DNA topological change;GO:0006796//phosphate-containing compound metabolic process;GO:0006817//phosphate ion transport
Carg_Chr04G005860.1	18693584	21107792	40857136	43455368	55797320	51887788	26886170.6666667	50380158.6666667	0.905991375466265	0.000886968274379524	0.0209615322023856	rpl4-a	XP_018536844.1 PREDICTED: 60S ribosomal protein L4 [Lates calcarifer]	Genetic Information Processing	Translation	ko03010//Ribosome	K02930	GO:0005575//cellular_component;GO:0005622//intracellular;GO:0005623//cell;GO:0005634//nucleus;GO:0005737//cytoplasm;GO:0005783//endoplasmic reticulum;GO:0005791//rough endoplasmic reticulum;GO:0005829//cytosol;GO:0005840//ribosome;GO:0012505//endomembrane system;GO:0015934//large ribosomal subunit;GO:0022625//cytosolic large ribosomal subunit;GO:0022626//cytosolic ribosome;GO:0030016//myofibril;G…	GO:0003674//molecular_function;GO:0003676//nucleic acid binding;GO:0003723//RNA binding;GO:0003735//structural constituent of ribosome;GO:0005198//structural molecule activity;GO:0005488//binding;GO:0008097//5S rRNA binding;GO:0019843//rRNA binding;GO:0097159//organic cyclic compound binding;GO:1901363//heterocyclic compound binding	GO:0000184//nuclear-transcribed mRNA catabolic process, nonsense-mediated decay;GO:0000956//nuclear-transcribed mRNA catabolic process;GO:0001558//regulation of cell growth;GO:0002181//cytoplasmic translation;GO:0003360//brainstem development;GO:0006139//nucleobase-containing compound metabolic process;GO:0006401//RNA catabolic process;GO:0006402//mRNA catabolic process;GO:0006412//translation;GO…
Carg_Chr18G000190.1	9850676	7547983	3983514.25	18023496	19048524	18124928	7127391.08333333	18398982.6666667	1.36818000466391	0.00093701127110131	0.0220718210526086	RPS14	NP_001016722.1 40S ribosomal protein S14 [Xenopus tropicalis]	Genetic Information Processing	Translation	ko03010//Ribosome	K02955	GO:0005575//cellular_component;GO:0005622//intracellular;GO:0005623//cell;GO:0005634//nucleus;GO:0005654//nucleoplasm;GO:0005730//nucleolus;GO:0005737//cytoplasm;GO:0005829//cytosol;GO:0005840//ribosome;GO:0015935//small ribosomal subunit;GO:0022626//cytosolic ribosome;GO:0022627//cytosolic small ribosomal subunit;GO:0031974//membrane-enclosed lumen;GO:0031981//nuclear lumen;GO:0032991//macromole…	GO:0003674//molecular_function;GO:0003676//nucleic acid binding;GO:0003723//RNA binding;GO:0003729//mRNA binding;GO:0003735//structural constituent of ribosome;GO:0005198//structural molecule activity;GO:0005488//binding;GO:0019843//rRNA binding;GO:0045182//translation regulator activity;GO:0048027//mRNA 5'-UTR binding;GO:0070181//small ribosomal subunit rRNA binding;GO:0097159//organic cyclic co…	GO:0000028//ribosomal small subunit assembly;GO:0000122//negative regulation of transcription from RNA polymerase II promoter;GO:0000184//nuclear-transcribed mRNA catabolic process, nonsense-mediated decay;GO:0000462//maturation of SSU-rRNA from tricistronic rRNA transcript (SSU-rRNA, 5.8S rRNA, LSU-rRNA);GO:0000956//nuclear-transcribed mRNA catabolic process;GO:0002262//myeloid cell homeostasis;…
Carg_Chr01G013410.1	9729282	12845667	12028907	8234933	5014308.5	5982018.5	11534618.6666667	6410420	-0.847479521436153	0.000943946300916256	0.0221627522377993	COL17A1	XP_023144332.1 collagen alpha-1(XVII) chain isoform X1 [Amphiprion ocellaris]	-	-	-	-	-	-	-
Carg_Chr24G001560.1	421007.78125	286712.15625	512071.53125	985359.8125	969328.125	1139147.25	406597.15625	1031278.39583333	1.34276181384175	0.000973377034477244	0.0227058306294886	CELF2	XP_026004201.1 CUGBP Elav-like family member 2 isoform X12 [Astatotilapia calliptera]	-	-	-	-	GO:0005575//cellular_component;GO:0005622//intracellular;GO:0005623//cell;GO:0005634//nucleus;GO:0005737//cytoplasm;GO:0043226//organelle;GO:0043227//membrane-bounded organelle;GO:0043229//intracellular organelle;GO:0043231//intracellular membrane-bounded organelle;GO:0044424//intracellular part;GO:0044464//cell part	GO:0000166//nucleotide binding;GO:0000900//translation repressor activity, nucleic acid binding;GO:0003674//molecular_function;GO:0003676//nucleic acid binding;GO:0003723//RNA binding;GO:0004535//poly(A)-specific ribonuclease activity;GO:0005488//binding;GO:0030371//translation repressor activity;GO:0036002//pre-mRNA binding;GO:0036094//small molecule binding;GO:0042835//BRE binding;GO:0045182//t…	GO:0000245//spliceosomal complex assembly;GO:0000375//RNA splicing, via transesterification reactions;GO:0000377//RNA splicing, via transesterification reactions with bulged adenosine as nucleophile;GO:0000380//alternative mRNA splicing, via spliceosome;GO:0000398//mRNA splicing, via spliceosome;GO:0006139//nucleobase-containing compound metabolic process;GO:0006376//mRNA splice site selection;GO…
Carg_Chr01G009330.1	10356541	6978493.5	11820528	20512688	27673266	23175680	9718520.83333333	23787211.3333333	1.29137749265445	0.00099016259081103	0.0229488487285077	rpl15	KAF3707773.1 60S ribosomal protein L15 [Channa argus]	Genetic Information Processing	Translation	ko03010//Ribosome	K02877	GO:0005575//cellular_component;GO:0005622//intracellular;GO:0005623//cell;GO:0005634//nucleus;GO:0005737//cytoplasm;GO:0005829//cytosol;GO:0005840//ribosome;GO:0015934//large ribosomal subunit;GO:0016020//membrane;GO:0022625//cytosolic large ribosomal subunit;GO:0022626//cytosolic ribosome;GO:0030016//myofibril;GO:0030017//sarcomere;GO:0031672//A band;GO:0032991//macromolecular complex;GO:0043226…	GO:0003674//molecular_function;GO:0003676//nucleic acid binding;GO:0003723//RNA binding;GO:0003735//structural constituent of ribosome;GO:0005198//structural molecule activity;GO:0005488//binding;GO:0019843//rRNA binding;GO:0097159//organic cyclic compound binding;GO:1901363//heterocyclic compound binding	GO:0000184//nuclear-transcribed mRNA catabolic process, nonsense-mediated decay;GO:0000956//nuclear-transcribed mRNA catabolic process;GO:0002181//cytoplasmic translation;GO:0006139//nucleobase-containing compound metabolic process;GO:0006401//RNA catabolic process;GO:0006402//mRNA catabolic process;GO:0006412//translation;GO:0006413//translational initiation;GO:0006518//peptide metabolic process…
Carg_Chr08G009300.1	1165936	1104638.375	700460.25	1314725.375	1683483.5	1608206.5	990344.875	1535471.79166667	0.632679090645248	0.00101603998692675	0.0234731289287436	pi4k2a	KAF3687355.1 Phosphatidylinositol 4-kinase type 2-alpha [Channa argus]	Metabolism;Environmental Information Processing;Metabolism	Global and overview maps;Signal transduction;Carbohydrate metabolism	ko01100//Metabolic pathways;ko04070//Phosphatidylinositol signaling system;ko00562//Inositol phosphate metabolism	K13711;K13711;K13711	GO:0000323//lytic vacuole;GO:0005575//cellular_component;GO:0005622//intracellular;GO:0005623//cell;GO:0005737//cytoplasm;GO:0005739//mitochondrion;GO:0005764//lysosome;GO:0005765//lysosomal membrane;GO:0005768//endosome;GO:0005769//early endosome;GO:0005773//vacuole;GO:0005774//vacuolar membrane;GO:0005794//Golgi apparatus;GO:0005802//trans-Golgi network;GO:0005829//cytosol;GO:0005886//plasma me…	GO:0000166//nucleotide binding;GO:0000287//magnesium ion binding;GO:0003674//molecular_function;GO:0003824//catalytic activity;GO:0004430//1-phosphatidylinositol 4-kinase activity;GO:0005488//binding;GO:0005524//ATP binding;GO:0008144//drug binding;GO:0016301//kinase activity;GO:0016740//transferase activity;GO:0016772//transferase activity, transferring phosphorus-containing groups;GO:0016773//p…	GO:0001775//cell activation;GO:0002252//immune effector process;GO:0002263//cell activation involved in immune response;GO:0002274//myeloid leukocyte activation;GO:0002275//myeloid cell activation involved in immune response;GO:0002276//basophil activation involved in immune response;GO:0002366//leukocyte activation involved in immune response;GO:0002376//immune system process;GO:0002443//leukocy…
Carg_Chr16G003560.1	2052319	1418701.25	1813066.25	2738077.75	3648582.5	3305452.5	1761362.16666667	3230704.25	0.87515710444381	0.0010683620049153	0.0245246921383105	rps15	KAF3699175.1 40S ribosomal protein S15 RIG protein [Channa argus]	Genetic Information Processing	Translation	ko03010//Ribosome	K02958	GO:0000314//organellar small ribosomal subunit;GO:0005575//cellular_component;GO:0005622//intracellular;GO:0005623//cell;GO:0005634//nucleus;GO:0005654//nucleoplasm;GO:0005730//nucleolus;GO:0005737//cytoplasm;GO:0005783//endoplasmic reticulum;GO:0005789//endoplasmic reticulum membrane;GO:0005791//rough endoplasmic reticulum;GO:0005829//cytosol;GO:0005840//ribosome;GO:0012505//endomembrane system;…	GO:0003674//molecular_function;GO:0003676//nucleic acid binding;GO:0003677//DNA binding;GO:0003723//RNA binding;GO:0003735//structural constituent of ribosome;GO:0005198//structural molecule activity;GO:0005488//binding;GO:0097159//organic cyclic compound binding;GO:1901363//heterocyclic compound binding	GO:0000028//ribosomal small subunit assembly;GO:0000054//ribosomal subunit export from nucleus;GO:0000056//ribosomal small subunit export from nucleus;GO:0000184//nuclear-transcribed mRNA catabolic process, nonsense-mediated decay;GO:0000956//nuclear-transcribed mRNA catabolic process;GO:0002181//cytoplasmic translation;GO:0006139//nucleobase-containing compound metabolic process;GO:0006364//rRNA…
Carg_Chr22G000580.1	330351.78125	570583.5	412302	235108.296875	363938.40625	95084.28125	437745.760416667	231376.994791667	-0.919847777985172	0.00107976187238124	0.024629504987734	PRKDC	KAF3703361.1 DNA-dependent protein kinase catalytic subunit [Channa argus]	Cellular Processes;Genetic Information Processing	Cell growth and death;Replication and repair	ko04110//Cell cycle;ko03450//Non-homologous end-joining	K06642;K06642	-	GO:0005515//protein binding	-
Carg_Chr06G003450.1	3852785.75	6093878	4196457.5	2728456.75	1863095.5	1900421.75	4714373.75	2163991.33333333	-1.12337141702449	0.00110012992370334	0.0250149416090022	SWAP70	KAF3686466.1 Switch-associated protein 70 [Channa argus]	-	-	-	-	-	GO:0005509//calcium ion binding;GO:0005524//ATP binding	GO:0007059//chromosome segregation;GO:0030261//chromosome condensation
Carg_Chr08G010850.1	4089200.5	7536648.5	12191302	8601289	15827951	16889586	7939050.33333333	13772942	0.794798414402314	0.00110775013765923	0.025109003120276	VWA7	KAF3687217.1 von Willebrand factor A domain-containing protein 7 Protein G7c Precursor [Channa argus]	-	-	-	-	-	-	-
Carg_Chr14G007530.1	3462820.25	1465604.625	1659299.125	2048840.375	701701.4375	646960.75	2195908	1132500.85416667	-0.955305473904666	0.0011148867799909	0.0251915483077567	SH2D1A	KAF3693655.1 SH2 domain-containing protein 1A [Channa argus]	-	-	-	-	GO:0005575//cellular_component;GO:0005622//intracellular;GO:0005623//cell;GO:0005737//cytoplasm;GO:0005829//cytosol;GO:0044424//intracellular part;GO:0044444//cytoplasmic part;GO:0044464//cell part	GO:0003674//molecular_function;GO:0005070//SH3/SH2 adaptor activity;GO:0005488//binding;GO:0005515//protein binding;GO:0030674//protein binding, bridging;GO:0035591//signaling adaptor activity;GO:0060090//binding, bridging	GO:0001910//regulation of leukocyte mediated cytotoxicity;GO:0001912//positive regulation of leukocyte mediated cytotoxicity;GO:0002250//adaptive immune response;GO:0002376//immune system process;GO:0002682//regulation of immune system process;GO:0002684//positive regulation of immune system process;GO:0002697//regulation of immune effector process;GO:0002699//positive regulation of immune effect…
Carg_Chr19G003800.1	9529507	10797278	6019618	8460604	2258664.25	3494623	8782134.33333333	4737963.75	-0.890304441783825	0.00112890878989362	0.0253215840833722	VASP	KAF3706817.1 Vasodilator-stimulated phosphoprotein [Channa argus]	-	-	-	-	GO:0005575//cellular_component;GO:0005622//intracellular;GO:0005623//cell;GO:0005737//cytoplasm;GO:0005829//cytosol;GO:0005856//cytoskeleton;GO:0005886//plasma membrane;GO:0005911//cell-cell junction;GO:0005912//adherens junction;GO:0005923//bicellular tight junction;GO:0005924//cell-substrate adherens junction;GO:0005925//focal adhesion;GO:0015629//actin cytoskeleton;GO:0016020//membrane;GO:0030…	GO:0003674//molecular_function;GO:0003779//actin binding;GO:0005488//binding;GO:0005515//protein binding;GO:0005522//profilin binding;GO:0008092//cytoskeletal protein binding;GO:0017124//SH3 domain binding;GO:0019904//protein domain specific binding	GO:0000902//cell morphogenesis;GO:0000904//cell morphogenesis involved in differentiation;GO:0001838//embryonic epithelial tube formation;GO:0001841//neural tube formation;GO:0001843//neural tube closure;GO:0002009//morphogenesis of an epithelium;GO:0006928//movement of cell or subcellular component;GO:0006935//chemotaxis;GO:0006996//organelle organization;GO:0007010//cytoskeleton organization;GO…
Carg_Chr24G005240.1	981354.25	852030.375	923467.375	481466.84375	444401.15625	505113.75	918950.666666667	476993.916666667	-0.946016546384133	0.00114591720184326	0.0253367214444362	cmah	XP_026220258.1 cytidine monophosphate-N-acetylneuraminic acid hydroxylase-like [Anabas testudineus]	Metabolism	Carbohydrate metabolism	ko00520//Amino sugar and nucleotide sugar metabolism	K08080	-	GO:0051537//2 iron, 2 sulfur cluster binding	GO:0055114//oxidation-reduction process
Carg_Chr01G000490.1	3394617.25	3565699.25	9418818	9639302	4560117.5	23812298	5459711.5	12670572.5	1.21458508794145	0.00119245599761429	0.0262201660924231	--	KAF3706878.1 hypothetical protein EXN66_Car000049 [Channa argus]	-	-	-	-	GO:0005575//cellular_component;GO:0005576//extracellular region;GO:0005615//extracellular space;GO:0044421//extracellular region part	GO:0003674//molecular_function;GO:0005488//binding;GO:0008144//drug binding	GO:0001101//response to acid chemical;GO:0002237//response to molecule of bacterial origin;GO:0002376//immune system process;GO:0002437//inflammatory response to antigenic stimulus;GO:0002438//acute inflammatory response to antigenic stimulus;GO:0002439//chronic inflammatory response to antigenic stimulus;GO:0002526//acute inflammatory response;GO:0002544//chronic inflammatory response;GO:0002682…
Carg_Chr15G000710.1	1315897	952558.5	877660.6875	1467981.375	1392200	2714338.25	1048705.39583333	1858173.20833333	0.825275537411823	0.00121126661847398	0.0265290673484557	SDF2L1	KAF3696236.1 Stromal cell-derived factor 2-like protein 1 [Channa argus]	-	-	-	-	GO:0005575//cellular_component;GO:0005622//intracellular;GO:0005623//cell;GO:0005737//cytoplasm;GO:0005783//endoplasmic reticulum;GO:0005788//endoplasmic reticulum lumen;GO:0005789//endoplasmic reticulum membrane;GO:0012505//endomembrane system;GO:0016020//membrane;GO:0031974//membrane-enclosed lumen;GO:0031984//organelle subcompartment;GO:0032991//macromolecular complex;GO:0034663//endoplasmic r…	GO:0000030//mannosyltransferase activity;GO:0003674//molecular_function;GO:0003824//catalytic activity;GO:0004169//dolichyl-phosphate-mannose-protein mannosyltransferase activity;GO:0005488//binding;GO:0005515//protein binding;GO:0016740//transferase activity;GO:0016757//transferase activity, transferring glycosyl groups;GO:0016758//transferase activity, transferring hexosyl groups;GO:0019899//en…	GO:0006464//cellular protein modification process;GO:0006486//protein glycosylation;GO:0006493//protein O-linked glycosylation;GO:0006508//proteolysis;GO:0006515//misfolded or incompletely synthesized protein catabolic process;GO:0006807//nitrogen compound metabolic process;GO:0006950//response to stress;GO:0008150//biological_process;GO:0008152//metabolic process;GO:0009056//catabolic process;GO…
Carg_Chr07G006300.1	253497.375	147293.75	73611.84375	437220.8125	377591.09375	444726.75	158134.322916667	419846.21875	1.40871045700133	0.00122506423228524	0.0266750260004315	Bicd2	KAF3689888.1 Protein bicaudal D -like protein 2 [Channa argus]	-	-	-	-	GO:0016020//membrane	GO:0005524//ATP binding;GO:0008093//cytoskeletal adaptor activity;GO:0070840//dynein complex binding	GO:0007059//chromosome segregation;GO:0009405//pathogenesis;GO:0030261//chromosome condensation
Carg_Chr10G002990.1	714708.5	429336	308008.3125	725102.625	1387976.375	1052024.625	484017.604166667	1055034.54166667	1.12415880760078	0.00122864992121854	0.0266750260004315	clptm1	KAF3692737.1 Cleft lip and palate transmembrane protein 1 -like protein [Channa argus]	-	-	-	-	GO:0005575//cellular_component;GO:0005623//cell;GO:0005886//plasma membrane;GO:0005887//integral component of plasma membrane;GO:0009897//external side of plasma membrane;GO:0009986//cell surface;GO:0016020//membrane;GO:0016021//integral component of membrane;GO:0031224//intrinsic component of membrane;GO:0031226//intrinsic component of plasma membrane;GO:0044425//membrane part;GO:0044459//plasma…	-	GO:0002682//regulation of immune system process;GO:0002694//regulation of leukocyte activation;GO:0007275//multicellular organism development;GO:0008150//biological_process;GO:0009987//cellular process;GO:0030154//cell differentiation;GO:0032501//multicellular organismal process;GO:0032502//developmental process;GO:0033081//regulation of T cell differentiation in thymus;GO:0045580//regulation of …
Carg_Chr10G005730.1	713343.875	511008.40625	584991.875	790736.125	949136.375	1397351.75	603114.71875	1045741.41666667	0.794021807464988	0.00123325825677012	0.0266946712156126	HSPA13	KAF3693008.1 Heat shock 70 kDa protein 13 Stress-70 protein [Channa argus]	-	-	-	-	GO:0005575//cellular_component;GO:0005622//intracellular;GO:0005623//cell;GO:0005737//cytoplasm;GO:0005783//endoplasmic reticulum;GO:0012505//endomembrane system;GO:0043226//organelle;GO:0043227//membrane-bounded organelle;GO:0043229//intracellular organelle;GO:0043231//intracellular membrane-bounded organelle;GO:0044424//intracellular part;GO:0044444//cytoplasmic part;GO:0044464//cell part	GO:0000166//nucleotide binding;GO:0003674//molecular_function;GO:0003677//DNA binding;GO:0004518//nuclease activity;GO:0005488//binding;GO:0005515//protein binding;GO:0005524//ATP binding;GO:0008144//drug binding;GO:0016773//phosphotransferase activity, alcohol group as acceptor;GO:0016787//hydrolase activity;GO:0016887//ATPase activity;GO:0017076//purine nucleotide binding;GO:0030554//adenyl nuc…	GO:0005975//carbohydrate metabolic process;GO:0006457//protein folding;GO:0006950//response to stress;GO:0008150//biological_process;GO:0008360//regulation of cell shape;GO:0010033//response to organic substance;GO:0035966//response to topologically incorrect protein;GO:0042221//response to chemical;GO:0043093//FtsZ-dependent cytokinesis;GO:0050896//response to stimulus
Carg_Chr09G003990.1	2774836	3117138.25	2794181	1133509.875	631044.5	1411597.375	2895385.08333333	1058717.25	-1.45143789557033	0.00123834134170443	0.0267244442844477	Mag	KAF3691778.1 Myelin-associated glycoprotein Siglec-4a Precursor [Channa argus]	-	-	-	-	-	-	GO:0006952//defense response
Carg_Chr02G010650.1	4938685	5789196	6426536	3726131.25	3593996.75	3818095.5	5718139	3712741.16666667	-0.623060948927962	0.00131260193811475	0.0278271610880327	MXRA7	KAF3699684.1 Matrix-remodeling-associated protein 7 Transmembrane anchor protein 1 [Channa argus]	-	-	-	-	-	-	-
Carg_Chr10G005330.1	19801588	13301341	29797560	30263904	43774316	31152960	20966829.6666667	35063726.6666667	0.741870605530295	0.00132475718627279	0.0279328298385832	rps25	XP_007575986.1 PREDICTED: 40S ribosomal protein S25 [Poecilia formosa]	Genetic Information Processing	Translation	ko03010//Ribosome	K02975	GO:0005575//cellular_component;GO:0005622//intracellular;GO:0005623//cell;GO:0005634//nucleus;GO:0005654//nucleoplasm;GO:0005730//nucleolus;GO:0005737//cytoplasm;GO:0005829//cytosol;GO:0005840//ribosome;GO:0005844//polysome;GO:0015935//small ribosomal subunit;GO:0022626//cytosolic ribosome;GO:0022627//cytosolic small ribosomal subunit;GO:0031974//membrane-enclosed lumen;GO:0031981//nuclear lumen;…	GO:0003674//molecular_function;GO:0003676//nucleic acid binding;GO:0003700//transcription factor activity, sequence-specific DNA binding;GO:0003723//RNA binding;GO:0003735//structural constituent of ribosome;GO:0005198//structural molecule activity;GO:0005488//binding;GO:0097159//organic cyclic compound binding;GO:1901363//heterocyclic compound binding	GO:0000028//ribosomal small subunit assembly;GO:0000184//nuclear-transcribed mRNA catabolic process, nonsense-mediated decay;GO:0000956//nuclear-transcribed mRNA catabolic process;GO:0002181//cytoplasmic translation;GO:0006139//nucleobase-containing compound metabolic process;GO:0006355//regulation of transcription, DNA-templated;GO:0006401//RNA catabolic process;GO:0006402//mRNA catabolic proces…
Carg_Chr21G004300.1	417105.53125	233902.296875	180286.75	711334.375	473208.25	346740.9375	277098.192708333	510427.854166667	0.881309758159879	0.00132533682086508	0.0279328298385832	MTHFD1L	KAF3702887.1 Monofunctional C1-tetrahydrofolate synthase, mitochondrial [Channa argus]	Metabolism;Metabolism	Global and overview maps;Metabolism of cofactors and vitamins	ko01100//Metabolic pathways;ko00670//One carbon pool by folate	K13402;K13402	GO:0005575//cellular_component;GO:0005622//intracellular;GO:0005623//cell;GO:0005737//cytoplasm;GO:0005739//mitochondrion;GO:0005759//mitochondrial matrix;GO:0031974//membrane-enclosed lumen;GO:0043226//organelle;GO:0043227//membrane-bounded organelle;GO:0043229//intracellular organelle;GO:0043231//intracellular membrane-bounded organelle;GO:0043233//organelle lumen;GO:0044422//organelle part;GO:…	GO:0000166//nucleotide binding;GO:0003674//molecular_function;GO:0003824//catalytic activity;GO:0004329//formate-tetrahydrofolate ligase activity;GO:0004477//methenyltetrahydrofolate cyclohydrolase activity;GO:0004488//methylenetetrahydrofolate dehydrogenase (NADP+) activity;GO:0005488//binding;GO:0005515//protein binding;GO:0005524//ATP binding;GO:0008144//drug binding;GO:0016491//oxidoreductase…	GO:0001501//skeletal system development;GO:0001838//embryonic epithelial tube formation;GO:0001841//neural tube formation;GO:0001843//neural tube closure;GO:0002009//morphogenesis of an epithelium;GO:0006082//organic acid metabolic process;GO:0006139//nucleobase-containing compound metabolic process;GO:0006144//purine nucleobase metabolic process;GO:0006520//cellular amino acid metabolic process;…
Carg_Chr02G007370.1	262487.3125	346011.3125	238261.1875	263918.40625	561659.625	548142.9375	282253.270833333	457906.989583333	0.698064287296871	0.0013412240966682	0.028103323513908	DOCK7	XP_026205385.1 dedicator of cytokinesis protein 7-like isoform X7 [Anabas testudineus]	-	-	-	-	GO:0005575//cellular_component;GO:0005622//intracellular;GO:0005623//cell;GO:0005737//cytoplasm;GO:0005829//cytosol;GO:0044424//intracellular part;GO:0044444//cytoplasmic part;GO:0044464//cell part;GO:0048471//perinuclear region of cytoplasm	GO:0003674//molecular_function;GO:0005085//guanyl-nucleotide exchange factor activity;GO:0005488//binding;GO:0005515//protein binding;GO:0019899//enzyme binding;GO:0051020//GTPase binding;GO:0098772//molecular function regulator	GO:0006950//response to stress;GO:0007154//cell communication;GO:0007165//signal transduction;GO:0007264//small GTPase mediated signal transduction;GO:0007596//blood coagulation;GO:0007599//hemostasis;GO:0008150//biological_process;GO:0009611//response to wounding;GO:0009987//cellular process;GO:0023052//signaling;GO:0032501//multicellular organismal process;GO:0035556//intracellular signal trans…
Carg_Chr12G000460.1	225091.484375	131173.953125	328166.3125	59000.44921875	48667.09375	136104.90625	228143.916666667	81257.4830729167	-1.48937160230734	0.00136060753220611	0.0284268379482366	--	KAF3696350.1 Polymeric immunoglobulin receptor [Channa argus]	-	-	-	-	-	-	-
Carg_Chr04G010140.1	2338078.75	2366848	2444416.5	1864696.125	1447060.5	1436983.75	2383114.41666667	1582913.45833333	-0.590265836963103	0.0013702297944341	0.028545133983471	INPP4A	KAF3688406.1 Type I inositol 3,4-bisphosphate 4-phosphatase [Channa argus]	Metabolism;Environmental Information Processing;Metabolism	Global and overview maps;Signal transduction;Carbohydrate metabolism	ko01100//Metabolic pathways;ko04070//Phosphatidylinositol signaling system;ko00562//Inositol phosphate metabolism	K01109;K01109;K01109	GO:0005575//cellular_component;GO:0005622//intracellular;GO:0005623//cell;GO:0005737//cytoplasm;GO:0005829//cytosol;GO:0044424//intracellular part;GO:0044444//cytoplasmic part;GO:0044464//cell part	GO:0003674//molecular_function;GO:0003824//catalytic activity;GO:0016312//inositol bisphosphate phosphatase activity;GO:0016316//phosphatidylinositol-3,4-bisphosphate 4-phosphatase activity;GO:0016787//hydrolase activity;GO:0016788//hydrolase activity, acting on ester bonds;GO:0016791//phosphatase activity;GO:0017161//inositol-1,3,4-trisphosphate 4-phosphatase activity;GO:0034593//phosphatidylino…	GO:0006066//alcohol metabolic process;GO:0006082//organic acid metabolic process;GO:0006629//lipid metabolic process;GO:0006644//phospholipid metabolic process;GO:0006650//glycerophospholipid metabolic process;GO:0006661//phosphatidylinositol biosynthetic process;GO:0006793//phosphorus metabolic process;GO:0006796//phosphate-containing compound metabolic process;GO:0006797//polyphosphate metaboli…
Carg_Chr15G005910.1	1351087	796629.875	561855.1875	2383704.5	1598055.375	1850557.875	903190.6875	1944105.91666667	1.10600430427931	0.00139407209305135	0.0287921823688084	Ubap2	KAF3695750.1 Ubiquitin-associated protein 2 [Channa argus]	-	-	-	-	-	GO:0003746//translation elongation factor activity	GO:0006414//translational elongation
Carg_Chr18G000030.1	385359.5625	181129.3125	103475.6640625	467405.71875	452092.21875	668337.625	223321.513020833	529278.520833333	1.24490487211302	0.00142786321676614	0.0290420108351598	TTC1	KAF3705407.1 Tetratricopeptide repeat protein 1 [Channa argus]	-	-	-	-	GO:0000151//ubiquitin ligase complex;GO:0005575//cellular_component;GO:0005622//intracellular;GO:0005623//cell;GO:0005634//nucleus;GO:0005654//nucleoplasm;GO:0005737//cytoplasm;GO:0005739//mitochondrion;GO:0005783//endoplasmic reticulum;GO:0005829//cytosol;GO:0012505//endomembrane system;GO:0016234//inclusion body;GO:0030016//myofibril;GO:0030017//sarcomere;GO:0030018//Z disc;GO:0031371//ubiquiti…	GO:0001664//G-protein coupled receptor binding;GO:0003674//molecular_function;GO:0003824//catalytic activity;GO:0004842//ubiquitin-protein transferase activity;GO:0004866//endopeptidase inhibitor activity;GO:0005102//receptor binding;GO:0005488//binding;GO:0005515//protein binding;GO:0008792//arginine decarboxylase activity;GO:0016740//transferase activity;GO:0019787//ubiquitin-like protein trans…	GO:0000209//protein polyubiquitination;GO:0001666//response to hypoxia;GO:0002931//response to ischemia;GO:0006139//nucleobase-containing compound metabolic process;GO:0006259//DNA metabolic process;GO:0006281//DNA repair;GO:0006457//protein folding;GO:0006464//cellular protein modification process;GO:0006508//proteolysis;GO:0006511//ubiquitin-dependent protein catabolic process;GO:0006515//misfo…
Carg_Chr09G001480.1	1195575.75	914725.8125	453938.125	1251049.625	1657722.5	1770805.125	854746.5625	1559859.08333333	0.867847082077688	0.00142974389819228	0.0290420108351598	MTDH	KAF3691543.1 Protein LYRIC 3D3/LYRIC Astrocyte elevated gene-1 protein [Channa argus]	-	-	-	-	GO:0001650//fibrillar center;GO:0005575//cellular_component;GO:0005622//intracellular;GO:0005623//cell;GO:0005634//nucleus;GO:0005635//nuclear envelope;GO:0005654//nucleoplasm;GO:0005730//nucleolus;GO:0005737//cytoplasm;GO:0005783//endoplasmic reticulum;GO:0005789//endoplasmic reticulum membrane;GO:0005886//plasma membrane;GO:0005911//cell-cell junction;GO:0005923//bicellular tight junction;GO:00…	GO:0001085//RNA polymerase II transcription factor binding;GO:0003674//molecular_function;GO:0003676//nucleic acid binding;GO:0003712//transcription cofactor activity;GO:0003713//transcription coactivator activity;GO:0003723//RNA binding;GO:0003725//double-stranded RNA binding;GO:0005488//binding;GO:0005515//protein binding;GO:0008134//transcription factor binding;GO:0051059//NF-kappaB binding;GO…	GO:0000122//negative regulation of transcription from RNA polymerase II promoter;GO:0002237//response to molecule of bacterial origin;GO:0006355//regulation of transcription, DNA-templated;GO:0006357//regulation of transcription from RNA polymerase II promoter;GO:0007043//cell-cell junction assembly;GO:0007154//cell communication;GO:0007165//signal transduction;GO:0007166//cell surface receptor s…
Carg_Chr21G003290.1	1409218.75	1212812	1080241.25	1597468.25	2088047	2489729.25	1234090.66666667	2058414.83333333	0.738085367682519	0.00144345849073218	0.0292259797786448	Mia3	KAF3702988.1 Transport and Golgi organization protein 1 -like protein [Channa argus]	-	-	-	-	GO:0000139//Golgi membrane;GO:0005575//cellular_component;GO:0005622//intracellular;GO:0005623//cell;GO:0005737//cytoplasm;GO:0005783//endoplasmic reticulum;GO:0005788//endoplasmic reticulum lumen;GO:0005789//endoplasmic reticulum membrane;GO:0005794//Golgi apparatus;GO:0009279//cell outer membrane;GO:0012505//endomembrane system;GO:0016020//membrane;GO:0016021//integral component of membrane;GO:…	GO:0003674//molecular_function;GO:0005215//transporter activity;GO:0005515//protein binding;GO:0008565//protein transporter activity;GO:0042954//lipoprotein transporter activity	GO:0001501//skeletal system development;GO:0002062//chondrocyte differentiation;GO:0002063//chondrocyte development;GO:0002682//regulation of immune system process;GO:0002684//positive regulation of immune system process;GO:0002685//regulation of leukocyte migration;GO:0002687//positive regulation of leukocyte migration;GO:0006464//cellular protein modification process;GO:0006807//nitrogen compou…
Carg_Chr19G000950.1	13536317	9689808	23594968	21410990	32415110	27155160	15607031	26993753.3333333	0.790429476930132	0.00145088231189253	0.0292444723966026	RPL23A	KAF3706529.1 60S ribosomal protein L23a [Channa argus]	Genetic Information Processing	Translation	ko03010//Ribosome	K02893	GO:0005575//cellular_component;GO:0005622//intracellular;GO:0005623//cell;GO:0005737//cytoplasm;GO:0005829//cytosol;GO:0005840//ribosome;GO:0015934//large ribosomal subunit;GO:0022625//cytosolic large ribosomal subunit;GO:0022626//cytosolic ribosome;GO:0030684//preribosome;GO:0030687//preribosome, large subunit precursor;GO:0032991//macromolecular complex;GO:0043226//organelle;GO:0043228//non-mem…	GO:0003674//molecular_function;GO:0003676//nucleic acid binding;GO:0003723//RNA binding;GO:0003735//structural constituent of ribosome;GO:0005198//structural molecule activity;GO:0005488//binding;GO:0019843//rRNA binding;GO:0097159//organic cyclic compound binding;GO:1901363//heterocyclic compound binding	GO:0000027//ribosomal large subunit assembly;GO:0002181//cytoplasmic translation;GO:0006412//translation;GO:0006518//peptide metabolic process;GO:0006807//nitrogen compound metabolic process;GO:0006996//organelle organization;GO:0008150//biological_process;GO:0008152//metabolic process;GO:0009058//biosynthetic process;GO:0009059//macromolecule biosynthetic process;GO:0009987//cellular process;GO:…
Carg_Chr04G002350.1	907071.1875	1348918.875	1244195.875	749393.4375	910726.3125	654119.25	1166728.64583333	771413	-0.596893698616708	0.00145420670495913	0.0292444723966026	ada2a	KAF3689090.1 Adenosine deaminase 2-A [Channa argus]	Metabolism;Metabolism	Global and overview maps;Nucleotide metabolism	ko01100//Metabolic pathways;ko00230//Purine metabolism	K19572;K19572	GO:0005575//cellular_component;GO:0005576//extracellular region;GO:0005615//extracellular space;GO:0044421//extracellular region part	GO:0001664//G-protein coupled receptor binding;GO:0003674//molecular_function;GO:0003824//catalytic activity;GO:0003876//AMP deaminase activity;GO:0004000//adenosine deaminase activity;GO:0005102//receptor binding;GO:0005488//binding;GO:0005515//protein binding;GO:0008083//growth factor activity;GO:0008270//zinc ion binding;GO:0016787//hydrolase activity;GO:0016810//hydrolase activity, acting on …	GO:0006091//generation of precursor metabolites and energy;GO:0006139//nucleobase-containing compound metabolic process;GO:0006144//purine nucleobase metabolic process;GO:0006152//purine nucleoside catabolic process;GO:0006154//adenosine catabolic process;GO:0006725//cellular aromatic compound metabolic process;GO:0006807//nitrogen compound metabolic process;GO:0008150//biological_process;GO:0008…
Carg_Chr01G004120.1	10471577	9714117	9086041	6341058.5	6261368	5650210	9757245	6084212.16666667	-0.681403391018159	0.00146607995258484	0.0293541786061988	--	KAF3707277.1 Sperm acrosome membrane-associated protein 4 Precursor [Channa argus]	-	-	-	-	GO:0001669//acrosomal vesicle;GO:0005575//cellular_component;GO:0005576//extracellular region;GO:0005615//extracellular space;GO:0005622//intracellular;GO:0005623//cell;GO:0005737//cytoplasm;GO:0005886//plasma membrane;GO:0012505//endomembrane system;GO:0016020//membrane;GO:0030141//secretory granule;GO:0031224//intrinsic component of membrane;GO:0031225//anchored component of membrane;GO:0031410…	GO:0003674//molecular_function;GO:0003796//lysozyme activity;GO:0003824//catalytic activity;GO:0004553//hydrolase activity, hydrolyzing O-glycosyl compounds;GO:0004675//transmembrane receptor protein serine/threonine kinase activity;GO:0004859//phospholipase inhibitor activity;GO:0016787//hydrolase activity;GO:0016798//hydrolase activity, acting on glycosyl bonds	GO:0006950//response to stress;GO:0006952//defense response;GO:0007155//cell adhesion;GO:0008150//biological_process;GO:0008152//metabolic process;GO:0009056//catabolic process;GO:0009605//response to external stimulus;GO:0009607//response to biotic stimulus;GO:0009617//response to bacterium;GO:0009987//cellular process;GO:0016998//cell wall macromolecule catabolic process;GO:0022610//biological …
Carg_Chr17G001220.1	211946.796875	287291.375	430932.875	133095.84375	186414.15625	136523.640625	310057.015625	152011.213541667	-1.02835578143343	0.00149590717849525	0.0298487068444908	P5436	XP_018529787.1 PREDICTED: UPF0696 protein C11orf68 homolog [Lates calcarifer]	-	-	-	-	-	-	-
Carg_Chr05G001290.1	10054006	8413255	11646714	16527888	16701774	17641124	10037991.6666667	16956928.6666667	0.756404231089707	0.00149906102631877	0.0298487068444908	rpl31	XP_003440920.4 60S ribosomal protein L31 [Oreochromis niloticus]	Genetic Information Processing	Translation	ko03010//Ribosome	K02910	GO:0005575//cellular_component;GO:0005622//intracellular;GO:0005623//cell;GO:0005737//cytoplasm;GO:0005829//cytosol;GO:0005840//ribosome;GO:0005844//polysome;GO:0015934//large ribosomal subunit;GO:0022625//cytosolic large ribosomal subunit;GO:0022626//cytosolic ribosome;GO:0032991//macromolecular complex;GO:0042788//polysomal ribosome;GO:0043226//organelle;GO:0043228//non-membrane-bounded organel…	GO:0003674//molecular_function;GO:0003735//structural constituent of ribosome;GO:0005198//structural molecule activity	GO:0000184//nuclear-transcribed mRNA catabolic process, nonsense-mediated decay;GO:0000956//nuclear-transcribed mRNA catabolic process;GO:0002181//cytoplasmic translation;GO:0006139//nucleobase-containing compound metabolic process;GO:0006401//RNA catabolic process;GO:0006402//mRNA catabolic process;GO:0006412//translation;GO:0006413//translational initiation;GO:0006518//peptide metabolic process…
Carg_Chr12G007740.1	604839.25	643792.125	412948.78125	243275.359375	216816.90625	88403.109375	553860.052083333	182831.791666667	-1.59900453096793	0.0015637064736129	0.030879989758361	Slmap	KAF3697022.1 Sarcolemmal membrane-associated protein [Channa argus]	-	-	-	-	GO:0005577//fibrinogen complex;GO:0031514//motile cilium	GO:0004674//protein serine/threonine kinase activity;GO:0005096//GTPase activator activity;GO:0005102//receptor binding;GO:0005524//ATP binding;GO:0008134//transcription factor binding;GO:0008565//protein transporter activity;GO:0042302//structural constituent of cuticle;GO:0042803//protein homodimerization activity;GO:0070840//dynein complex binding	GO:0006468//protein phosphorylation;GO:0006606//protein import into nucleus;GO:0007030//Golgi organization;GO:0007059//chromosome segregation;GO:0007165//signal transduction;GO:0030168//platelet activation;GO:0030253//protein secretion by the type I secretion system;GO:0030261//chromosome condensation;GO:0048870//cell motility;GO:0051258//protein polymerization
Carg_Chr08G004660.1	388945.71875	634432.3125	842581.1875	377277.8125	216786.171875	154526.5	621986.40625	249530.161458333	-1.31766884107527	0.00157947863726386	0.0311062350202128	INPP4B	KAF3687792.1 Type II inositol 3,4-bisphosphate 4-phosphatase [Channa argus]	Metabolism;Environmental Information Processing;Metabolism	Global and overview maps;Signal transduction;Carbohydrate metabolism	ko01100//Metabolic pathways;ko04070//Phosphatidylinositol signaling system;ko00562//Inositol phosphate metabolism	K01109;K01109;K01109	-	-	-
Carg_Chr17G006430.1	597957.1875	463457.09375	451294.1875	805294.8125	901748.875	857366.5625	504236.15625	854803.416666667	0.761493104147543	0.00161112834205919	0.0315571007868549	SEC24D	KAF3697980.1 Protein transport protein Sec24D [Channa argus]	Human Diseases;Genetic Information Processing	Infectious diseases;Folding, sorting and degradation	ko05130//Pathogenic Escherichia coli infection;ko04141//Protein processing in endoplasmic reticulum	K14007;K14007	GO:0000139//Golgi membrane;GO:0005575//cellular_component;GO:0005622//intracellular;GO:0005623//cell;GO:0005737//cytoplasm;GO:0005783//endoplasmic reticulum;GO:0005789//endoplasmic reticulum membrane;GO:0005794//Golgi apparatus;GO:0005798//Golgi-associated vesicle;GO:0005829//cytosol;GO:0012505//endomembrane system;GO:0012506//vesicle membrane;GO:0012507//ER to Golgi transport vesicle membrane;GO…	GO:0000149//SNARE binding;GO:0003674//molecular_function;GO:0005488//binding;GO:0005515//protein binding;GO:0008270//zinc ion binding;GO:0043167//ion binding;GO:0043169//cation binding;GO:0046872//metal ion binding;GO:0046914//transition metal ion binding	GO:0001701//in utero embryonic development;GO:0002376//immune system process;GO:0002474//antigen processing and presentation of peptide antigen via MHC class I;GO:0002478//antigen processing and presentation of exogenous peptide antigen;GO:0002495//antigen processing and presentation of peptide antigen via MHC class II;GO:0002504//antigen processing and presentation of peptide or polysaccharide a…
Carg_Chr15G010960.1	793924.0625	679844.875	450957.75	1298183.625	2095673.625	740483.75	641575.5625	1378113.66666667	1.10300379032882	0.00163529371088342	0.0318578263691501	--	KAF3695307.1 hypothetical protein EXN66_Car010983 [Channa argus]	-	-	-	-	GO:0030288//outer membrane-bounded periplasmic space;GO:0031362//anchored component of external side of plasma membrane;GO:0055052//ATP-binding cassette (ABC) transporter complex, substrate-binding subunit-containing	GO:0005509//calcium ion binding;GO:0008083//growth factor activity;GO:0015411//taurine-transporting ATPase activity;GO:0030977//taurine binding	GO:0015734//taurine transport
Carg_Chr06G003070.1	925670.6875	1176301.125	1430049.125	712293.0625	785284.5625	715835.5	1177340.3125	737804.375	-0.674221145455552	0.00164045285935103	0.0318578263691501	mtmr10	KAF3686424.1 Myotubularin-related protein 10 [Channa argus]	-	-	-	-	GO:0005575//cellular_component;GO:0005622//intracellular;GO:0005623//cell;GO:0005737//cytoplasm;GO:0005829//cytosol;GO:0044424//intracellular part;GO:0044444//cytoplasmic part;GO:0044464//cell part	GO:0003674//molecular_function;GO:0003824//catalytic activity;GO:0004438//phosphatidylinositol-3-phosphatase activity;GO:0016787//hydrolase activity;GO:0016788//hydrolase activity, acting on ester bonds;GO:0016791//phosphatase activity;GO:0042578//phosphoric ester hydrolase activity;GO:0052744//phosphatidylinositol monophosphate phosphatase activity;GO:0052866//phosphatidylinositol phosphate phos…	GO:0006629//lipid metabolic process;GO:0006644//phospholipid metabolic process;GO:0006650//glycerophospholipid metabolic process;GO:0006793//phosphorus metabolic process;GO:0006796//phosphate-containing compound metabolic process;GO:0006950//response to stress;GO:0006952//defense response;GO:0008150//biological_process;GO:0008152//metabolic process;GO:0009605//response to external stimulus;GO:000…
Carg_Chr01G007110.1	799457.6875	378215.84375	1029615.8125	5598053.5	4061677.25	6587342	735763.114583333	5415690.91666667	2.87983214625805	0.00164083242880206	0.0318578263691501	--	KAF3707552.1 Granulins Proepithelin [Channa argus]	-	-	-	-	-	-	-
Carg_Chr09G000400.1	1640621.875	1450613.875	1651185.75	2497139.25	4713963.5	4698212	1580807.16666667	3969771.58333333	1.32839460595517	0.00164416085035014	0.0318578263691501	FASN	KAF3691435.1 Fatty acid synthase [Channa argus]	Metabolism;Organismal Systems;Environmental Information Processing;Metabolism;Metabolism	Global and overview maps;Endocrine system;Signal transduction;Global and overview maps;Lipid metabolism	ko01100//Metabolic pathways;ko04910//Insulin signaling pathway;ko04152//AMPK signaling pathway;ko01212//Fatty acid metabolism;ko00061//Fatty acid biosynthesis	K00665;K00665;K00665;K00665;K00665	GO:0005575//cellular_component;GO:0005622//intracellular;GO:0005623//cell;GO:0005737//cytoplasm;GO:0005794//Golgi apparatus;GO:0005829//cytosol;GO:0005886//plasma membrane;GO:0012505//endomembrane system;GO:0016020//membrane;GO:0031410//cytoplasmic vesicle;GO:0031982//vesicle;GO:0042470//melanosome;GO:0042587//glycogen granule;GO:0043226//organelle;GO:0043227//membrane-bounded organelle;GO:004322…	GO:0000036//ACP phosphopantetheine attachment site binding involved in fatty acid biosynthetic process;GO:0000166//nucleotide binding;GO:0003674//molecular_function;GO:0003676//nucleic acid binding;GO:0003677//DNA binding;GO:0003697//single-stranded DNA binding;GO:0003824//catalytic activity;GO:0003985//acetyl-CoA C-acetyltransferase activity;GO:0004312//fatty acid synthase activity;GO:0004313//[…	GO:0001885//endothelial cell development;GO:0002064//epithelial cell development;GO:0002376//immune system process;GO:0002520//immune system development;GO:0002521//leukocyte differentiation;GO:0002573//myeloid leukocyte differentiation;GO:0003158//endothelium development;GO:0006082//organic acid metabolic process;GO:0006084//acetyl-CoA metabolic process;GO:0006089//lactate metabolic process;GO:0…
Carg_Chr12G005640.1	13569531	9210128	6250507.5	24750130	25365216	30408620	9676722.16666667	26841322	1.4718653837873	0.00169574168837613	0.0325077289622743	rpl10a	KAF3696824.1 60S ribosomal protein L10a [Channa argus]	Genetic Information Processing	Translation	ko03010//Ribosome	K02865	GO:0000311//plastid large ribosomal subunit;GO:0005575//cellular_component;GO:0005622//intracellular;GO:0005623//cell;GO:0005634//nucleus;GO:0005737//cytoplasm;GO:0005829//cytosol;GO:0005840//ribosome;GO:0005844//polysome;GO:0015934//large ribosomal subunit;GO:0022625//cytosolic large ribosomal subunit;GO:0022626//cytosolic ribosome;GO:0032991//macromolecular complex;GO:0042788//polysomal ribosom…	GO:0003674//molecular_function;GO:0003676//nucleic acid binding;GO:0003723//RNA binding;GO:0003735//structural constituent of ribosome;GO:0005198//structural molecule activity;GO:0005488//binding;GO:0097159//organic cyclic compound binding;GO:1901363//heterocyclic compound binding	GO:0000184//nuclear-transcribed mRNA catabolic process, nonsense-mediated decay;GO:0000470//maturation of LSU-rRNA;GO:0000956//nuclear-transcribed mRNA catabolic process;GO:0002181//cytoplasmic translation;GO:0006139//nucleobase-containing compound metabolic process;GO:0006364//rRNA processing;GO:0006396//RNA processing;GO:0006401//RNA catabolic process;GO:0006402//mRNA catabolic process;GO:00064…
Carg_Chr10G007900.1	5674601.5	4782693.5	6262010.5	3182214	3303577.5	2846401.25	5573101.83333333	3110730.91666667	-0.841226910220161	0.00172034036593925	0.0328047972425665	Postn	KAF3693205.1 Periostin [Channa argus]	-	-	-	-	-	-	-
Carg_Chr19G003370.1	1070849	1690257.625	NA	656054.8125	486920.40625	682518.1875	1380553.3125	608497.802083333	-1.18192264422115	0.00173557856440175	0.0330080482644006	Ppp1r14a	KAF3706770.1 Protein phosphatase 1 regulatory subunit 14A [Channa argus]	Organismal Systems	Circulatory system	ko04270//Vascular smooth muscle contraction	K12328	GO:0005737//cytoplasm	-	GO:0010124//phenylacetate catabolic process;GO:0042325//regulation of phosphorylation
Carg_Chr02G003410.1	681370.125	417763.75	103553.0078125	2526382.5	2945803.75	2834661.25	400895.627604167	2768949.16666667	2.78803998061576	0.00174592001150077	0.0331173459023621	SLC2A6	KAF3700354.1 Solute carrier family 2, facilitated glucose transporter member 6 Glucose transporter type 6 [Channa argus]	-	-	-	-	GO:0005887//integral component of plasma membrane;GO:0016021//integral component of membrane	GO:0015114//phosphate ion transmembrane transporter activity;GO:0015295//solute:proton symporter activity;GO:0022857//transmembrane transporter activity;GO:0042910//xenobiotic transporter activity;GO:0051119//sugar transmembrane transporter activity	GO:0006810//transport;GO:0006817//phosphate ion transport;GO:0008643//carbohydrate transport;GO:0042908//xenobiotic transport;GO:0055085//transmembrane transport
Carg_Chr21G003740.1	2494779.5	2609559.75	2462265.5	8243152	9160398	17529468	2522201.58333333	11644339.3333333	2.20687329674835	0.00177119370511317	0.0334208487603553	--	KAF3702943.1 Leucine-rich alpha-2-glycoprotein [Channa argus]	-	-	-	-	GO:0005575//cellular_component;GO:0005576//extracellular region;GO:0005615//extracellular space;GO:0005622//intracellular;GO:0005623//cell;GO:0005737//cytoplasm;GO:0012505//endomembrane system;GO:0016020//membrane;GO:0030141//secretory granule;GO:0031410//cytoplasmic vesicle;GO:0031974//membrane-enclosed lumen;GO:0031982//vesicle;GO:0031983//vesicle lumen;GO:0034774//secretory granule lumen;GO:00…	GO:0003674//molecular_function;GO:0005102//receptor binding;GO:0005126//cytokine receptor binding;GO:0005160//transforming growth factor beta receptor binding;GO:0005488//binding;GO:0005515//protein binding	GO:0001775//cell activation;GO:0001936//regulation of endothelial cell proliferation;GO:0001938//positive regulation of endothelial cell proliferation;GO:0002252//immune effector process;GO:0002263//cell activation involved in immune response;GO:0002274//myeloid leukocyte activation;GO:0002275//myeloid cell activation involved in immune response;GO:0002283//neutrophil activation involved in immun…
Carg_Chr09G008050.1	521523.375	372031.84375	249783.203125	545357.5625	2273064.25	1682785.375	381112.807291667	1500402.39583333	1.97705947597223	0.00184812075119399	0.0344307337903177	LIPE	KAF3692136.1 Hormone-sensitive lipase [Channa argus]	Organismal Systems;Organismal Systems;Environmental Information Processing;Environmental Information Processing;Environmental Information Processing;Organismal Systems;Organismal Systems	Environmental adaptation;Endocrine system;Signal transduction;Signal transduction;Signal transduction;Endocrine system;Endocrine system	ko04714//Thermogenesis;ko04910//Insulin signaling pathway;ko04024//cAMP signaling pathway;ko04152//AMPK signaling pathway;ko04371//Apelin signaling pathway;ko04925//Aldosterone synthesis and secretion;ko04923//Regulation of lipolysis in adipocyte	K07188;K07188;K07188;K07188;K07188;K07188;K07188	-	GO:0016298//lipase activity;GO:0016787//hydrolase activity	GO:0008203//cholesterol metabolic process;GO:0016042//lipid catabolic process
Carg_Chr19G001260.1	2348511	2090514.375	2155231.25	2731905.5	4147990	3355245.75	2198085.54166667	3411713.75	0.634249074632078	0.00185097757154773	0.0344307337903177	TPTE2	KAF1378543.1 hypothetical protein PFLUV_G00191650 [Perca fluviatilis]	-	-	-	-	GO:0016020//membrane	GO:0004721//phosphoprotein phosphatase activity;GO:0004725//protein tyrosine phosphatase activity;GO:0005216//ion channel activity	GO:0006470//protein dephosphorylation;GO:0006811//ion transport;GO:0055085//transmembrane transport
Carg_Chr04G004680.1	5991896.5	4526957.5	1719751.625	6582456	6494798.5	11118233	4079535.20833333	8065162.5	0.983298809949804	0.00185337468238669	0.0344307337903177	calub	KAF3688883.1 Calumenin-B Precursor [Channa argus]	-	-	-	-	GO:0005575//cellular_component;GO:0005576//extracellular region;GO:0005622//intracellular;GO:0005623//cell;GO:0005737//cytoplasm;GO:0005783//endoplasmic reticulum;GO:0005788//endoplasmic reticulum lumen;GO:0005789//endoplasmic reticulum membrane;GO:0005794//Golgi apparatus;GO:0012505//endomembrane system;GO:0016020//membrane;GO:0016528//sarcoplasm;GO:0016529//sarcoplasmic reticulum;GO:0031410//cy…	GO:0003674//molecular_function;GO:0004857//enzyme inhibitor activity;GO:0005488//binding;GO:0005509//calcium ion binding;GO:0005515//protein binding;GO:0019899//enzyme binding;GO:0030234//enzyme regulator activity;GO:0043167//ion binding;GO:0043169//cation binding;GO:0046872//metal ion binding;GO:0098772//molecular function regulator	GO:0006464//cellular protein modification process;GO:0006807//nitrogen compound metabolic process;GO:0008150//biological_process;GO:0008152//metabolic process;GO:0009987//cellular process;GO:0019538//protein metabolic process;GO:0036211//protein modification process;GO:0043086//negative regulation of catalytic activity;GO:0043170//macromolecule metabolic process;GO:0043412//macromolecule modifica…
Carg_Chr18G000390.1	4799190	2721467	2377905	5680551	7507768	9387210	3299520.66666667	7525176.33333333	1.18946893399819	0.00188753970217481	0.0348194979167031	H1-2	XP_026166109.1 histone H1-like [Mastacembelus armatus]	-	-	-	-	GO:0000786//nucleosome	GO:0003677//DNA binding	GO:0006334//nucleosome assembly
Carg_Chr15G008920.1	417687.4375	466795.28125	529453.25	747581.1875	623992.1875	832809.4375	471311.989583333	734794.270833333	0.640657995682871	0.00188879351906644	0.0348194979167031	fabG	KAF3695471.1 D-erythrulose reductase [Channa argus]	-	-	-	-	-	GO:0004316//3-oxoacyl-[acyl-carrier-protein] reductase (NADPH) activity;GO:0004757//sepiapterin reductase activity;GO:0008667//2,3-dihydro-2,3-dihydroxybenzoate dehydrogenase activity;GO:0008678//2-deoxy-D-gluconate 3-dehydrogenase activity;GO:0016491//oxidoreductase activity;GO:0016630//protochlorophyllide reductase activity;GO:0050662//coenzyme binding;GO:0051287//NAD binding	GO:0000272//polysaccharide catabolic process;GO:0006633//fatty acid biosynthetic process;GO:0006729//tetrahydrobiopterin biosynthetic process;GO:0015995//chlorophyll biosynthetic process;GO:0055114//oxidation-reduction process
Carg_Chr08G010630.1	977387.4375	897910.3125	915650.375	1455860.375	2851933.5	2526762.75	930316.041666667	2278185.54166667	1.29209244012252	0.00192085340306717	0.034988871718101	LRPAP1	KAF3687240.1 Alpha-2-macroglobulin receptor-associated protein [Channa argus]	-	-	-	-	GO:0005575//cellular_component;GO:0005576//extracellular region;GO:0005622//intracellular;GO:0005623//cell;GO:0005737//cytoplasm;GO:0005768//endosome;GO:0005783//endoplasmic reticulum;GO:0005788//endoplasmic reticulum lumen;GO:0005791//rough endoplasmic reticulum;GO:0005793//endoplasmic reticulum-Golgi intermediate compartment;GO:0005794//Golgi apparatus;GO:0005796//Golgi lumen;GO:0005801//cis-Go…	GO:0001540//beta-amyloid binding;GO:0003674//molecular_function;GO:0005102//receptor binding;GO:0005488//binding;GO:0005515//protein binding;GO:0005539//glycosaminoglycan binding;GO:0008201//heparin binding;GO:0019899//enzyme binding;GO:0030545//receptor regulator activity;GO:0030547//receptor inhibitor activity;GO:0033218//amide binding;GO:0035473//lipase binding;GO:0042277//peptide binding;GO:0…	GO:0002090//regulation of receptor internalization;GO:0002091//negative regulation of receptor internalization;GO:0006810//transport;GO:0008150//biological_process;GO:0009892//negative regulation of metabolic process;GO:0009966//regulation of signal transduction;GO:0009968//negative regulation of signal transduction;GO:0010469//regulation of receptor activity;GO:0010605//negative regulation of ma…
Carg_Chr15G006140.1	693136.4375	499139.3125	426557.125	995876.375	714546.1875	1052722.5	539610.958333333	921048.354166667	0.771357251824102	0.00192112024405979	0.034988871718101	GOLM1	KAF3695728.1 Golgi membrane protein 1 Golgi membrane protein GP73 Golgi phosphoprotein 2 [Channa argus]	-	-	-	-	GO:0005815//microtubule organizing center;GO:0039679//viral occlusion body	GO:0005524//ATP binding	GO:0007059//chromosome segregation;GO:0030261//chromosome condensation
Carg_Chr06G003580.1	3226343.25	3750231	3767632.75	2308621.75	2029954.5	2141087.5	3581402.33333333	2159887.91666667	-0.729568151180356	0.00192125803779401	0.034988871718101	RRAS2	XP_029577023.1 ras-related protein R-Ras2-like isoform X1 [Salmo trutta]	Human Diseases;Cellular Processes;Environmental Information Processing;Environmental Information Processing;Cellular Processes;Cellular Processes;Environmental Information Processing;Environmental Information Processing;Environmental Information Processing;Organismal Systems;Cellular Processes	Cancers;Cell motility;Signal transduction;Signal transduction;Transport and catabolism;Cell growth and death;Signal transduction;Signal transduction;Signal transduction;Immune system;Transport and catabolism	ko05205//Proteoglycans in cancer;ko04810//Regulation of actin cytoskeleton;ko04010//MAPK signaling pathway;ko04014//Ras signaling pathway;ko04140//Autophagy - animal;ko04218//Cellular senescence;ko04072//Phospholipase D signaling pathway;ko04024//cAMP signaling pathway;ko04371//Apelin signaling pathway;ko04625//C-type lectin receptor signaling pathway;ko04137//Mitophagy - animal	K07830;K07830;K07830;K07830;K07830;K07830;K07830;K07830;K07830;K07830;K07830	GO:0005575//cellular_component;GO:0005622//intracellular;GO:0005623//cell;GO:0005737//cytoplasm;GO:0005783//endoplasmic reticulum;GO:0005886//plasma membrane;GO:0012505//endomembrane system;GO:0016020//membrane;GO:0043226//organelle;GO:0043227//membrane-bounded organelle;GO:0043229//intracellular organelle;GO:0043231//intracellular membrane-bounded organelle;GO:0044424//intracellular part;GO:0044…	GO:0000166//nucleotide binding;GO:0001882//nucleoside binding;GO:0001883//purine nucleoside binding;GO:0003674//molecular_function;GO:0003824//catalytic activity;GO:0003924//GTPase activity;GO:0005488//binding;GO:0005515//protein binding;GO:0005525//GTP binding;GO:0016462//pyrophosphatase activity;GO:0016787//hydrolase activity;GO:0016817//hydrolase activity, acting on acid anhydrides;GO:0016818/…	GO:0000003//reproduction;GO:0002119//nematode larval development;GO:0002164//larval development;GO:0006400//tRNA modification;GO:0007154//cell communication;GO:0007165//signal transduction;GO:0007264//small GTPase mediated signal transduction;GO:0007265//Ras protein signal transduction;GO:0007275//multicellular organism development;GO:0007567//parturition;GO:0008150//biological_process;GO:0009791…
Carg_Chr02G005910.1	1493088.5	1489909.25	1146452.25	710244.9375	769506.4375	713658.4375	1376483.33333333	731136.604166667	-0.912774254810726	0.00192710628081106	0.034988871718101	rnps1	KAF3700161.1 RNA-binding protein with serine-rich domain 1-B [Channa argus]	Genetic Information Processing;Genetic Information Processing	Translation;Translation	ko03013//RNA transport;ko03015//mRNA surveillance pathway	K14325;K14325	GO:0005575//cellular_component;GO:0005622//intracellular;GO:0005623//cell;GO:0005634//nucleus;GO:0005654//nucleoplasm;GO:0005737//cytoplasm;GO:0016604//nuclear body;GO:0016607//nuclear speck;GO:0030867//rough endoplasmic reticulum membrane;GO:0031974//membrane-enclosed lumen;GO:0031981//nuclear lumen;GO:0043226//organelle;GO:0043227//membrane-bounded organelle;GO:0043229//intracellular organelle;…	GO:0003674//molecular_function;GO:0003676//nucleic acid binding;GO:0003723//RNA binding;GO:0005488//binding;GO:0097159//organic cyclic compound binding;GO:1901363//heterocyclic compound binding	GO:0006139//nucleobase-containing compound metabolic process;GO:0006396//RNA processing;GO:0006397//mRNA processing;GO:0006725//cellular aromatic compound metabolic process;GO:0006807//nitrogen compound metabolic process;GO:0008150//biological_process;GO:0008152//metabolic process;GO:0008380//RNA splicing;GO:0009987//cellular process;GO:0010467//gene expression;GO:0016070//RNA metabolic process;G…
Carg_Chr15G000320.1	1761574.75	932991.75	1637024.5	3845847	6812692	6771114	1443863.66666667	5809884.33333333	2.0085749162091	0.00193482145142726	0.0350406859846425	rpl35	XP_024130989.1 60S ribosomal protein L35 [Oryzias melastigma]	Genetic Information Processing	Translation	ko03010//Ribosome	K02918	GO:0000315//organellar large ribosomal subunit;GO:0005575//cellular_component;GO:0005622//intracellular;GO:0005623//cell;GO:0005737//cytoplasm;GO:0005783//endoplasmic reticulum;GO:0005789//endoplasmic reticulum membrane;GO:0005791//rough endoplasmic reticulum;GO:0005829//cytosol;GO:0005840//ribosome;GO:0012505//endomembrane system;GO:0015934//large ribosomal subunit;GO:0016020//membrane;GO:002262…	GO:0003674//molecular_function;GO:0003676//nucleic acid binding;GO:0003723//RNA binding;GO:0003729//mRNA binding;GO:0003735//structural constituent of ribosome;GO:0005198//structural molecule activity;GO:0005488//binding;GO:0097159//organic cyclic compound binding;GO:1901363//heterocyclic compound binding	GO:0000463//maturation of LSU-rRNA from tricistronic rRNA transcript (SSU-rRNA, 5.8S rRNA, LSU-rRNA);GO:0000470//maturation of LSU-rRNA;GO:0002181//cytoplasmic translation;GO:0002262//myeloid cell homeostasis;GO:0002376//immune system process;GO:0002520//immune system development;GO:0006139//nucleobase-containing compound metabolic process;GO:0006364//rRNA processing;GO:0006396//RNA processing;GO…
Carg_Chr07G009440.1	962861.3125	1104790.5	2169160	844518.125	372296.59375	508540.71875	1412270.60416667	575118.479166667	-1.2960854499612	0.00197961512092389	0.0356726644790485	Svep1	KAF3690190.1 Sushi, von Willebrand factor type A, EGF and pentraxin domain-containing protein 1 [Channa argus]	-	-	-	-	GO:0005783//endoplasmic reticulum;GO:0016021//integral component of membrane	-	-
Carg_Chr16G005130.1	612387.9375	741049.6875	651429.1875	484717.59375	391003.6875	212682.453125	668288.9375	362801.244791667	-0.881292586934039	0.00198831318770901	0.0357400535087445	ANXA13	KAF3699022.1 Annexin A13 Annexin XIII Annexin-13 Intestine-specific annexin [Channa argus]	-	-	-	-	-	GO:0005509//calcium ion binding;GO:0005544//calcium-dependent phospholipid binding	-
Carg_Chr09G008100.1	1583465	1634046.75	895304.0625	106494.046875	828327.5625	77257.515625	1370938.60416667	337359.708333333	-2.02280437865404	0.00199579006144587	0.0357852108529896	Prss1	KAF3692140.1 Trypsin [Channa argus]	Human Diseases;Organismal Systems;Organismal Systems;Environmental Information Processing	Infectious diseases;Digestive system;Digestive system;Signaling molecules and interaction	ko05164//Influenza A;ko04972//Pancreatic secretion;ko04974//Protein digestion and absorption;ko04080//Neuroactive ligand-receptor interaction	K01312;K01312;K01312;K01312	-	GO:0004252//serine-type endopeptidase activity	GO:0006508//proteolysis
Carg_Chr10G005000.1	4041837.25	5304963	4405872	2812004.25	2351506	3794508.25	4584224.08333333	2986006.16666667	-0.618460421871861	0.00205502942624108	0.0366507352288309	MGAM	KAF3692937.1 Maltase-glucoamylase, intestinal Maltase [Channa argus]	Metabolism;Metabolism;Organismal Systems;Metabolism	Global and overview maps;Carbohydrate metabolism;Digestive system;Carbohydrate metabolism	ko01100//Metabolic pathways;ko00500//Starch and sucrose metabolism;ko04973//Carbohydrate digestion and absorption;ko00052//Galactose metabolism	K12047;K12047;K12047;K12047	GO:0005575//cellular_component;GO:0005622//intracellular;GO:0005623//cell;GO:0005737//cytoplasm;GO:0005794//Golgi apparatus;GO:0005886//plasma membrane;GO:0005903//brush border;GO:0012505//endomembrane system;GO:0016020//membrane;GO:0016021//integral component of membrane;GO:0016324//apical plasma membrane;GO:0031224//intrinsic component of membrane;GO:0043226//organelle;GO:0043227//membrane-boun…	GO:0003674//molecular_function;GO:0003824//catalytic activity;GO:0004339//glucan 1,4-alpha-glucosidase activity;GO:0004553//hydrolase activity, hydrolyzing O-glycosyl compounds;GO:0004558//alpha-1,4-glucosidase activity;GO:0004564//beta-fructofuranosidase activity;GO:0004574//oligo-1,6-glucosidase activity;GO:0004575//sucrose alpha-glucosidase activity;GO:0005488//binding;GO:0015926//glucosidase …	GO:0005975//carbohydrate metabolic process;GO:0006950//response to stress;GO:0007568//aging;GO:0007584//response to nutrient;GO:0007586//digestion;GO:0008150//biological_process;GO:0008152//metabolic process;GO:0009605//response to external stimulus;GO:0009719//response to endogenous stimulus;GO:0009725//response to hormone;GO:0009743//response to carbohydrate;GO:0009744//response to sucrose;GO:0…
Carg_Chr14G008540.1	6554749	6828122	8692716	6043295	3459075.5	4046019.5	7358529	4516130	-0.704330378766913	0.00207718599932781	0.0366969526547913	PLS3	KAF3693560.1 Plastin-3 T-plastin [Channa argus]	-	-	-	-	-	GO:0005509//calcium ion binding;GO:0005515//protein binding	-
Carg_Chr07G010510.1	1324187.25	1318893	770972.375	1515591.875	3156029.25	2298557.75	1138017.54166667	2323392.95833333	1.02971038373319	0.00210294402999955	0.0369707818737481	C1qc	KAF3690286.1 Complement C1q subcomponent subunit C Precursor [Channa argus]	Human Diseases;Human Diseases;Human Diseases;Human Diseases;Organismal Systems;Human Diseases	Infectious diseases;Immune diseases;Infectious diseases;Infectious diseases;Immune system;Neurodegenerative diseases	ko05142//Chagas disease (American trypanosomiasis);ko05322//Systemic lupus erythematosus;ko05133//Pertussis;ko05150//Staphylococcus aureus infection;ko04610//Complement and coagulation cascades;ko05020//Prion diseases	K03988;K03988;K03988;K03988;K03988;K03988	GO:0005575//cellular_component;GO:0005576//extracellular region;GO:0005581//collagen trimer;GO:0032991//macromolecular complex	-	GO:0002250//adaptive immune response;GO:0002252//immune effector process;GO:0002253//activation of immune response;GO:0002376//immune system process;GO:0002443//leukocyte mediated immunity;GO:0002449//lymphocyte mediated immunity;GO:0002455//humoral immune response mediated by circulating immunoglobulin;GO:0002460//adaptive immune response based on somatic recombination of immune receptors built …
Carg_Chr17G005410.1	4982173.5	4640947	4719656.5	3757073.75	1714364.625	2160698.25	4780925.66666667	2544045.54166667	-0.910165478049515	0.00210901028052608	0.0369872167932651	Bcr	KAF3697898.1 Active breakpoint cluster region-related protein [Channa argus]	Human Diseases;Human Diseases	Cancers;Cancers	ko05200//Pathways in cancer;ko05220//Chronic myeloid leukemia	K08878;K08878	-	GO:0005085//guanyl-nucleotide exchange factor activity	GO:0007165//signal transduction
Carg_Chr06G003120.1	10734171	7134704.5	6830251.5	13767880	13415392	11691612	8233042.33333333	12958294.6666667	0.654378320237763	0.00217731594473412	0.0380924595379698	USP10	KAF3686431.1 Ubiquitin carboxyl-terminal hydrolase 10 [Channa argus]	-	-	-	-	GO:0005575//cellular_component;GO:0005622//intracellular;GO:0005623//cell;GO:0005634//nucleus;GO:0005654//nucleoplasm;GO:0005737//cytoplasm;GO:0005768//endosome;GO:0005769//early endosome;GO:0005829//cytosol;GO:0010494//cytoplasmic stress granule;GO:0012505//endomembrane system;GO:0031410//cytoplasmic vesicle;GO:0031974//membrane-enclosed lumen;GO:0031981//nuclear lumen;GO:0031982//vesicle;GO:003…	GO:0002039//p53 binding;GO:0003674//molecular_function;GO:0003676//nucleic acid binding;GO:0003723//RNA binding;GO:0003729//mRNA binding;GO:0003824//catalytic activity;GO:0004175//endopeptidase activity;GO:0004197//cysteine-type endopeptidase activity;GO:0004843//thiol-dependent ubiquitin-specific protease activity;GO:0005488//binding;GO:0005515//protein binding;GO:0008233//peptidase activity;GO:…	GO:0000731//DNA synthesis involved in DNA repair;GO:0006139//nucleobase-containing compound metabolic process;GO:0006259//DNA metabolic process;GO:0006281//DNA repair;GO:0006301//postreplication repair;GO:0006464//cellular protein modification process;GO:0006508//proteolysis;GO:0006511//ubiquitin-dependent protein catabolic process;GO:0006515//misfolded or incompletely synthesized protein catabol…
Carg_Chr09G002530.1	160601.21875	207392.203125	264554.3125	321250.8125	345981.96875	319299.40625	210849.244791667	328844.0625	0.641191767421547	0.00218567371219724	0.0381460922942317	MROH1	KAF3691642.1 Maestro heat-like repeat-containing protein family member 1 HEAT repeat-containing protein 7A [Channa argus]	-	-	-	-	GO:0000323//lytic vacuole;GO:0000325//plant-type vacuole;GO:0005575//cellular_component;GO:0005622//intracellular;GO:0005623//cell;GO:0005737//cytoplasm;GO:0005764//lysosome;GO:0005768//endosome;GO:0005770//late endosome;GO:0005773//vacuole;GO:0005774//vacuolar membrane;GO:0005794//Golgi apparatus;GO:0009705//plant-type vacuole membrane;GO:0012505//endomembrane system;GO:0016020//membrane;GO:0031…	GO:0003674//molecular_function;GO:0005515//protein binding	GO:0006810//transport;GO:0006887//exocytosis;GO:0006996//organelle organization;GO:0008150//biological_process;GO:0009605//response to external stimulus;GO:0009606//tropism;GO:0009628//response to abiotic stimulus;GO:0009629//response to gravity;GO:0009630//gravitropism;GO:0009657//plastid organization;GO:0009660//amyloplast organization;GO:0009959//negative gravitropism;GO:0009987//cellular proc…
Carg_Chr06G000060.1	9541697	7925797.5	8789482	1504775.75	7094936.5	1339804.25	8752325.5	3313172.16666667	-1.40145321912177	0.00222806392422072	0.0387919921878816	CTRB1	KAF3686135.1 Chymotrypsin B [Channa argus]	Organismal Systems;Organismal Systems	Digestive system;Digestive system	ko04972//Pancreatic secretion;ko04974//Protein digestion and absorption	K01310;K01310	-	GO:0004252//serine-type endopeptidase activity	GO:0006508//proteolysis
Carg_Chr21G003700.1	3868556	3256873	5781595	2587754.75	3054827.25	2384639	4302341.33333333	2675740.33333333	-0.685183871157196	0.00225259830554968	0.0391246471961497	HPCAL1	XP_007546355.1 PREDICTED: hippocalcin-like protein 1 [Poecilia formosa]	-	-	-	-	GO:0005575//cellular_component;GO:0005622//intracellular;GO:0005623//cell;GO:0005737//cytoplasm;GO:0005829//cytosol;GO:0005886//plasma membrane;GO:0016020//membrane;GO:0019898//extrinsic component of membrane;GO:0030424//axon;GO:0030425//dendrite;GO:0031252//cell leading edge;GO:0031253//cell projection membrane;GO:0031256//leading edge membrane;GO:0032589//neuron projection membrane;GO:0032590//…	GO:0003674//molecular_function;GO:0003779//actin binding;GO:0004553//hydrolase activity, hydrolyzing O-glycosyl compounds;GO:0005488//binding;GO:0005509//calcium ion binding;GO:0005515//protein binding;GO:0008092//cytoskeletal protein binding;GO:0019899//enzyme binding;GO:0019900//kinase binding;GO:0042802//identical protein binding;GO:0043167//ion binding;GO:0043169//cation binding;GO:0046872//m…	GO:0000272//polysaccharide catabolic process;GO:0001101//response to acid chemical;GO:0001654//eye development;GO:0006140//regulation of nucleotide metabolic process;GO:0007154//cell communication;GO:0007165//signal transduction;GO:0007275//multicellular organism development;GO:0007399//nervous system development;GO:0007417//central nervous system development;GO:0007420//brain development;GO:0007…
Carg_Chr06G000050.1	4158667.25	4784251.5	4173001.75	755706.0625	2901369.25	328802	4371973.5	1328625.77083333	-1.71834985318614	0.00229995510123653	0.0395694884804148	CTRB1	KAF3686134.1 Chymotrypsin A [Channa argus]	Organismal Systems;Organismal Systems	Digestive system;Digestive system	ko04972//Pancreatic secretion;ko04974//Protein digestion and absorption	K01310;K01310	GO:0000323//lytic vacuole;GO:0005575//cellular_component;GO:0005576//extracellular region;GO:0005615//extracellular space;GO:0005622//intracellular;GO:0005623//cell;GO:0005737//cytoplasm;GO:0005764//lysosome;GO:0005773//vacuole;GO:0043226//organelle;GO:0043227//membrane-bounded organelle;GO:0043229//intracellular organelle;GO:0043231//intracellular membrane-bounded organelle;GO:0044421//extracell…	GO:0003674//molecular_function;GO:0003824//catalytic activity;GO:0004175//endopeptidase activity;GO:0004252//serine-type endopeptidase activity;GO:0008233//peptidase activity;GO:0008236//serine-type peptidase activity;GO:0016787//hydrolase activity;GO:0017171//serine hydrolase activity;GO:0070011//peptidase activity, acting on L-amino acid peptides	GO:0006508//proteolysis;GO:0006807//nitrogen compound metabolic process;GO:0007584//response to nutrient;GO:0007586//digestion;GO:0008150//biological_process;GO:0008152//metabolic process;GO:0009056//catabolic process;GO:0009057//macromolecule catabolic process;GO:0009605//response to external stimulus;GO:0009636//response to toxic substance;GO:0009719//response to endogenous stimulus;GO:0009725/…
Carg_Chr01G012140.1	101614.8515625	95310.40625	162574.390625	93131.7421875	48029.69921875	98093.5234375	119833.216145833	79751.6549479167	-0.58744149705002	0.00230016865611734	0.0395694884804148	MTRF1L	KAF3708029.1 Peptide chain release factor 1-like [Channa argus]	-	-	-	-	GO:0005575//cellular_component;GO:0005622//intracellular;GO:0005623//cell;GO:0005737//cytoplasm;GO:0005739//mitochondrion;GO:0005759//mitochondrial matrix;GO:0015934//large ribosomal subunit;GO:0031974//membrane-enclosed lumen;GO:0043226//organelle;GO:0043227//membrane-bounded organelle;GO:0043229//intracellular organelle;GO:0043231//intracellular membrane-bounded organelle;GO:0043233//organelle …	GO:0003674//molecular_function;GO:0003676//nucleic acid binding;GO:0003723//RNA binding;GO:0003735//structural constituent of ribosome;GO:0003747//translation release factor activity;GO:0005488//binding;GO:0008079//translation termination factor activity;GO:0008135//translation factor activity, RNA binding;GO:0097159//organic cyclic compound binding;GO:1901363//heterocyclic compound binding	GO:0006412//translation;GO:0006415//translational termination;GO:0006518//peptide metabolic process;GO:0006807//nitrogen compound metabolic process;GO:0008150//biological_process;GO:0008152//metabolic process;GO:0009058//biosynthetic process;GO:0009059//macromolecule biosynthetic process;GO:0009987//cellular process;GO:0010467//gene expression;GO:0016043//cellular component organization;GO:001953…
Carg_Chr19G001700.1	153123.6875	171597.921875	227762.21875	100572.6484375	73247.0234375	129812.4296875	184161.276041667	101210.700520833	-0.863607907651458	0.00238154730009344	0.0406510593052572	PPM1D	XP_018547527.1 PREDICTED: protein phosphatase 1D-like isoform X1 [Lates calcarifer]	Cellular Processes	Cell growth and death	ko04115//p53 signaling pathway	K10147	-	GO:0016791//phosphatase activity	-
Carg_Chr24G001500.1	1089013.125	1181045.875	846272.625	533386.0625	385534.65625	439293.03125	1038777.20833333	452737.916666667	-1.19813822346305	0.00238883725717767	0.0406510593052572	ITIH2	XP_018550398.1 PREDICTED: inter-alpha-trypsin inhibitor heavy chain H2 [Lates calcarifer]	-	-	-	-	GO:0010007//magnesium chelatase complex;GO:0019012//virion	GO:0004867//serine-type endopeptidase inhibitor activity;GO:0016851//magnesium chelatase activity;GO:0016887//ATPase activity	GO:0015995//chlorophyll biosynthetic process;GO:0030212//hyaluronan metabolic process;GO:0030683//evasion or tolerance by virus of host immune response
Carg_Chr06G002120.1	1274669.75	1215203.375	1811885.125	1799498.625	3548366.75	2238127.75	1433919.41666667	2528664.375	0.818411613619898	0.00239216456332535	0.0406510593052572	rnaset2	KAF3686336.1 Ribonuclease T2 [Channa argus]	-	-	-	-	GO:0000322//storage vacuole;GO:0000323//lytic vacuole;GO:0000324//fungal-type vacuole;GO:0005575//cellular_component;GO:0005576//extracellular region;GO:0005615//extracellular space;GO:0005622//intracellular;GO:0005623//cell;GO:0005737//cytoplasm;GO:0005764//lysosome;GO:0005773//vacuole;GO:0005775//vacuolar lumen;GO:0005783//endoplasmic reticulum;GO:0005788//endoplasmic reticulum lumen;GO:0005829…	GO:0003674//molecular_function;GO:0003676//nucleic acid binding;GO:0003723//RNA binding;GO:0003824//catalytic activity;GO:0004518//nuclease activity;GO:0004519//endonuclease activity;GO:0004521//endoribonuclease activity;GO:0004540//ribonuclease activity;GO:0005488//binding;GO:0016787//hydrolase activity;GO:0016788//hydrolase activity, acting on ester bonds;GO:0016892//endoribonuclease activity, …	GO:0000902//cell morphogenesis;GO:0006139//nucleobase-containing compound metabolic process;GO:0006401//RNA catabolic process;GO:0006725//cellular aromatic compound metabolic process;GO:0006807//nitrogen compound metabolic process;GO:0006915//apoptotic process;GO:0008150//biological_process;GO:0008152//metabolic process;GO:0008219//cell death;GO:0009056//catabolic process;GO:0009057//macromolecul…
Carg_Chr08G001430.1	1510634.625	1557115.375	1264566.375	1455795.75	304183.46875	447934.78125	1444105.45833333	735971.333333333	-0.972454623033108	0.00241750425422739	0.0409046259729366	--	KAF3688107.1 hypothetical protein EXN66_Car003779 [Channa argus]	-	-	-	-	-	-	-
Carg_Chr04G000530.1	3317678.5	2886108.5	2759982.25	2729498	6887296	4509844.5	2987923.08333333	4708879.5	0.656240794612375	0.00243674551520375	0.0411336338959922	Akr1b1	KAF3689262.1 Aldo-keto reductase family 1 member C1 -like protein [Channa argus]	-	-	-	-	-	GO:0047834//D-threo-aldose 1-dehydrogenase activity	-
Carg_Chr08G003350.1	1708768	1836912.5	2477579.75	1116437.875	565375.125	1041821.9375	2007753.41666667	907878.3125	-1.14501125087944	0.0024558439220705	0.0413591658651499	Fcn2	KAF3687908.1 Microfibril-associated glycoprotein 4 36 kDa microfibril-associated glycoprotein [Channa argus]	-	-	-	-	-	-	-
Carg_Chr17G001120.1	794925.875	1100853.75	1804225.75	434364.875	461941.59375	491992.03125	1233335.125	462766.166666667	-1.41420956940202	0.0025041688983234	0.0420747072706645	--	KAF3697544.1 C-C motif chemokine 4 -like protein Macrophage inflammatory protein 1-beta -like protein [Channa argus]	Human Diseases;Organismal Systems;Human Diseases;Organismal Systems;Human Diseases;Environmental Information Processing;Environmental Information Processing	Infectious diseases;Immune system;Infectious diseases;Immune system;Immune diseases;Signaling molecules and interaction;Signaling molecules and interaction	ko05163//Human cytomegalovirus infection;ko04062//Chemokine signaling pathway;ko05142//Chagas disease (American trypanosomiasis);ko04620//Toll-like receptor signaling pathway;ko05323//Rheumatoid arthritis;ko04060//Cytokine-cytokine receptor interaction;ko04061//Viral protein interaction with cytokine and cytokine receptor	K05408;K05408;K05408;K05408;K05408;K05408;K05408	GO:0005575//cellular_component;GO:0005576//extracellular region;GO:0005615//extracellular space;GO:0005622//intracellular;GO:0005623//cell;GO:0044421//extracellular region part;GO:0044464//cell part	GO:0001664//G-protein coupled receptor binding;GO:0003674//molecular_function;GO:0003824//catalytic activity;GO:0004672//protein kinase activity;GO:0005102//receptor binding;GO:0005125//cytokine activity;GO:0005126//cytokine receptor binding;GO:0005488//binding;GO:0005515//protein binding;GO:0005539//glycosaminoglycan binding;GO:0008009//chemokine activity;GO:0008047//enzyme activator activity;GO…	GO:0000165//MAPK cascade;GO:0001763//morphogenesis of a branching structure;GO:0001932//regulation of protein phosphorylation;GO:0001934//positive regulation of protein phosphorylation;GO:0001936//regulation of endothelial cell proliferation;GO:0001938//positive regulation of endothelial cell proliferation;GO:0002009//morphogenesis of an epithelium;GO:0002376//immune system process;GO:0002544//ch…
Carg_Chr17G002790.1	508139.90625	406664.6875	158009.421875	271234.21875	203970.203125	159400.53125	357604.671875	211534.984375	-0.757469303638081	0.00253206676176521	0.0421728719826967	cpras1	KAF3697675.1 Circularly permutated Ras protein 1 [Channa argus]	-	-	-	-	GO:0030127//COPII vesicle coat	GO:0008270//zinc ion binding	GO:0006886//intracellular protein transport;GO:0006888//ER to Golgi vesicle-mediated transport
Carg_Chr08G010210.1	1807578.125	1444139.875	1116495.375	2254794.25	2562140.75	2981223.5	1456071.125	2599386.16666667	0.836090148664829	0.00253218280427999	0.0421728719826967	NOMO1	KAF3687275.1 Nodal modulator 1 pM5 protein Precursor [Channa argus]	-	-	-	-	GO:0005575//cellular_component;GO:0005622//intracellular;GO:0005623//cell;GO:0005737//cytoplasm;GO:0005783//endoplasmic reticulum;GO:0005789//endoplasmic reticulum membrane;GO:0012505//endomembrane system;GO:0016020//membrane;GO:0016021//integral component of membrane;GO:0031224//intrinsic component of membrane;GO:0031984//organelle subcompartment;GO:0032991//macromolecular complex;GO:0042175//nu…	GO:0003674//molecular_function;GO:0003824//catalytic activity;GO:0005488//binding;GO:0008199//ferric iron binding;GO:0018578//protocatechuate 3,4-dioxygenase activity;GO:0030246//carbohydrate binding	GO:0006725//cellular aromatic compound metabolic process;GO:0046278//3,4-dihydroxybenzoate metabolic process;GO:0055114//oxidation-reduction process
Carg_Chr09G007360.1	942232.375	677599.75	1381672.5	1752765.5	1950162.25	2941377.5	1000501.54166667	2214768.41666667	1.14643246353184	0.00254210937152852	0.0421728719826967	RBP1	XP_005798815.1 retinol-binding protein 1 [Xiphophorus maculatus]	-	-	-	-	GO:0005575//cellular_component;GO:0005622//intracellular;GO:0005623//cell;GO:0005737//cytoplasm;GO:0044424//intracellular part;GO:0044464//cell part	GO:0003674//molecular_function;GO:0005488//binding;GO:0005501//retinoid binding;GO:0008289//lipid binding;GO:0016918//retinal binding;GO:0019840//isoprenoid binding;GO:0019841//retinol binding;GO:0019842//vitamin binding;GO:0036094//small molecule binding;GO:0043178//alcohol binding	-
Carg_Chr03G006430.1	881171.125	660830.625	910125.8125	576480.0625	390477.03125	402235.4375	817375.854166667	456397.510416667	-0.840708703852357	0.00255913037173681	0.0423078250446764	RPS6KA5	KAF3700961.1 Ribosomal protein S6 kinase alpha-5 [Channa argus]	Human Diseases;Human Diseases;Environmental Information Processing;Human Diseases;Organismal Systems;Organismal Systems;Environmental Information Processing;Organismal Systems;Human Diseases	Cancers;Infectious diseases;Signal transduction;Cancers;Nervous system;Circulatory system;Signal transduction;Environmental adaptation;Cancers	ko05200//Pathways in cancer;ko05131//Shigellosis;ko04010//MAPK signaling pathway;ko05206//MicroRNAs in cancer;ko04722//Neurotrophin signaling pathway;ko04261//Adrenergic signaling in cardiomyocytes;ko04668//TNF signaling pathway;ko04713//Circadian entrainment;ko05219//Bladder cancer	K04445;K04445;K04445;K04445;K04445;K04445;K04445;K04445;K04445	GO:0005575//cellular_component;GO:0005622//intracellular;GO:0005623//cell;GO:0005634//nucleus;GO:0005654//nucleoplasm;GO:0005737//cytoplasm;GO:0031974//membrane-enclosed lumen;GO:0031981//nuclear lumen;GO:0043226//organelle;GO:0043227//membrane-bounded organelle;GO:0043229//intracellular organelle;GO:0043231//intracellular membrane-bounded organelle;GO:0043233//organelle lumen;GO:0044422//organel…	GO:0000166//nucleotide binding;GO:0000287//magnesium ion binding;GO:0003674//molecular_function;GO:0003824//catalytic activity;GO:0004672//protein kinase activity;GO:0004674//protein serine/threonine kinase activity;GO:0005488//binding;GO:0005524//ATP binding;GO:0008144//drug binding;GO:0016301//kinase activity;GO:0016709//oxidoreductase activity, acting on paired donors, with incorporation or re…	GO:0000902//cell morphogenesis;GO:0000904//cell morphogenesis involved in differentiation;GO:0001817//regulation of cytokine production;GO:0001818//negative regulation of cytokine production;GO:0001932//regulation of protein phosphorylation;GO:0001934//positive regulation of protein phosphorylation;GO:0002218//activation of innate immune response;GO:0002220//innate immune response activating cell…
Carg_Chr17G005140.1	814345.875	691541.8125	624582.8125	1080159	1156574.875	1249508.625	710156.833333333	1162080.83333333	0.710500850488391	0.00258404427803383	0.0425246373426206	SAT2	KAF3697876.1 Diamine acetyltransferase 2 [Channa argus]	Metabolism;Cellular Processes;Metabolism	Global and overview maps;Cell growth and death;Amino acid metabolism	ko01100//Metabolic pathways;ko04216//Ferroptosis;ko00330//Arginine and proline metabolism	K00657;K00657;K00657	-	GO:0008080//N-acetyltransferase activity;GO:0008999//ribosomal-protein-alanine N-acetyltransferase activity;GO:0016747//transferase activity, transferring acyl groups other than amino-acyl groups;GO:0035447//mycothiol synthase activity	GO:0006464//cellular protein modification process;GO:0010125//mycothiol biosynthetic process;GO:0042254//ribosome biogenesis
Carg_Chr04G007000.1	6407431.5	6789530.5	7701198.5	4825637	3416754	3598215.25	6966053.5	3946868.75	-0.819633008666295	0.0026178129007126	0.0427872911300146	CSK	KAF3688681.1 Tyrosine-protein kinase CSK [Channa argus]	Human Diseases	Infectious diseases	ko05120//Epithelial cell signaling in Helicobacter pylori infection	K05728	-	GO:0004672//protein kinase activity;GO:0005515//protein binding;GO:0005524//ATP binding	GO:0006468//protein phosphorylation
Carg_Chr01G011880.1	1663839.875	1695791.25	2117597	898803.5625	614431.25	837237.0625	1825742.70833333	783490.625	-1.22049555165338	0.00268079894836078	0.0433255578918935	PPP3R1	KAF1626833.1 Calcineurin subunit B type 1, partial [Eudyptes pachyrhynchus]	Human Diseases;Human Diseases;Human Diseases;Human Diseases;Environmental Information Processing;Human Diseases;Human Diseases;Cellular Processes;Environmental Information Processing;Environmental Information Processing;Organismal Systems;Organismal Systems;Organismal Systems;Organismal Systems;Organismal Systems;Organismal Systems;Human Diseases;Organismal Systems;Organismal Systems;Organismal S…	Neurodegenerative diseases;Infectious disease: viral;Infectious diseases;Infectious diseases;Signal transduction;Infectious diseases;Infectious diseases;Cell growth and death;Signal transduction;Signal transduction;Endocrine system;Development;Immune system;Immune system;Immune system;Immune system;Cancer: overview;Immune system;Endocrine system;Development;Cell growth and death;Signal transducti…	ko05010//Alzheimer disease;ko05170//Human immunodeficiency virus 1 infection;ko05163//Human cytomegalovirus infection;ko05166//HTLV-I infection;ko04010//MAPK signaling pathway;ko05152//Tuberculosis;ko05167//Kaposi sarcoma-associated herpesvirus infection;ko04218//Cellular senescence;ko04020//Calcium signaling pathway;ko04022//cGMP - PKG signaling pathway;ko04921//Oxytocin signaling pathway;ko0436…	K06268;K06268;K06268;K06268;K06268;K06268;K06268;K06268;K06268;K06268;K06268;K06268;K06268;K06268;K06268;K06268;K06268;K06268;K06268;K06268;K06268;K06268;K06268;K06268;K06268;K06268;K06268;K06268;K06268	GO:0005575//cellular_component;GO:0005622//intracellular;GO:0005623//cell;GO:0005634//nucleus;GO:0005654//nucleoplasm;GO:0005737//cytoplasm;GO:0005829//cytosol;GO:0005886//plasma membrane;GO:0005955//calcineurin complex;GO:0008287//protein serine/threonine phosphatase complex;GO:0016020//membrane;GO:0031974//membrane-enclosed lumen;GO:0031981//nuclear lumen;GO:0032153//cell division site;GO:00329…	GO:0003674//molecular_function;GO:0003824//catalytic activity;GO:0004721//phosphoprotein phosphatase activity;GO:0004722//protein serine/threonine phosphatase activity;GO:0004723//calcium-dependent protein serine/threonine phosphatase activity;GO:0005488//binding;GO:0005509//calcium ion binding;GO:0005515//protein binding;GO:0005516//calmodulin binding;GO:0008144//drug binding;GO:0008597//calcium…	GO:0000749//response to pheromone involved in conjugation with cellular fusion;GO:0000754//adaptation of signaling pathway by response to pheromone involved in conjugation with cellular fusion;GO:0001525//angiogenesis;GO:0001568//blood vessel development;GO:0001569//patterning of blood vessels;GO:0001763//morphogenesis of a branching structure;GO:0001837//epithelial to mesenchymal transition;GO:0…
Carg_Chr21G004250.1	248121.625	253290.890625	317249.3125	124881.359375	111768.140625	125845.9765625	272887.276041667	120831.825520833	-1.17530463571097	0.00275871500743202	0.0444850509475839	SYNE1	XP_018528124.1 PREDICTED: LOW QUALITY PROTEIN: nesprin-1-like [Lates calcarifer]	-	-	-	-	GO:0016021//integral component of membrane	GO:0003677//DNA binding;GO:0005515//protein binding;GO:0005524//ATP binding	GO:0007059//chromosome segregation;GO:0015074//DNA integration;GO:0030261//chromosome condensation
Carg_Chr08G000160.1	596366.75	590851.5	1183996	479021.34375	352397.1875	411623.09375	790404.75	414347.208333333	-0.931751414897453	0.00278249539334817	0.0447683633822625	Aars2	KAF3688223.1 Alanine--tRNA ligase, mitochondrial [Channa argus]	Genetic Information Processing	Translation	ko00970//Aminoacyl-tRNA biosynthesis	K01872	GO:0005575//cellular_component;GO:0005622//intracellular;GO:0005623//cell;GO:0005737//cytoplasm;GO:0005739//mitochondrion;GO:0043226//organelle;GO:0043227//membrane-bounded organelle;GO:0043229//intracellular organelle;GO:0043231//intracellular membrane-bounded organelle;GO:0044424//intracellular part;GO:0044444//cytoplasmic part;GO:0044464//cell part	GO:0000049//tRNA binding;GO:0000166//nucleotide binding;GO:0003674//molecular_function;GO:0003676//nucleic acid binding;GO:0003723//RNA binding;GO:0003824//catalytic activity;GO:0004812//aminoacyl-tRNA ligase activity;GO:0004813//alanine-tRNA ligase activity;GO:0005488//binding;GO:0005524//ATP binding;GO:0008144//drug binding;GO:0016597//amino acid binding;GO:0016874//ligase activity;GO:0016875//…	GO:0000959//mitochondrial RNA metabolic process;GO:0006082//organic acid metabolic process;GO:0006139//nucleobase-containing compound metabolic process;GO:0006396//RNA processing;GO:0006399//tRNA metabolic process;GO:0006400//tRNA modification;GO:0006412//translation;GO:0006418//tRNA aminoacylation for protein translation;GO:0006419//alanyl-tRNA aminoacylation;GO:0006518//peptide metabolic proces…
Carg_Chr02G009290.1	112314224	128813552	89937432	98794248	50769824	53085384	110355069.333333	67549818.6666667	-0.708129101758333	0.00282597791515424	0.0453667011412735	CORO1C	KAF3699827.1 Coronin-1A Coronin-like protein A [Channa argus]	Human Diseases;Cellular Processes	Infectious diseases;Transport and catabolism	ko05152//Tuberculosis;ko04145//Phagosome	K13882;K13882	GO:0001772//immunological synapse;GO:0001891//phagocytic cup;GO:0005575//cellular_component;GO:0005622//intracellular;GO:0005623//cell;GO:0005737//cytoplasm;GO:0005768//endosome;GO:0005769//early endosome;GO:0005823//central plaque of spindle pole body;GO:0005829//cytosol;GO:0005856//cytoskeleton;GO:0005884//actin filament;GO:0005886//plasma membrane;GO:0005911//cell-cell junction;GO:0005938//cel…	GO:0003674//molecular_function;GO:0003700//transcription factor activity, sequence-specific DNA binding;GO:0003779//actin binding;GO:0003785//actin monomer binding;GO:0005200//structural constituent of cytoskeleton;GO:0005488//binding;GO:0005515//protein binding;GO:0008022//protein C-terminus binding;GO:0008092//cytoskeletal protein binding;GO:0017022//myosin binding;GO:0032036//myosin heavy chai…	GO:0001775//cell activation;GO:0001776//leukocyte homeostasis;GO:0001845//phagolysosome assembly;GO:0001894//tissue homeostasis;GO:0001906//cell killing;GO:0001909//leukocyte mediated cytotoxicity;GO:0002228//natural killer cell mediated immunity;GO:0002252//immune effector process;GO:0002260//lymphocyte homeostasis;GO:0002263//cell activation involved in immune response;GO:0002285//lymphocyte ac…
Carg_Chr11G010080.1	1007053.625	1129116.375	1064817.125	700952	688314.6875	608400.4375	1066995.70833333	665889.041666667	-0.680200669900931	0.00287083926779788	0.0458093760886137	TRMT1L	KAF3690489.1 TRMT1-like protein [Channa argus]	-	-	-	-	-	GO:0000049//tRNA binding;GO:0003674//molecular_function;GO:0003676//nucleic acid binding;GO:0003723//RNA binding;GO:0003824//catalytic activity;GO:0004809//tRNA (guanine-N2-)-methyltransferase activity;GO:0005488//binding;GO:0008168//methyltransferase activity;GO:0008170//N-methyltransferase activity;GO:0008173//RNA methyltransferase activity;GO:0008175//tRNA methyltransferase activity;GO:0008276…	GO:0001510//RNA methylation;GO:0006139//nucleobase-containing compound metabolic process;GO:0006396//RNA processing;GO:0006399//tRNA metabolic process;GO:0006400//tRNA modification;GO:0006412//translation;GO:0006725//cellular aromatic compound metabolic process;GO:0006807//nitrogen compound metabolic process;GO:0007610//behavior;GO:0007626//locomotory behavior;GO:0008033//tRNA processing;GO:00081…
Carg_Chr09G012080.1	6940405.5	9275672	6905869.5	5388875.5	6758273.5	3087305.5	7707315.66666667	5078151.5	-0.601925043737613	0.00289065499290822	0.045995234412544	selenbp1	KAF3692493.1 Selenium-binding protein 1 [Channa argus]	Metabolism;Metabolism	Global and overview maps;Energy metabolism	ko01100//Metabolic pathways;ko00920//Sulfur metabolism	K17285;K17285	GO:0001650//fibrillar center;GO:0005575//cellular_component;GO:0005622//intracellular;GO:0005623//cell;GO:0005634//nucleus;GO:0005730//nucleolus;GO:0005737//cytoplasm;GO:0005829//cytosol;GO:0016020//membrane;GO:0031974//membrane-enclosed lumen;GO:0031981//nuclear lumen;GO:0043226//organelle;GO:0043227//membrane-bounded organelle;GO:0043228//non-membrane-bounded organelle;GO:0043229//intracellular…	GO:0003674//molecular_function;GO:0003824//catalytic activity;GO:0005488//binding;GO:0008430//selenium binding;GO:0016491//oxidoreductase activity;GO:0016667//oxidoreductase activity, acting on a sulfur group of donors;GO:0016670//oxidoreductase activity, acting on a sulfur group of donors, oxygen as acceptor;GO:0018549//methanethiol oxidase activity	GO:0006810//transport;GO:0008104//protein localization;GO:0008150//biological_process;GO:0008152//metabolic process;GO:0015031//protein transport;GO:0015833//peptide transport;GO:0033036//macromolecule localization;GO:0042886//amide transport;GO:0045184//establishment of protein localization;GO:0051179//localization;GO:0051234//establishment of localization;GO:0055114//oxidation-reduction process…
Carg_Chr05G003140.1	6679339.5	9753679	12587788	1723962.125	7558351.5	1911172.5	9673602.16666667	3731162.04166667	-1.37442819049254	0.00291050098609455	0.0462090112505937	Cpa1	KAF3706144.1 Carboxypeptidase A1 [Channa argus]	Organismal Systems;Organismal Systems	Digestive system;Digestive system	ko04972//Pancreatic secretion;ko04974//Protein digestion and absorption	K08779;K08779	GO:0005575//cellular_component;GO:0005576//extracellular region;GO:0005615//extracellular space;GO:0044421//extracellular region part	GO:0003674//molecular_function;GO:0003824//catalytic activity;GO:0004180//carboxypeptidase activity;GO:0004181//metallocarboxypeptidase activity;GO:0005488//binding;GO:0008233//peptidase activity;GO:0008235//metalloexopeptidase activity;GO:0008237//metallopeptidase activity;GO:0008238//exopeptidase activity;GO:0008270//zinc ion binding;GO:0016787//hydrolase activity;GO:0043167//ion binding;GO:004…	GO:0006508//proteolysis;GO:0006807//nitrogen compound metabolic process;GO:0008150//biological_process;GO:0008152//metabolic process;GO:0009056//catabolic process;GO:0009057//macromolecule catabolic process;GO:0009987//cellular process;GO:0019538//protein metabolic process;GO:0030163//protein catabolic process;GO:0043170//macromolecule metabolic process;GO:0044237//cellular metabolic process;GO:0…
Carg_Chr15G010910.1	3211383.5	2676646.25	2563266.75	1999069.625	1016683.1875	1015039.0625	2817098.83333333	1343597.29166667	-1.06810938661107	0.00294234708283758	0.046509731958538	PARP14	KAF3695309.1 Poly [ADP-ribose] polymerase 14 [Channa argus]	-	-	-	-	-	GO:0003950//NAD+ ADP-ribosyltransferase activity	-
Carg_Chr18G003910.1	510725.8125	733442.6875	907235.1875	254266.390625	154945.640625	276156.875	717134.5625	228456.302083333	-1.6503256097873	0.00298023273504382	0.0469028767558861	Dchs1	KAF3705782.1 Protocadherin-16 Protein dachsous -like protein 1 Precursor [Channa argus]	Environmental Information Processing;Environmental Information Processing	Signal transduction;Signal transduction	ko04391//Hippo signaling pathway -fly;ko04392//Hippo signaling pathway - multiple species	K16507;K16507	GO:0016020//membrane	GO:0005509//calcium ion binding	GO:0007156//homophilic cell adhesion via plasma membrane adhesion molecules
Carg_Chr01G010260.1	2070054.5	2221268.75	2556143.75	3853832.5	4931631.5	4717425	2282489	4500963	0.979625797705385	0.00312272721294162	0.0485099520493173	Acss1	KAF3707859.1 Acetyl-coenzyme A synthetase 2-like, mitochondrial [Channa argus]	Metabolism;Metabolism;Metabolism;Metabolism;Metabolism;Metabolism	Global and overview maps;Global and overview maps;Carbohydrate metabolism;Carbohydrate metabolism;Carbohydrate metabolism;Carbohydrate metabolism	ko01100//Metabolic pathways;ko01200//Carbon metabolism;ko00010//Glycolysis / Gluconeogenesis;ko00620//Pyruvate metabolism;ko00640//Propanoate metabolism;ko00630//Glyoxylate and dicarboxylate metabolism	K01895;K01895;K01895;K01895;K01895;K01895	GO:0005575//cellular_component;GO:0005622//intracellular;GO:0005623//cell;GO:0005737//cytoplasm;GO:0005739//mitochondrion;GO:0005759//mitochondrial matrix;GO:0031974//membrane-enclosed lumen;GO:0043226//organelle;GO:0043227//membrane-bounded organelle;GO:0043229//intracellular organelle;GO:0043231//intracellular membrane-bounded organelle;GO:0043233//organelle lumen;GO:0044422//organelle part;GO:…	GO:0000166//nucleotide binding;GO:0003674//molecular_function;GO:0003824//catalytic activity;GO:0003987//acetate-CoA ligase activity;GO:0004043//L-aminoadipate-semialdehyde dehydrogenase activity;GO:0005488//binding;GO:0005524//ATP binding;GO:0008144//drug binding;GO:0008668//(2,3-dihydroxybenzoyl)adenylate synthase activity;GO:0008756//o-succinylbenzoate-CoA ligase activity;GO:0016208//AMP bindi…	GO:0006066//alcohol metabolic process;GO:0006067//ethanol metabolic process;GO:0006069//ethanol oxidation;GO:0006082//organic acid metabolic process;GO:0006083//acetate metabolic process;GO:0006084//acetyl-CoA metabolic process;GO:0006085//acetyl-CoA biosynthetic process;GO:0006091//generation of precursor metabolites and energy;GO:0006139//nucleobase-containing compound metabolic process;GO:0006…
Carg_Chr09G006070.1	357147.5625	334056.875	189504.015625	461645.03125	506649	577997.4375	293569.484375	515430.489583333	0.812075868006562	0.00316161907953518	0.0489033268783038	rab13	KAF3691967.1 Ras-related protein Rab-13 Precursor [Channa argus]	Cellular Processes	Cellular community - eukaryotes	ko04530//Tight junction	K06109	GO:0005575//cellular_component;GO:0005622//intracellular;GO:0005623//cell;GO:0005737//cytoplasm;GO:0005768//endosome;GO:0005794//Golgi apparatus;GO:0005802//trans-Golgi network;GO:0005829//cytosol;GO:0005886//plasma membrane;GO:0005911//cell-cell junction;GO:0005923//bicellular tight junction;GO:0010008//endosome membrane;GO:0012505//endomembrane system;GO:0012506//vesicle membrane;GO:0016020//me…	GO:0000166//nucleotide binding;GO:0001882//nucleoside binding;GO:0001883//purine nucleoside binding;GO:0003674//molecular_function;GO:0003824//catalytic activity;GO:0003924//GTPase activity;GO:0005488//binding;GO:0005515//protein binding;GO:0005525//GTP binding;GO:0016462//pyrophosphatase activity;GO:0016787//hydrolase activity;GO:0016817//hydrolase activity, acting on acid anhydrides;GO:0016818/…	GO:0000003//reproduction;GO:0001525//angiogenesis;GO:0001568//blood vessel development;GO:0001667//ameboidal-type cell migration;GO:0001944//vasculature development;GO:0002064//epithelial cell development;GO:0003006//developmental process involved in reproduction;GO:0006464//cellular protein modification process;GO:0006807//nitrogen compound metabolic process;GO:0006810//transport;GO:0006886//int…
Carg_Chr07G008450.1	492407.84375	713457.8125	351820.40625	211728.65625	231330.21875	133553.171875	519228.6875	192204.015625	-1.43373161680747	0.00323241792057892	0.0494828353619746	SNTA1	KAF3690098.1 Alpha-1-syntrophin [Channa argus]	-	-	-	-	GO:0005575//cellular_component;GO:0005622//intracellular;GO:0005623//cell;GO:0005737//cytoplasm;GO:0005856//cytoskeleton;GO:0005886//plasma membrane;GO:0016010//dystrophin-associated glycoprotein complex;GO:0016013//syntrophin complex;GO:0016020//membrane;GO:0030054//cell junction;GO:0031594//neuromuscular junction;GO:0032991//macromolecular complex;GO:0042383//sarcolemma;GO:0043226//organelle;GO…	GO:0003674//molecular_function;GO:0003779//actin binding;GO:0005198//structural molecule activity;GO:0005488//binding;GO:0005515//protein binding;GO:0005516//calmodulin binding;GO:0008092//cytoskeletal protein binding;GO:0016247//channel regulator activity;GO:0017080//sodium channel regulator activity;GO:0019899//enzyme binding;GO:0019904//protein domain specific binding;GO:0030165//PDZ domain bi…	GO:0001508//action potential;GO:0002027//regulation of heart rate;GO:0002028//regulation of sodium ion transport;GO:0003008//system process;GO:0003012//muscle system process;GO:0003013//circulatory system process;GO:0003015//heart process;GO:0003018//vascular process in circulatory system;GO:0003116//regulation of vasoconstriction by norepinephrine;GO:0003117//regulation of vasoconstriction by ci…
Carg_Chr02G011960.1	228507.609375	193978.328125	95946.2421875	317357.34375	577795.25	278776.84375	172810.7265625	391309.8125	1.17911851773152	0.0032437327324764	0.0494828353619746	igf2bp1	XP_026229446.1 insulin-like growth factor 2 mRNA-binding protein 1 [Anabas testudineus]	Human Diseases	Cancers	ko05206//MicroRNAs in cancer	K17391	GO:0005575//cellular_component;GO:0005622//intracellular;GO:0005623//cell;GO:0005634//nucleus;GO:0005654//nucleoplasm;GO:0005737//cytoplasm;GO:0005829//cytosol;GO:0010494//cytoplasmic stress granule;GO:0030027//lamellipodium;GO:0030175//filopodium;GO:0030424//axon;GO:0030425//dendrite;GO:0030426//growth cone;GO:0030427//site of polarized growth;GO:0031252//cell leading edge;GO:0031974//membrane-e…	GO:0003674//molecular_function;GO:0003676//nucleic acid binding;GO:0003723//RNA binding;GO:0003729//mRNA binding;GO:0003730//mRNA 3'-UTR binding;GO:0005488//binding;GO:0045182//translation regulator activity;GO:0048027//mRNA 5'-UTR binding;GO:0097159//organic cyclic compound binding;GO:1901363//heterocyclic compound binding	GO:0001654//eye development;GO:0001817//regulation of cytokine production;GO:0003407//neural retina development;GO:0006403//RNA localization;GO:0006417//regulation of translation;GO:0006810//transport;GO:0006950//response to stress;GO:0007275//multicellular organism development;GO:0007399//nervous system development;GO:0007417//central nervous system development;GO:0007420//brain development;GO:0…
Carg_Chr01G006390.1	1051778.625	1290271.25	1269680.625	1837249.25	2471763.75	2422703.75	1203910.16666667	2243905.58333333	0.898284227902351	0.00324662911256455	0.0494828353619746	FKBP9	KAF3707485.1 Peptidyl-prolyl cis-trans isomerase FKBP9 [Channa argus]	-	-	-	-	GO:0005575//cellular_component;GO:0005622//intracellular;GO:0005623//cell;GO:0005737//cytoplasm;GO:0005783//endoplasmic reticulum;GO:0005788//endoplasmic reticulum lumen;GO:0005854//nascent polypeptide-associated complex;GO:0012505//endomembrane system;GO:0031974//membrane-enclosed lumen;GO:0043226//organelle;GO:0043227//membrane-bounded organelle;GO:0043229//intracellular organelle;GO:0043231//i…	GO:0003674//molecular_function;GO:0003755//peptidyl-prolyl cis-trans isomerase activity;GO:0003824//catalytic activity;GO:0005488//binding;GO:0005509//calcium ion binding;GO:0005527//macrolide binding;GO:0005528//FK506 binding;GO:0008144//drug binding;GO:0016853//isomerase activity;GO:0016859//cis-trans isomerase activity;GO:0043167//ion binding;GO:0043169//cation binding;GO:0046872//metal ion bi…	GO:0000413//protein peptidyl-prolyl isomerization;GO:0006457//protein folding;GO:0006464//cellular protein modification process;GO:0006807//nitrogen compound metabolic process;GO:0008150//biological_process;GO:0008152//metabolic process;GO:0009987//cellular process;GO:0018193//peptidyl-amino acid modification;GO:0018208//peptidyl-proline modification;GO:0019538//protein metabolic process;GO:00362…
Carg_Chr02G003620.1	878727.8125	888171.4375	987267.0625	543118.0625	602150.375	518648.21875	918055.4375	554638.885416667	-0.727032508093183	0.0032818106080972	0.0495918047445799	xpo6	KAF3700337.1 Exportin-6 [Channa argus]	-	-	-	-	GO:0005575//cellular_component;GO:0005622//intracellular;GO:0005623//cell;GO:0005634//nucleus;GO:0005730//nucleolus;GO:0005737//cytoplasm;GO:0005829//cytosol;GO:0005886//plasma membrane;GO:0016020//membrane;GO:0031974//membrane-enclosed lumen;GO:0031981//nuclear lumen;GO:0043226//organelle;GO:0043227//membrane-bounded organelle;GO:0043228//non-membrane-bounded organelle;GO:0043229//intracellular …	GO:0003674//molecular_function;GO:0005215//transporter activity;GO:0005488//binding;GO:0005515//protein binding;GO:0008536//Ran GTPase binding;GO:0008565//protein transporter activity;GO:0017016//Ras GTPase binding;GO:0019899//enzyme binding;GO:0031267//small GTPase binding;GO:0051020//GTPase binding	GO:0003008//system process;GO:0006611//protein export from nucleus;GO:0006810//transport;GO:0006886//intracellular protein transport;GO:0006913//nucleocytoplasmic transport;GO:0007275//multicellular organism development;GO:0007399//nervous system development;GO:0007417//central nervous system development;GO:0007420//brain development;GO:0007610//behavior;GO:0007611//learning or memory;GO:0007613/…
Carg_Chr04G004890.1	694095.5	840081.75	1273577.25	476865.875	687676.75	655189	935918.166666667	606577.208333333	-0.625691100397734	0.0034103239484233	0.0508936128783336	VWF	KAF3688863.1 von Willebrand factor [Channa argus]	Human Diseases;Environmental Information Processing;Cellular Processes;Organismal Systems;Organismal Systems;Environmental Information Processing	Infectious diseases;Signal transduction;Cellular community - eukaryotes;Immune system;Immune system;Signaling molecules and interaction	ko05165//Human papillomavirus infection;ko04151//PI3K-Akt signaling pathway;ko04510//Focal adhesion;ko04611//Platelet activation;ko04610//Complement and coagulation cascades;ko04512//ECM-receptor interaction	K03900;K03900;K03900;K03900;K03900;K03900	GO:0005575//cellular_component;GO:0005576//extracellular region;GO:0005615//extracellular space;GO:0005622//intracellular;GO:0005623//cell;GO:0005737//cytoplasm;GO:0005783//endoplasmic reticulum;GO:0005886//plasma membrane;GO:0009897//external side of plasma membrane;GO:0009986//cell surface;GO:0012505//endomembrane system;GO:0016020//membrane;GO:0030135//coated vesicle;GO:0030136//clathrin-coate…	GO:0002020//protease binding;GO:0003674//molecular_function;GO:0005102//receptor binding;GO:0005178//integrin binding;GO:0005488//binding;GO:0005515//protein binding;GO:0005518//collagen binding;GO:0019865//immunoglobulin binding;GO:0019899//enzyme binding;GO:0030414//peptidase inhibitor activity;GO:0042802//identical protein binding;GO:0042803//protein homodimerization activity;GO:0044877//macro…	GO:0000003//reproduction;GO:0001101//response to acid chemical;GO:0001775//cell activation;GO:0001889//liver development;GO:0001890//placenta development;GO:0002237//response to molecule of bacterial origin;GO:0002576//platelet degranulation;GO:0003006//developmental process involved in reproduction;GO:0006807//nitrogen compound metabolic process;GO:0006810//transport;GO:0006887//exocytosis;GO:00…
Carg_Chr14G004140.1	22684552	14181452	14453554	35674624	24739756	27772954	17106519.3333333	29395778	0.781062717065771	0.00348814371031979	0.0518402883793506	ran	XP_008281841.1 PREDICTED: GTP-binding nuclear protein Ran [Stegastes partitus]	Human Diseases;Genetic Information Processing;Genetic Information Processing	Infectious diseases;Translation;Translation	ko05166//HTLV-I infection;ko03013//RNA transport;ko03008//Ribosome biogenesis in eukaryotes	K07936;K07936;K07936	GO:0000775//chromosome, centromeric region;GO:0000776//kinetochore;GO:0000777//condensed chromosome kinetochore;GO:0000779//condensed chromosome, centromeric region;GO:0000785//chromatin;GO:0000793//condensed chromosome;GO:0005575//cellular_component;GO:0005622//intracellular;GO:0005623//cell;GO:0005634//nucleus;GO:0005635//nuclear envelope;GO:0005643//nuclear pore;GO:0005654//nucleoplasm;GO:0005…	GO:0000166//nucleotide binding;GO:0000287//magnesium ion binding;GO:0001882//nucleoside binding;GO:0001883//purine nucleoside binding;GO:0003674//molecular_function;GO:0003676//nucleic acid binding;GO:0003682//chromatin binding;GO:0003712//transcription cofactor activity;GO:0003713//transcription coactivator activity;GO:0003723//RNA binding;GO:0003724//RNA helicase activity;GO:0003824//catalytic …	GO:0000003//reproduction;GO:0000054//ribosomal subunit export from nucleus;GO:0000055//ribosomal large subunit export from nucleus;GO:0000056//ribosomal small subunit export from nucleus;GO:0000060//protein import into nucleus, translocation;GO:0000070//mitotic sister chromatid segregation;GO:0000132//establishment of mitotic spindle orientation;GO:0000212//meiotic spindle organization;GO:0000226…
Carg_Chr10G002570.1	945794.875	506393.5625	280340.34375	1031169.875	968610.9375	1100564.5	577509.59375	1033448.4375	0.839549590966312	0.00361648605982933	0.0534172777033808	smc4	KAF3692701.1 Structural maintenance of chromosomes protein 4 [Channa argus]	-	-	-	-	GO:0000228//nuclear chromosome;GO:0000775//chromosome, centromeric region;GO:0000785//chromatin;GO:0000790//nuclear chromatin;GO:0000793//condensed chromosome;GO:0000794//condensed nuclear chromosome;GO:0000796//condensin complex;GO:0000798//nuclear cohesin complex;GO:0000799//nuclear condensin complex;GO:0005575//cellular_component;GO:0005622//intracellular;GO:0005623//cell;GO:0005634//nucleus;G…	GO:0000166//nucleotide binding;GO:0000217//DNA secondary structure binding;GO:0003674//molecular_function;GO:0003676//nucleic acid binding;GO:0003677//DNA binding;GO:0003680//AT DNA binding;GO:0003682//chromatin binding;GO:0003690//double-stranded DNA binding;GO:0003697//single-stranded DNA binding;GO:0003824//catalytic activity;GO:0004527//exonuclease activity;GO:0005488//binding;GO:0005515//pro…	GO:0000003//reproduction;GO:0000012//single strand break repair;GO:0000070//mitotic sister chromatid segregation;GO:0000278//mitotic cell cycle;GO:0000280//nuclear division;GO:0000819//sister chromatid segregation;GO:0003006//developmental process involved in reproduction;GO:0006139//nucleobase-containing compound metabolic process;GO:0006259//DNA metabolic process;GO:0006260//DNA replication;GO:…
Carg_Chr02G002590.1	4666764.5	3451345.75	1954428.125	2794239.5	2378535.75	1475348.125	3357512.79166667	2216041.125	-0.59940824115437	0.00370872354209727	0.0544449680070003	trim33	KAF3700435.1 Nuclear body protein SP140-like protein [Channa argus]	-	-	-	-	GO:0005634//nucleus	GO:0003677//DNA binding;GO:0005515//protein binding	-
Carg_Chr07G008910.1	296939.84375	224290.765625	276585.4375	404880.46875	569227.6875	675447.8125	265938.682291667	549851.989583333	1.04794968229803	0.00377049708538728	0.055239315023316	mov10b.2	KAF3690146.1 putative helicase mov-10-B.2 [Channa argus]	-	-	-	-	GO:0000932//cytoplasmic mRNA processing body;GO:0005575//cellular_component;GO:0005622//intracellular;GO:0005623//cell;GO:0005737//cytoplasm;GO:0005829//cytosol;GO:0009338//exodeoxyribonuclease V complex;GO:0032991//macromolecular complex;GO:0035770//ribonucleoprotein granule;GO:0036464//cytoplasmic ribonucleoprotein granule;GO:0043226//organelle;GO:0043228//non-membrane-bounded organelle;GO:0043…	GO:0000166//nucleotide binding;GO:0003674//molecular_function;GO:0003676//nucleic acid binding;GO:0003677//DNA binding;GO:0003678//DNA helicase activity;GO:0003723//RNA binding;GO:0003824//catalytic activity;GO:0004386//helicase activity;GO:0005488//binding;GO:0005524//ATP binding;GO:0008144//drug binding;GO:0008854//exodeoxyribonuclease V activity;GO:0016462//pyrophosphatase activity;GO:0016787/…	GO:0002682//regulation of immune system process;GO:0006139//nucleobase-containing compound metabolic process;GO:0006281//DNA repair;GO:0006310//DNA recombination;GO:0006351//transcription, DNA-templated;GO:0006355//regulation of transcription, DNA-templated;GO:0006379//mRNA cleavage;GO:0006725//cellular aromatic compound metabolic process;GO:0006807//nitrogen compound metabolic process;GO:0007154…
Carg_Chr21G007060.1	404772.09375	220013.078125	219488.921875	130708.4296875	72071	NA	281424.697916667	101389.71484375	-1.47283763531729	0.00405813468593809	0.0587370177032967	BCL11B	KAF3702631.1 B-cell lymphoma/leukemia 11B [Channa argus]	Human Diseases	Cancers	ko05202//Transcriptional misregulation in cancers	K22046	-	-	-
Carg_Chr11G005810.1	2006048.125	1705134	1224150.25	2762432.25	2411604	2856537.5	1645110.79166667	2676857.91666667	0.702355818063956	0.00414647217272476	0.0596562303812376	CPOX	KAF3690881.1 Oxygen-dependent coproporphyrinogen-III oxidase, mitochondrial [Channa argus]	Metabolism;Metabolism	Global and overview maps;Metabolism of cofactors and vitamins	ko01100//Metabolic pathways;ko00860//Porphyrin and chlorophyll metabolism	K00228;K00228	GO:0005575//cellular_component;GO:0005622//intracellular;GO:0005623//cell;GO:0005737//cytoplasm;GO:0005739//mitochondrion;GO:0005740//mitochondrial envelope;GO:0005743//mitochondrial inner membrane;GO:0005758//mitochondrial intermembrane space;GO:0005829//cytosol;GO:0016020//membrane;GO:0019866//organelle inner membrane;GO:0031090//organelle membrane;GO:0031966//mitochondrial membrane;GO:0031967/…	GO:0003674//molecular_function;GO:0003824//catalytic activity;GO:0004109//coproporphyrinogen oxidase activity;GO:0005198//structural molecule activity;GO:0005212//structural constituent of eye lens;GO:0005215//transporter activity;GO:0005391//sodium:potassium-exchanging ATPase activity;GO:0005488//binding;GO:0005515//protein binding;GO:0008324//cation transmembrane transporter activity;GO:0008556…	GO:0006725//cellular aromatic compound metabolic process;GO:0006778//porphyrin-containing compound metabolic process;GO:0006779//porphyrin-containing compound biosynthetic process;GO:0006782//protoporphyrinogen IX biosynthetic process;GO:0006783//heme biosynthetic process;GO:0006807//nitrogen compound metabolic process;GO:0006810//transport;GO:0006811//ion transport;GO:0006812//cation transport;G…
Carg_Chr01G002730.1	133554.828125	44149.23046875	NA	36148.8515625	10871.3857421875	NA	88852.029296875	23510.1186523438	-1.91812290633632	0.00417339243882276	0.0599239296793515	Zmym4	KAF3707149.1 Zinc finger MYM-type protein 4 Zinc finger protein 262 [Channa argus]	-	-	-	-	GO:0005575//cellular_component;GO:0005622//intracellular;GO:0005623//cell;GO:0005634//nucleus;GO:0005654//nucleoplasm;GO:0005737//cytoplasm;GO:0031974//membrane-enclosed lumen;GO:0031981//nuclear lumen;GO:0043226//organelle;GO:0043227//membrane-bounded organelle;GO:0043229//intracellular organelle;GO:0043231//intracellular membrane-bounded organelle;GO:0043233//organelle lumen;GO:0044422//organel…	GO:0000981//RNA polymerase II transcription factor activity, sequence-specific DNA binding;GO:0003674//molecular_function;GO:0003676//nucleic acid binding;GO:0003677//DNA binding;GO:0003700//transcription factor activity, sequence-specific DNA binding;GO:0005488//binding;GO:0008270//zinc ion binding;GO:0043167//ion binding;GO:0043169//cation binding;GO:0046872//metal ion binding;GO:0046914//trans…	GO:0006355//regulation of transcription, DNA-templated;GO:0006357//regulation of transcription from RNA polymerase II promoter;GO:0006996//organelle organization;GO:0007010//cytoskeleton organization;GO:0007275//multicellular organism development;GO:0008150//biological_process;GO:0009889//regulation of biosynthetic process;GO:0009987//cellular process;GO:0010468//regulation of gene expression;GO:…
Carg_Chr04G000060.1	725387.5	914341.5625	470641.65625	355318.125	386779.40625	286302.03125	703456.90625	342799.854166667	-1.03709555101007	0.0042379224819605	0.0606090183531176	CTCF	KAF3689306.1 Transcriptional repressor CTCF 11-zinc finger protein CCCTC-binding factor CTCFL -like protein [Channa argus]	-	-	-	-	GO:0000775//chromosome, centromeric region;GO:0000793//condensed chromosome;GO:0005575//cellular_component;GO:0005622//intracellular;GO:0005623//cell;GO:0005634//nucleus;GO:0005654//nucleoplasm;GO:0005694//chromosome;GO:0005730//nucleolus;GO:0031974//membrane-enclosed lumen;GO:0031981//nuclear lumen;GO:0043226//organelle;GO:0043227//membrane-bounded organelle;GO:0043228//non-membrane-bounded orga…	GO:0000976//transcription regulatory region sequence-specific DNA binding;GO:0000977//RNA polymerase II regulatory region sequence-specific DNA binding;GO:0000978//RNA polymerase II core promoter proximal region sequence-specific DNA binding;GO:0000981//RNA polymerase II transcription factor activity, sequence-specific DNA binding;GO:0000982//transcription factor activity, RNA polymerase II core …	GO:0000122//negative regulation of transcription from RNA polymerase II promoter;GO:0006139//nucleobase-containing compound metabolic process;GO:0006259//DNA metabolic process;GO:0006304//DNA modification;GO:0006305//DNA alkylation;GO:0006306//DNA methylation;GO:0006323//DNA packaging;GO:0006325//chromatin organization;GO:0006333//chromatin assembly or disassembly;GO:0006349//regulation of gene e…
Carg_Chr06G008060.1	647245	823353.75	552730.3125	372912.3125	502751.84375	458032.375	674443.020833333	444565.510416667	-0.601300536890357	0.00431930069033288	0.061528694418813	ANPEP	KAF3686902.1 Aminopeptidase N [Channa argus]	Metabolism;Organismal Systems;Metabolism;Organismal Systems	Global and overview maps;Immune system;Metabolism of other amino acids;Endocrine system	ko01100//Metabolic pathways;ko04640//Hematopoietic cell lineage;ko00480//Glutathione metabolism;ko04614//Renin-angiotensin system	K11140;K11140;K11140;K11140	-	GO:0004177//aminopeptidase activity;GO:0008237//metallopeptidase activity;GO:0008270//zinc ion binding	GO:0006508//proteolysis
Carg_Chr15G004480.1	152922.78125	109919.1484375	85892.8203125	203068.328125	217280.734375	234485.09375	116244.916666667	218278.052083333	0.90899944499635	0.00436165316787304	0.062009459633193	KIF2A	XP_025752719.1 kinesin-like protein KIF2A isoform X5 [Oreochromis niloticus]	Organismal Systems	Development and regeneration	ko04361//Axon regeneration	K10393	GO:0000323//lytic vacuole;GO:0000922//spindle pole;GO:0005575//cellular_component;GO:0005622//intracellular;GO:0005623//cell;GO:0005634//nucleus;GO:0005654//nucleoplasm;GO:0005730//nucleolus;GO:0005737//cytoplasm;GO:0005764//lysosome;GO:0005773//vacuole;GO:0005813//centrosome;GO:0005814//centriole;GO:0005815//microtubule organizing center;GO:0005819//spindle;GO:0005829//cytosol;GO:0005856//cytosk…	GO:0000166//nucleotide binding;GO:0003674//molecular_function;GO:0003774//motor activity;GO:0003777//microtubule motor activity;GO:0003824//catalytic activity;GO:0005488//binding;GO:0005515//protein binding;GO:0005524//ATP binding;GO:0008017//microtubule binding;GO:0008092//cytoskeletal protein binding;GO:0008144//drug binding;GO:0015631//tubulin binding;GO:0016462//pyrophosphatase activity;GO:00…	GO:0000226//microtubule cytoskeleton organization;GO:0000278//mitotic cell cycle;GO:0000280//nuclear division;GO:0002376//immune system process;GO:0002478//antigen processing and presentation of exogenous peptide antigen;GO:0002495//antigen processing and presentation of peptide antigen via MHC class II;GO:0002504//antigen processing and presentation of peptide or polysaccharide antigen via MHC c…
Carg_Chr20G005830.1	645258.8125	596553.875	380360.46875	784947.625	877307.375	825758.375	540724.385416667	829337.791666667	0.617066415169476	0.00441263613232573	0.0625287382347768	Sec16a	KAF3701889.1 Protein transport protein Sec16B Leucine zipper transcription regulator 2 [Channa argus]	-	-	-	-	GO:0000139//Golgi membrane;GO:0005575//cellular_component;GO:0005622//intracellular;GO:0005623//cell;GO:0005737//cytoplasm;GO:0005783//endoplasmic reticulum;GO:0005789//endoplasmic reticulum membrane;GO:0005794//Golgi apparatus;GO:0005829//cytosol;GO:0012505//endomembrane system;GO:0016020//membrane;GO:0031090//organelle membrane;GO:0031984//organelle subcompartment;GO:0042175//nuclear outer memb…	GO:0003674//molecular_function;GO:0005488//binding;GO:0005515//protein binding;GO:0017016//Ras GTPase binding;GO:0019899//enzyme binding;GO:0031267//small GTPase binding;GO:0051020//GTPase binding	GO:0003400//regulation of COPII vesicle coating;GO:0006810//transport;GO:0006888//ER to Golgi vesicle-mediated transport;GO:0006900//membrane budding;GO:0006901//vesicle coating;GO:0006903//vesicle targeting;GO:0006950//response to stress;GO:0006996//organelle organization;GO:0007029//endoplasmic reticulum organization;GO:0007030//Golgi organization;GO:0007154//cell communication;GO:0008104//prot…
Carg_Chr01G015660.1	442906.6875	754655.75	1371866.25	395804	542423.9375	474770.03125	856476.229166667	470999.322916667	-0.862688220084586	0.00441552826879875	0.0625287382347768	Itga9	KAF3708352.1 Integrin alpha-9 Integrin alpha-RLC Precursor [Channa argus]	Human Diseases;Environmental Information Processing;Cellular Processes;Cellular Processes;Environmental Information Processing;Human Diseases;Human Diseases;Environmental Information Processing;Human Diseases	Infectious diseases;Signal transduction;Cellular community - eukaryotes;Cell motility;Signaling molecules and interaction;Cardiovascular diseases;Cardiovascular diseases;Signaling molecules and interaction;Cardiovascular diseases	ko05165//Human papillomavirus infection;ko04151//PI3K-Akt signaling pathway;ko04510//Focal adhesion;ko04810//Regulation of actin cytoskeleton;ko04514//Cell adhesion molecules (CAMs);ko05414//Dilated cardiomyopathy (DCM);ko05410//Hypertrophic cardiomyopathy (HCM);ko04512//ECM-receptor interaction;ko05412//Arrhythmogenic right ventricular cardiomyopathy (ARVC)	K06585;K06585;K06585;K06585;K06585;K06585;K06585;K06585;K06585	GO:0005575//cellular_component;GO:0005623//cell;GO:0005886//plasma membrane;GO:0005887//integral component of plasma membrane;GO:0008305//integrin complex;GO:0009925//basal plasma membrane;GO:0016020//membrane;GO:0016021//integral component of membrane;GO:0016323//basolateral plasma membrane;GO:0031224//intrinsic component of membrane;GO:0031226//intrinsic component of plasma membrane;GO:0032991/…	GO:0003674//molecular_function;GO:0005488//binding;GO:0005515//protein binding;GO:0005518//collagen binding;GO:0043167//ion binding;GO:0043169//cation binding;GO:0043236//laminin binding;GO:0044877//macromolecular complex binding;GO:0046872//metal ion binding;GO:0050840//extracellular matrix binding	GO:0002376//immune system process;GO:0006928//movement of cell or subcellular component;GO:0006935//chemotaxis;GO:0006950//response to stress;GO:0007154//cell communication;GO:0007155//cell adhesion;GO:0007165//signal transduction;GO:0007166//cell surface receptor signaling pathway;GO:0007229//integrin-mediated signaling pathway;GO:0008150//biological_process;GO:0009605//response to external stim…
Carg_Chr01G003330.1	4311506	4123887.5	3081185.5	2242066	652268.25	1186286.875	3838859.66666667	1360207.04166667	-1.49685155636538	0.00445451972525004	0.0629572121168672	apoeb	KAF3707208.1 Apolipoprotein Eb [Channa argus]	Human Diseases;Organismal Systems	Neurodegenerative diseases;Digestive system	ko05010//Alzheimer disease;ko04979//Cholesterol metabolism	K04524;K04524	GO:0000176//nuclear exosome (RNase complex);GO:0005576//extracellular region;GO:0005577//fibrinogen complex;GO:0005741//mitochondrial outer membrane;GO:0005886//plasma membrane;GO:0009318//exodeoxyribonuclease VII complex;GO:0016020//membrane;GO:0016021//integral component of membrane;GO:0019012//virion;GO:0019028//viral capsid;GO:0019031//viral envelope;GO:0061617//MICOS complex	GO:0003674//molecular_function;GO:0003690//double-stranded DNA binding;GO:0003824//catalytic activity;GO:0003924//GTPase activity;GO:0004729//oxygen-dependent protoporphyrinogen oxidase activity;GO:0005102//receptor binding;GO:0005198//structural molecule activity;GO:0005200//structural constituent of cytoskeleton;GO:0005515//protein binding;GO:0008289//lipid binding;GO:0008565//protein transport…	GO:0000742//karyogamy involved in conjugation with cellular fusion;GO:0005975//carbohydrate metabolic process;GO:0006308//DNA catabolic process;GO:0006396//RNA processing;GO:0006779//porphyrin-containing compound biosynthetic process;GO:0006869//lipid transport;GO:0007009//plasma membrane organization;GO:0008053//mitochondrial fusion;GO:0008150//biological_process;GO:0009292//genetic transfer;GO:…
Carg_Chr03G007450.1	304342.1875	85210.453125	69584.0390625	699219.75	2273996.5	2865001.25	153045.559895833	1946072.5	3.66853236241221	0.00454444036874961	0.0641023995654544	ARG2	KAF3700873.1 Arginase-2, mitochondrial [Channa argus]	Metabolism;Human Diseases;Metabolism;Metabolism;Metabolism	Global and overview maps;Infectious diseases;Global and overview maps;Amino acid metabolism;Amino acid metabolism	ko01100//Metabolic pathways;ko05146//Amoebiasis;ko01230//Biosynthesis of amino acids;ko00330//Arginine and proline metabolism;ko00220//Arginine biosynthesis	K01476;K01476;K01476;K01476;K01476	GO:0005575//cellular_component;GO:0005622//intracellular;GO:0005623//cell;GO:0005737//cytoplasm;GO:0005739//mitochondrion;GO:0005759//mitochondrial matrix;GO:0031974//membrane-enclosed lumen;GO:0043226//organelle;GO:0043227//membrane-bounded organelle;GO:0043229//intracellular organelle;GO:0043231//intracellular membrane-bounded organelle;GO:0043233//organelle lumen;GO:0044422//organelle part;GO:…	GO:0003674//molecular_function;GO:0003824//catalytic activity;GO:0004053//arginase activity;GO:0005488//binding;GO:0005515//protein binding;GO:0008783//agmatinase activity;GO:0016787//hydrolase activity;GO:0016810//hydrolase activity, acting on carbon-nitrogen (but not peptide) bonds;GO:0016813//hydrolase activity, acting on carbon-nitrogen (but not peptide) bonds, in linear amidines;GO:0019899//…	GO:0000003//reproduction;GO:0000050//urea cycle;GO:0001101//response to acid chemical;GO:0001505//regulation of neurotransmitter levels;GO:0001655//urogenital system development;GO:0001657//ureteric bud development;GO:0001666//response to hypoxia;GO:0001817//regulation of cytokine production;GO:0001818//negative regulation of cytokine production;GO:0001822//kidney development;GO:0001823//mesoneph…
Carg_Chr21G000160.1	1856730.375	2401502.75	2702250	4317108	5676765	2523270	2320161.04166667	4172381	0.846645957386044	0.0045571939640578	0.0641567462752513	CKB	KAF3703284.1 Creatine kinase B-type [Channa argus]	Metabolism;Metabolism	Global and overview maps;Amino acid metabolism	ko01100//Metabolic pathways;ko00330//Arginine and proline metabolism	K00933;K00933	GO:0005575//cellular_component;GO:0005622//intracellular;GO:0005623//cell;GO:0005737//cytoplasm;GO:0005739//mitochondrion;GO:0005740//mitochondrial envelope;GO:0005743//mitochondrial inner membrane;GO:0016020//membrane;GO:0019866//organelle inner membrane;GO:0031090//organelle membrane;GO:0031966//mitochondrial membrane;GO:0031967//organelle envelope;GO:0031975//envelope;GO:0043226//organelle;GO:…	GO:0000166//nucleotide binding;GO:0003674//molecular_function;GO:0003824//catalytic activity;GO:0004111//creatine kinase activity;GO:0005488//binding;GO:0005524//ATP binding;GO:0008144//drug binding;GO:0016301//kinase activity;GO:0016740//transferase activity;GO:0016772//transferase activity, transferring phosphorus-containing groups;GO:0016775//phosphotransferase activity, nitrogenous group as a…	GO:0006793//phosphorus metabolic process;GO:0006796//phosphate-containing compound metabolic process;GO:0008150//biological_process;GO:0008152//metabolic process;GO:0009987//cellular process;GO:0016310//phosphorylation;GO:0044237//cellular metabolic process
Carg_Chr04G000050.1	265345.8125	149084.421875	224143.15625	149352.96875	84624.578125	NA	212857.796875	116988.7734375	-0.86351984479657	0.00470534702335957	0.0658565851347103	CARMIL3	XP_026222299.1 capping protein, Arp2/3 and myosin-I linker protein 2 isoform X3 [Anabas testudineus]	-	-	-	-	GO:0001726//ruffle;GO:0001772//immunological synapse;GO:0005575//cellular_component;GO:0005622//intracellular;GO:0005623//cell;GO:0005737//cytoplasm;GO:0005768//endosome;GO:0005856//cytoskeleton;GO:0005886//plasma membrane;GO:0005911//cell-cell junction;GO:0008290//F-actin capping protein complex;GO:0009898//cytoplasmic side of plasma membrane;GO:0012505//endomembrane system;GO:0015629//actin cyt…	GO:0003674//molecular_function;GO:0005488//binding;GO:0005515//protein binding;GO:0005543//phospholipid binding;GO:0008289//lipid binding;GO:0043167//ion binding;GO:0043168//anion binding;GO:0044877//macromolecular complex binding	GO:0001817//regulation of cytokine production;GO:0001819//positive regulation of cytokine production;GO:0002009//morphogenesis of an epithelium;GO:0002011//morphogenesis of an epithelial sheet;GO:0002253//activation of immune response;GO:0002376//immune system process;GO:0002429//immune response-activating cell surface receptor signaling pathway;GO:0002520//immune system development;GO:0002682//r…
Carg_Chr20G003020.1	1751561.25	1977926.125	1042947.5	780920.75	1445111.125	659966.25	1590811.625	961999.375	-0.725655148113153	0.00473174809283531	0.0658579601416254	AMBP	XP_018526026.1 PREDICTED: protein AMBP-like [Lates calcarifer]	-	-	-	-	-	GO:0004867//serine-type endopeptidase inhibitor activity	-
Carg_Chr23G007370.1	1389502.25	1393125.875	594989	1532185.625	1685132.75	1850032.375	1125872.375	1689116.91666667	0.585225893759912	0.00487260503808962	0.0672522636221482	Tomm22	KAF3704647.1 Mitochondrial import receptor subunit TOM22 -like protein [Channa argus]	-	-	-	-	GO:0005575//cellular_component;GO:0005622//intracellular;GO:0005623//cell;GO:0005737//cytoplasm;GO:0005739//mitochondrion;GO:0005740//mitochondrial envelope;GO:0005741//mitochondrial outer membrane;GO:0005742//mitochondrial outer membrane translocase complex;GO:0016020//membrane;GO:0016021//integral component of membrane;GO:0019867//outer membrane;GO:0031090//organelle membrane;GO:0031224//intrin…	GO:0003674//molecular_function;GO:0005215//transporter activity;GO:0008320//protein transmembrane transporter activity;GO:0008565//protein transporter activity;GO:0015399//primary active transmembrane transporter activity;GO:0015405//P-P-bond-hydrolysis-driven transmembrane transporter activity;GO:0015450//P-P-bond-hydrolysis-driven protein transmembrane transporter activity;GO:0022804//active tr…	GO:0006605//protein targeting;GO:0006626//protein targeting to mitochondrion;GO:0006810//transport;GO:0006839//mitochondrial transport;GO:0006886//intracellular protein transport;GO:0006996//organelle organization;GO:0007005//mitochondrion organization;GO:0007006//mitochondrial membrane organization;GO:0008104//protein localization;GO:0008150//biological_process;GO:0009987//cellular process;GO:00…
Carg_Chr12G000850.1	963401.9375	1071493.25	896189.25	246791.203125	248757.1875	379389.28125	977028.145833333	291645.890625	-1.74418237706575	0.00487314656439051	0.0672522636221482	Pigr	KAF3696391.1 Polymeric immunoglobulin receptor [Channa argus]	-	-	-	-	-	-	-
Carg_Chr24G000990.1	548546.3125	313219.0625	207363.75	1912063.875	5643667.5	4762467.5	356376.375	4106066.29166667	3.52628331406549	0.00491866254889846	0.0676597703291224	--	KAF3705302.1 Tetraspanin-8 [Channa argus]	-	-	-	-	GO:0016021//integral component of membrane	-	-
Carg_Chr09G010030.1	4231835.5	9274312	1921123.75	357314.6875	1049332.625	337476.84375	5142423.75	581374.71875	-3.14490825521417	0.00497520625743574	0.0680479823597663	pbx2	KAF3692306.1 Pre-B-cell leukemia transcription factor 2 [Channa argus]	-	-	-	-	GO:0005634//nucleus;GO:0005773//vacuole	GO:0003677//DNA binding;GO:0003700//transcription factor activity, sequence-specific DNA binding;GO:0004185//serine-type carboxypeptidase activity	GO:0006355//regulation of transcription, DNA-templated
Carg_Chr16G008680.1	481220.3125	429770.71875	217969.84375	456793.28125	584405.625	790717.1875	376320.291666667	610638.697916667	0.698357936696419	0.00507250592520805	0.0691164890527403	RABGGTB	KAF3698688.1 Geranylgeranyl transferase type-2 subunit beta [Channa argus]	-	-	-	-	GO:0005575//cellular_component;GO:0005622//intracellular;GO:0005623//cell;GO:0005737//cytoplasm;GO:0005829//cytosol;GO:0005886//plasma membrane;GO:0005968//Rab-protein geranylgeranyltransferase complex;GO:0016020//membrane;GO:0032991//macromolecular complex;GO:0044424//intracellular part;GO:0044444//cytoplasmic part;GO:0044464//cell part;GO:0071944//cell periphery;GO:1902494//catalytic complex;GO…	GO:0003674//molecular_function;GO:0003824//catalytic activity;GO:0004659//prenyltransferase activity;GO:0004661//protein geranylgeranyltransferase activity;GO:0004663//Rab geranylgeranyltransferase activity;GO:0005488//binding;GO:0005515//protein binding;GO:0008270//zinc ion binding;GO:0008289//lipid binding;GO:0008318//protein prenyltransferase activity;GO:0016740//transferase activity;GO:001676…	GO:0003008//system process;GO:0006464//cellular protein modification process;GO:0006807//nitrogen compound metabolic process;GO:0007600//sensory perception;GO:0007601//visual perception;GO:0008150//biological_process;GO:0008152//metabolic process;GO:0009987//cellular process;GO:0010941//regulation of cell death;GO:0016043//cellular component organization;GO:0016114//terpenoid biosynthetic process…
Carg_Chr08G005230.1	2641696.25	2977993	5061530.5	1492946.25	1743654.875	1870150.375	3560406.58333333	1702250.5	-1.06459864330431	0.00524622997483729	0.0709471400724712	Pdcd4	KAF3687733.1 Programmed cell death protein 4 Death up-regulated gene protein [Channa argus]	-	-	-	-	-	-	-
Carg_Chr08G006070.1	391868.6875	306771.125	528685.875	1079307.125	1224992.625	781307.75	409108.5625	1028535.83333333	1.33003641927393	0.00527534192574099	0.0712072370800394	RBM47	KAF3687661.1 RNA-binding protein 47 RNA-binding motif protein 47 [Channa argus]	-	-	-	-	GO:0005575//cellular_component;GO:0005622//intracellular;GO:0005623//cell;GO:0005634//nucleus;GO:0005783//endoplasmic reticulum;GO:0043226//organelle;GO:0043227//membrane-bounded organelle;GO:0043229//intracellular organelle;GO:0043231//intracellular membrane-bounded organelle;GO:0044424//intracellular part;GO:0044464//cell part	GO:0003674//molecular_function;GO:0003676//nucleic acid binding;GO:0003723//RNA binding;GO:0005488//binding;GO:0097159//organic cyclic compound binding;GO:1901363//heterocyclic compound binding	GO:0002244//hematopoietic progenitor cell differentiation;GO:0002376//immune system process;GO:0002520//immune system development;GO:0006139//nucleobase-containing compound metabolic process;GO:0006725//cellular aromatic compound metabolic process;GO:0006807//nitrogen compound metabolic process;GO:0007275//multicellular organism development;GO:0008150//biological_process;GO:0008152//metabolic pro…
Carg_Chr17G003630.1	1106566.875	805109.25	561734.125	3929044.25	3713666.5	6862439	824470.083333333	4835049.91666667	2.5519917338579	0.00529107806050842	0.0712227496528173	C1QL4	KAF3697737.1 Complement C1q-like protein 4 C1q and tumor necrosis factor-related protein 11 [Channa argus]	-	-	-	-	GO:0016020//membrane	GO:0005164//tumor necrosis factor receptor binding	GO:0006955//immune response
Carg_Chr12G001270.1	2530331.5	3358983.25	964112.375	6830840	5410575	7231135	2284475.70833333	6490850	1.50654431474296	0.00529625330381661	0.0712227496528173	rpl22	KAF3696428.1 60S ribosomal protein L22 [Channa argus]	Genetic Information Processing	Translation	ko03010//Ribosome	K02891	GO:0005575//cellular_component;GO:0005622//intracellular;GO:0005623//cell;GO:0005634//nucleus;GO:0005737//cytoplasm;GO:0005783//endoplasmic reticulum;GO:0005789//endoplasmic reticulum membrane;GO:0005791//rough endoplasmic reticulum;GO:0005829//cytosol;GO:0005840//ribosome;GO:0012505//endomembrane system;GO:0015934//large ribosomal subunit;GO:0016020//membrane;GO:0022625//cytosolic large ribosoma…	GO:0003674//molecular_function;GO:0003676//nucleic acid binding;GO:0003723//RNA binding;GO:0003735//structural constituent of ribosome;GO:0005198//structural molecule activity;GO:0005488//binding;GO:0005539//glycosaminoglycan binding;GO:0008201//heparin binding;GO:0043167//ion binding;GO:0043168//anion binding;GO:0097159//organic cyclic compound binding;GO:0097367//carbohydrate derivative binding…	GO:0000746//conjugation;GO:0001775//cell activation;GO:0002181//cytoplasmic translation;GO:0002376//immune system process;GO:0002520//immune system development;GO:0002521//leukocyte differentiation;GO:0006412//translation;GO:0006518//peptide metabolic process;GO:0006807//nitrogen compound metabolic process;GO:0007275//multicellular organism development;GO:0008150//biological_process;GO:0008152//m…
Carg_Chr17G006420.1	1343717.75	2003517.125	3370879.5	922955	1089370.375	752616.5625	2239371.45833333	921647.3125	-1.28080717262143	0.00538474131375001	0.0720096760473285	Synpo2	KAF3697979.1 Synaptopodin-2 Genethonin-2 Myopodin [Channa argus]	-	-	-	-	GO:0030018//Z disc;GO:0030288//outer membrane-bounded periplasmic space	GO:0004252//serine-type endopeptidase activity;GO:0005515//protein binding	GO:0006508//proteolysis;GO:0006950//response to stress
Carg_Chr16G007950.1	1514520.625	1514313.375	1481611.75	2196042.5	3168645.75	2971873.25	1503481.91666667	2778853.83333333	0.886182435512181	0.00553642573646119	0.073147955027374	EPS15L1	KAF3698752.1 Epidermal growth factor receptor substrate 15-like 1 Eps15-related protein [Channa argus]	Cellular Processes	Transport and catabolism	ko04144//Endocytosis	K12472	GO:0005940//septin ring;GO:0016021//integral component of membrane	GO:0005509//calcium ion binding;GO:0005515//protein binding;GO:0005524//ATP binding	GO:0000921//septin ring assembly;GO:0006886//intracellular protein transport;GO:0007059//chromosome segregation;GO:0016192//vesicle-mediated transport;GO:0030261//chromosome condensation
Carg_Chr21G000840.1	3289344	3983564.75	4512223.5	2302475.25	2667793	2028805.25	3928377.41666667	2333024.5	-0.751732084726883	0.00553711065242882	0.073147955027374	NT5E	XP_026197761.1 5'-nucleotidase-like [Anabas testudineus]	Metabolism;Metabolism;Metabolism;Metabolism	Global and overview maps;Nucleotide metabolism;Nucleotide metabolism;Metabolism of cofactors and vitamins	ko01100//Metabolic pathways;ko00230//Purine metabolism;ko00240//Pyrimidine metabolism;ko00760//Nicotinate and nicotinamide metabolism	K19970;K19970;K19970;K19970	GO:0005575//cellular_component;GO:0005622//intracellular;GO:0005623//cell;GO:0005634//nucleus;GO:0005654//nucleoplasm;GO:0005737//cytoplasm;GO:0005829//cytosol;GO:0005886//plasma membrane;GO:0009897//external side of plasma membrane;GO:0009986//cell surface;GO:0016020//membrane;GO:0016021//integral component of membrane;GO:0030288//outer membrane-bounded periplasmic space;GO:0031224//intrinsic co…	GO:0000166//nucleotide binding;GO:0000210//NAD+ diphosphatase activity;GO:0003674//molecular_function;GO:0003824//catalytic activity;GO:0005488//binding;GO:0005506//iron ion binding;GO:0008198//ferrous iron binding;GO:0008252//nucleotidase activity;GO:0008253//5'-nucleotidase activity;GO:0008663//2',3'-cyclic-nucleotide 2'-phosphodiesterase activity;GO:0016787//hydrolase activity;GO:0016788//hydr…	GO:0006139//nucleobase-containing compound metabolic process;GO:0006163//purine nucleotide metabolic process;GO:0006164//purine nucleotide biosynthetic process;GO:0006195//purine nucleotide catabolic process;GO:0006196//AMP catabolic process;GO:0006213//pyrimidine nucleoside metabolic process;GO:0006259//DNA metabolic process;GO:0006725//cellular aromatic compound metabolic process;GO:0006732//co…
Carg_Chr06G004000.1	42475360	25109714	10027947	56904276	52595204	59882348	25871007	56460609.3333333	1.12590848829742	0.00554089670434881	0.073147955027374	Rplp2	KAF3686519.1 60S acidic ribosomal protein P2 [Channa argus]	Genetic Information Processing	Translation	ko03010//Ribosome	K02943	GO:0005575//cellular_component;GO:0005622//intracellular;GO:0005623//cell;GO:0005634//nucleus;GO:0005737//cytoplasm;GO:0005829//cytosol;GO:0005840//ribosome;GO:0015934//large ribosomal subunit;GO:0022625//cytosolic large ribosomal subunit;GO:0022626//cytosolic ribosome;GO:0032991//macromolecular complex;GO:0043226//organelle;GO:0043228//non-membrane-bounded organelle;GO:0043229//intracellular org…	GO:0003674//molecular_function;GO:0003735//structural constituent of ribosome;GO:0005198//structural molecule activity	GO:0000184//nuclear-transcribed mRNA catabolic process, nonsense-mediated decay;GO:0000956//nuclear-transcribed mRNA catabolic process;GO:0002181//cytoplasmic translation;GO:0006139//nucleobase-containing compound metabolic process;GO:0006352//DNA-templated transcription, initiation;GO:0006401//RNA catabolic process;GO:0006402//mRNA catabolic process;GO:0006412//translation;GO:0006413//translatio…
Carg_Chr12G004400.1	155703.875	147225.5625	278845.78125	444932.96875	690182.3125	715539.1875	193925.072916667	616884.822916667	1.66950180828729	0.00558010543746647	0.0733967153161648	Acot7	KAF3696714.1 Cytosolic acyl coenzyme A thioester hydrolase [Channa argus]	Metabolism;Metabolism	Lipid metabolism;Lipid metabolism	ko00062//Fatty acid elongation;ko01040//Biosynthesis of unsaturated fatty acids	K17360;K17360	GO:0005575//cellular_component;GO:0005622//intracellular;GO:0005623//cell;GO:0005634//nucleus;GO:0005654//nucleoplasm;GO:0005737//cytoplasm;GO:0005739//mitochondrion;GO:0005829//cytosol;GO:0031974//membrane-enclosed lumen;GO:0031981//nuclear lumen;GO:0042995//cell projection;GO:0043005//neuron projection;GO:0043226//organelle;GO:0043227//membrane-bounded organelle;GO:0043229//intracellular organe…	GO:0000062//fatty-acyl-CoA binding;GO:0000166//nucleotide binding;GO:0003674//molecular_function;GO:0003676//nucleic acid binding;GO:0003824//catalytic activity;GO:0005488//binding;GO:0005515//protein binding;GO:0016289//CoA hydrolase activity;GO:0016290//palmitoyl-CoA hydrolase activity;GO:0016787//hydrolase activity;GO:0016788//hydrolase activity, acting on ester bonds;GO:0016790//thiolester hy…	GO:0001676//long-chain fatty acid metabolic process;GO:0006082//organic acid metabolic process;GO:0006139//nucleobase-containing compound metabolic process;GO:0006163//purine nucleotide metabolic process;GO:0006164//purine nucleotide biosynthetic process;GO:0006195//purine nucleotide catabolic process;GO:0006629//lipid metabolic process;GO:0006631//fatty acid metabolic process;GO:0006633//fatty a…
Carg_Chr03G007820.1	732854.4375	799733.3125	871647.375	356051.21875	488836.03125	367038.75	801411.708333333	403975.333333333	-0.988276382224957	0.00560601883042959	0.0735776579471455	GANC	KAF3700842.1 Neutral alpha-glucosidase C [Channa argus]	Metabolism;Metabolism;Metabolism	Global and overview maps;Carbohydrate metabolism;Carbohydrate metabolism	ko01100//Metabolic pathways;ko00500//Starch and sucrose metabolism;ko00052//Galactose metabolism	K12317;K12317;K12317	-	GO:0003674//molecular_function;GO:0003824//catalytic activity;GO:0004553//hydrolase activity, hydrolyzing O-glycosyl compounds;GO:0004558//alpha-1,4-glucosidase activity;GO:0005488//binding;GO:0015926//glucosidase activity;GO:0016787//hydrolase activity;GO:0016798//hydrolase activity, acting on glycosyl bonds;GO:0030246//carbohydrate binding;GO:0032450//maltose alpha-glucosidase activity;GO:00905…	GO:0000023//maltose metabolic process;GO:0005975//carbohydrate metabolic process;GO:0005984//disaccharide metabolic process;GO:0005996//monosaccharide metabolic process;GO:0006006//glucose metabolic process;GO:0008150//biological_process;GO:0008152//metabolic process;GO:0009311//oligosaccharide metabolic process;GO:0009987//cellular process;GO:0019318//hexose metabolic process;GO:0044237//cellula…
Carg_Chr14G008020.1	768748.25	613665.8125	644903.6875	980854.375	1099135.625	1014377.1875	675772.583333333	1031455.72916667	0.610072175587591	0.00561427745157186	0.0735776579471455	sting1	KAF3693609.1 Stimulator of interferon genes protein [Channa argus]	Human Diseases;Human Diseases;Human Diseases;Human Diseases;Organismal Systems;Organismal Systems;Organismal Systems	Infectious diseases;Infectious disease: viral;Infectious diseases;Infectious diseases;Immune system;Immune system;Immune system	ko05131//Shigellosis;ko05170//Human immunodeficiency virus 1 infection;ko05163//Human cytomegalovirus infection;ko05168//Herpes simplex infection;ko04621//NOD-like receptor signaling pathway;ko04622//RIG-I-like receptor signaling pathway;ko04623//Cytosolic DNA-sensing pathway	K12654;K12654;K12654;K12654;K12654;K12654;K12654	GO:0005575//cellular_component;GO:0005622//intracellular;GO:0005623//cell;GO:0005737//cytoplasm;GO:0005739//mitochondrion;GO:0005740//mitochondrial envelope;GO:0005741//mitochondrial outer membrane;GO:0005777//peroxisome;GO:0005783//endoplasmic reticulum;GO:0005789//endoplasmic reticulum membrane;GO:0005794//Golgi apparatus;GO:0005886//plasma membrane;GO:0012505//endomembrane system;GO:0012506//v…	GO:0000166//nucleotide binding;GO:0003674//molecular_function;GO:0005488//binding;GO:0005515//protein binding;GO:0008134//transcription factor binding;GO:0008144//drug binding;GO:0017076//purine nucleotide binding;GO:0019001//guanyl nucleotide binding;GO:0019899//enzyme binding;GO:0019900//kinase binding;GO:0019901//protein kinase binding;GO:0030551//cyclic nucleotide binding;GO:0030554//adenyl n…	GO:0001775//cell activation;GO:0001816//cytokine production;GO:0001817//regulation of cytokine production;GO:0001819//positive regulation of cytokine production;GO:0002218//activation of innate immune response;GO:0002230//positive regulation of defense response to virus by host;GO:0002252//immune effector process;GO:0002253//activation of immune response;GO:0002263//cell activation involved in im…
Carg_Chr15G008770.1	7640732	9395964	6453795	3604898.5	1641306	2101813.5	7830163.66666667	2449339.33333333	-1.67664980333499	0.00570456278412617	0.0744900154854737	PTGS1	KAF3695484.1 Prostaglandin G/H synthase 1 [Channa argus]	Metabolism;Organismal Systems;Organismal Systems;Organismal Systems;Metabolism	Global and overview maps;Immune system;Nervous system;Endocrine system;Lipid metabolism	ko01100//Metabolic pathways;ko04611//Platelet activation;ko04726//Serotonergic synapse;ko04923//Regulation of lipolysis in adipocyte;ko00590//Arachidonic acid metabolism	K00509;K00509;K00509;K00509;K00509	-	-	-
Carg_Chr08G012050.1	2143013.25	3117678.5	3672038.5	2391728.75	1194246.75	1537572.375	2977576.75	1707849.29166667	-0.801958024816825	0.0057373121292176	0.0747821805197115	Hpgd	KAF3687112.1 15-hydroxyprostaglandin dehydrogenase [NAD(+)] [Channa argus]	Human Diseases	Cancers	ko05202//Transcriptional misregulation in cancers	K00069	GO:0005575//cellular_component;GO:0005576//extracellular region;GO:0005615//extracellular space;GO:0005622//intracellular;GO:0005623//cell;GO:0005634//nucleus;GO:0005654//nucleoplasm;GO:0005737//cytoplasm;GO:0005829//cytosol;GO:0005886//plasma membrane;GO:0016020//membrane;GO:0016323//basolateral plasma membrane;GO:0031974//membrane-enclosed lumen;GO:0031981//nuclear lumen;GO:0043226//organelle;G…	GO:0000166//nucleotide binding;GO:0003674//molecular_function;GO:0003824//catalytic activity;GO:0003854//3-beta-hydroxy-delta5-steroid dehydrogenase activity;GO:0003978//UDP-glucose 4-epimerase activity;GO:0004022//alcohol dehydrogenase (NAD) activity;GO:0004316//3-oxoacyl-[acyl-carrier-protein] reductase (NADPH) activity;GO:0004757//sepiapterin reductase activity;GO:0004888//transmembrane signal…	GO:0000003//reproduction;GO:0000272//polysaccharide catabolic process;GO:0001568//blood vessel development;GO:0001655//urogenital system development;GO:0001676//long-chain fatty acid metabolic process;GO:0001822//kidney development;GO:0001944//vasculature development;GO:0002237//response to molecule of bacterial origin;GO:0006012//galactose metabolic process;GO:0006066//alcohol metabolic process;…
Carg_Chr12G005360.1	1767753.75	2107240.25	2908815	986005.625	910546.9375	868078.5	2261269.66666667	921543.6875	-1.29500858403455	0.00592008758217353	0.07661039729319	sort1	KAF3696798.1 Sortilin Precursor [Channa argus]	Cellular Processes;Organismal Systems;Organismal Systems	Transport and catabolism;Nervous system;Digestive system	ko04142//Lysosome;ko04722//Neurotrophin signaling pathway;ko04979//Cholesterol metabolism	K12388;K12388;K12388	GO:0000139//Golgi membrane;GO:0000323//lytic vacuole;GO:0005575//cellular_component;GO:0005622//intracellular;GO:0005623//cell;GO:0005634//nucleus;GO:0005635//nuclear envelope;GO:0005737//cytoplasm;GO:0005764//lysosome;GO:0005765//lysosomal membrane;GO:0005768//endosome;GO:0005769//early endosome;GO:0005773//vacuole;GO:0005774//vacuolar membrane;GO:0005783//endoplasmic reticulum;GO:0005789//endop…	GO:0001653//peptide receptor activity;GO:0003674//molecular_function;GO:0004888//transmembrane signaling receptor activity;GO:0004930//G-protein coupled receptor activity;GO:0005030//neurotrophin receptor activity;GO:0005488//binding;GO:0005515//protein binding;GO:0008188//neuropeptide receptor activity;GO:0008528//G-protein coupled peptide receptor activity;GO:0010465//nerve growth factor recept…	GO:0001503//ossification;GO:0006810//transport;GO:0006886//intracellular protein transport;GO:0006892//post-Golgi vesicle-mediated transport;GO:0006895//Golgi to endosome transport;GO:0006897//endocytosis;GO:0006915//apoptotic process;GO:0006996//organelle organization;GO:0007034//vacuolar transport;GO:0007041//lysosomal transport;GO:0007154//cell communication;GO:0007165//signal transduction;GO:…
Carg_Chr15G000730.1	2374761.25	2508603.25	2142124.75	1473341.875	1280090.375	1205758.875	2341829.75	1319730.375	-0.827392983725375	0.00611444977986499	0.0781807355947292	Ppm1f	KAF3696234.1 Protein phosphatase 1F [Channa argus]	-	-	-	-	GO:0005575//cellular_component;GO:0005622//intracellular;GO:0005623//cell;GO:0005737//cytoplasm;GO:0005829//cytosol;GO:0032991//macromolecular complex;GO:0044424//intracellular part;GO:0044444//cytoplasmic part;GO:0044464//cell part;GO:0048471//perinuclear region of cytoplasm	GO:0003674//molecular_function;GO:0003824//catalytic activity;GO:0004721//phosphoprotein phosphatase activity;GO:0004722//protein serine/threonine phosphatase activity;GO:0004723//calcium-dependent protein serine/threonine phosphatase activity;GO:0005488//binding;GO:0016787//hydrolase activity;GO:0016788//hydrolase activity, acting on ester bonds;GO:0016791//phosphatase activity;GO:0033192//calmo…	GO:0001932//regulation of protein phosphorylation;GO:0001933//negative regulation of protein phosphorylation;GO:0001952//regulation of cell-matrix adhesion;GO:0001954//positive regulation of cell-matrix adhesion;GO:0006325//chromatin organization;GO:0006355//regulation of transcription, DNA-templated;GO:0006464//cellular protein modification process;GO:0006469//negative regulation of protein kina…
Carg_Chr10G006080.1	341370.375	375102.5625	435362.0625	544681	755978.3125	632796.5	383945	644485.270833333	0.747247727248324	0.00612663576010349	0.0781807355947292	Sidt2	KAF3693041.1 SID1 transmembrane family member 2 Precursor [Channa argus]	-	-	-	-	GO:0000323//lytic vacuole;GO:0005575//cellular_component;GO:0005622//intracellular;GO:0005623//cell;GO:0005737//cytoplasm;GO:0005764//lysosome;GO:0005765//lysosomal membrane;GO:0005768//endosome;GO:0005773//vacuole;GO:0005774//vacuolar membrane;GO:0005794//Golgi apparatus;GO:0005886//plasma membrane;GO:0012505//endomembrane system;GO:0016020//membrane;GO:0016021//integral component of membrane;GO…	GO:0003674//molecular_function;GO:0003676//nucleic acid binding;GO:0003677//DNA binding;GO:0003723//RNA binding;GO:0003725//double-stranded RNA binding;GO:0005215//transporter activity;GO:0005488//binding;GO:0005496//steroid binding;GO:0008289//lipid binding;GO:0015485//cholesterol binding;GO:0015932//nucleobase-containing compound transmembrane transporter activity;GO:0022857//transmembrane tran…	GO:0000902//cell morphogenesis;GO:0002064//epithelial cell development;GO:0002065//columnar/cuboidal epithelial cell differentiation;GO:0002066//columnar/cuboidal epithelial cell development;GO:0002067//glandular epithelial cell differentiation;GO:0002068//glandular epithelial cell development;GO:0002791//regulation of peptide secretion;GO:0003309//type B pancreatic cell differentiation;GO:000332…
Carg_Chr09G010570.1	6257277.5	5712673.5	4626562	3680966	2639862.25	2554928.75	5532171	2958585.66666667	-0.902938081709494	0.00612793785288889	0.0781807355947292	Nlrc3	XP_018542912.1 PREDICTED: protein NLRC3-like isoform X1 [Lates calcarifer]	-	-	-	-	-	GO:0005515//protein binding	-
Carg_Chr15G001710.1	1525441.75	1552442.5	2727882.25	1349169.625	915202.375	1011172	1935255.5	1091848	-0.825752021599845	0.0061341134597146	0.0781807355947292	Tango2	KAF3696128.1 Transport and Golgi organization 2 -like protein Ser/Thr-rich protein T10 in DGCR region [Channa argus]	-	-	-	-	GO:0005575//cellular_component;GO:0005622//intracellular;GO:0005623//cell;GO:0005737//cytoplasm;GO:0005739//mitochondrion;GO:0005794//Golgi apparatus;GO:0005829//cytosol;GO:0012505//endomembrane system;GO:0043226//organelle;GO:0043227//membrane-bounded organelle;GO:0043229//intracellular organelle;GO:0043231//intracellular membrane-bounded organelle;GO:0044424//intracellular part;GO:0044444//cyto…	GO:0003674//molecular_function	GO:0002790//peptide secretion;GO:0006810//transport;GO:0006996//organelle organization;GO:0007030//Golgi organization;GO:0008104//protein localization;GO:0008150//biological_process;GO:0009306//protein secretion;GO:0009987//cellular process;GO:0010256//endomembrane system organization;GO:0015031//protein transport;GO:0015833//peptide transport;GO:0016043//cellular component organization;GO:003294…
Carg_Chr15G000370.1	1120438.25	933437.9375	1051928.875	641682.9375	493689.65625	409547.21875	1035268.35416667	514973.270833333	-1.0074353226021	0.00613768542827797	0.0781807355947292	Sh3glb2	KAF3696271.1 Endophilin-B2 SH3 domain-containing GRB2-like protein B2 [Channa argus]	Cellular Processes	Transport and catabolism	ko04144//Endocytosis	K21269	GO:0005737//cytoplasm	GO:0005515//protein binding	-
Carg_Chr22G000080.1	135808.96875	124834.21875	518308.34375	316173.625	254309.03125	751306.125	259650.510416667	440596.260416667	0.76288618868821	0.00622577466650088	0.0783987814649744	Slc12a7	KAF3703308.1 Solute carrier family 12 member 5 [Channa argus]	Organismal Systems	Excretory system	ko04966//Collecting duct acid secretion	K13627	GO:0016020//membrane;GO:0019028//viral capsid	GO:0005198//structural molecule activity;GO:0022857//transmembrane transporter activity	GO:0006811//ion transport;GO:0055085//transmembrane transport
[truncated: 337 more rows]
