# Supplementary material for: Integrated analysis of proteome and transcriptome revealed changes in multiple signaling pathways involved in immunity in the northern snakehead (Channa argus) during Nocardia seriolae infection
Source: Front Cell Infect Microbiol. 2024 Dec 9;14:1482901. doi: 10.3389/fcimb.2024.1482901 (PMC11663741; doi:10.3389/fcimb.2024.1482901)
Supplement: Supplementary file 3 [file Table3.xlsx]

## Sheet: Additional file 2
ProteinID	GeneID	Quatrand	Cor	Genes_C96-1_count	Genes_C96-2_count	Genes_C96-3_count	Genes_N96-1_count	Genes_N96-2_count	Genes_N96-3_count	Genes_C96-1_fpkm	Genes_C96-2_fpkm	Genes_C96-3_fpkm	Genes_N96-1_fpkm	Genes_N96-2_fpkm	Genes_N96-3_fpkm	Genes_C96_mean	Genes_N96_mean	Genes_log2(fc)	Genes_PValue	Genes_FDR	Proteins_Cp96-1	Proteins_Cp96-2	Proteins_Cp96-3	Proteins_Np96-1	Proteins_Np96-2	Proteins_Np96-3	Proteins_Cp_mean	Proteins_Np_mean	Proteins_log2(fc)	Proteins_PValue	Proteins_FDR	Symbol	Description	KEGG_A_class	KEGG_B_class	Pathway	K_ID	GO Component	GO Function	GO Process	alignment start	alignment end	envelope start	envelope end	hmm acc	hmm name	type	hmm start	hmm end
Carg_Chr01G000260.1	Carg_Chr01G000260.1	DEPs_DEGs	Cor	139	177	203	4401	5941	1178	7.53	10.14	11.32	256.19	308.99	64.97	9.66333	210.05	4.44207	4.13752e-19	4.15111e-16	241834	111975	42299.1	1262359	2.45373e+06	4.03137e+06	132036	2.58249e+06	4.28976	9.26342e-05	0.00375211	COLEC12	KAF3706897.1 C-type lectin domain family 4 member E [Channa argus]	Human Diseases;Organismal Systems	Infectious diseases;Immune system	ko05152//Tuberculosis;ko04625//C-type lectin receptor signaling pathway	K10059;K10059	-	-	-	132	245	131	246	PF00059.21	Lectin_C	Domain	2	107
Carg_Chr01G001410.1	Carg_Chr01G001410.1	DEPs_DEGs	Cor	10352	11869	5212	7174	3957	5961	1707.38	2070.61	884.78	1271.19	626.41	1000.88	1554.26	966.16	-0.685891	0.0327705	0.136343	21867246	53382672	40894708	17343150	30413876	23748484	3.87149e+07	23835170	-0.699796	4.3847e-05	0.00209391	K-BAS	ACF49354.1 immunoglobulin M light chain [Channa argus]	-	-	-	-	-	-	-	34	116	33	119	PF07654.15	C1-set	Domain	2	82
Carg_Chr01G002730.1	Carg_Chr01G002730.1	DEPs_DEGs	Cor	938	1027	813	428	349	615	10.22	11.84	9.12	5.01	3.65	6.82	10.3933	5.16	-1.01022	8.25193e-05	0.00182565	133555	44149.2	NA	36148.9	10871.4	NA	88852	23510.1	-1.91812	0.00417339	0.0599489	Zmym4	KAF3707149.1 Zinc finger MYM-type protein 4 Zinc finger protein 262 [Channa argus]	-	-	-	-	GO:0005575//cellular_component;GO:0005622//intracellular;GO:0005623//cell;GO:0005634//nucleus;GO:0005654//nucleoplasm;GO:0005737//cytoplasm;GO:0031974//membrane-enclosed lumen;GO:0031981//nuclear lumen;GO:0043226//organelle;GO:0043227//membrane-bounded organelle;GO:0043229//intracellular organelle;GO:0043231//intracellular membrane-bounded organelle;GO:0043233//organelle lumen;GO:0044422//organel…	GO:0000981//RNA polymerase II transcription factor activity, sequence-specific DNA binding;GO:0003674//molecular_function;GO:0003676//nucleic acid binding;GO:0003677//DNA binding;GO:0003700//transcription factor activity, sequence-specific DNA binding;GO:0005488//binding;GO:0008270//zinc ion binding;GO:0043167//ion binding;GO:0043169//cation binding;GO:0046872//metal ion binding;GO:0046914//trans…	GO:0006355//regulation of transcription, DNA-templated;GO:0006357//regulation of transcription from RNA polymerase II promoter;GO:0006996//organelle organization;GO:0007010//cytoskeleton organization;GO:0007275//multicellular organism development;GO:0008150//biological_process;GO:0009889//regulation of biosynthetic process;GO:0009987//cellular process;GO:0010468//regulation of gene expression;GO:…	492	531	491	531	PF06467.14	zf-FCS	Domain	2	41
Carg_Chr01G003500.1	Carg_Chr01G003500.1	DEPs_DEGs	Cor	2498	1956	1806	1015	841	1103	68	56.32	50.6	29.69	21.98	30.57	58.3067	27.4133	-1.08878	1.27359e-06	7.51633e-05	1.05831e+06	1.05993e+06	1.01652e+06	826743	493731	547422	1.04492e+06	622632	-0.746945	0.0194298	0.162797	NEDD9	KAF3707221.1 Enhancer of filamentation 1 [Channa argus]	-	-	-	-	GO:0000922//spindle pole;GO:0005575//cellular_component;GO:0005622//intracellular;GO:0005623//cell;GO:0005634//nucleus;GO:0005654//nucleoplasm;GO:0005737//cytoplasm;GO:0005794//Golgi apparatus;GO:0005819//spindle;GO:0005829//cytosol;GO:0005856//cytoskeleton;GO:0005886//plasma membrane;GO:0005912//adherens junction;GO:0005924//cell-substrate adherens junction;GO:0005925//focal adhesion;GO:0005938/…	GO:0004435//phosphatidylinositol phospholipase C activity;GO:0005509//calcium ion binding;GO:0005515//protein binding	GO:0006996//organelle organization;GO:0007010//cytoskeleton organization;GO:0007015//actin filament organization;GO:0007049//cell cycle;GO:0007154//cell communication;GO:0007155//cell adhesion;GO:0007165//signal transduction;GO:0007166//cell surface receptor signaling pathway;GO:0007229//integrin-mediated signaling pathway;GO:0008150//biological_process;GO:0009987//cellular process;GO:0016042//li…	9	56	9	57	PF00018.28	SH3_1	Domain	1	47
Carg_Chr01G006390.1	Carg_Chr01G006390.1	DEPs_DEGs	Cor	292	362	295	667	610	474	7.21	9.46	7.5	17.7	14.46	11.92	8.05667	14.6933	0.866907	0.00230741	0.0211186	1.05178e+06	1.29027e+06	1.26968e+06	1.83725e+06	2.47176e+06	2.4227e+06	1.20391e+06	2.24391e+06	0.898284	0.00324663	0.0495034	FKBP9	KAF3707485.1 Peptidyl-prolyl cis-trans isomerase FKBP9 [Channa argus]	-	-	-	-	GO:0005575//cellular_component;GO:0005622//intracellular;GO:0005623//cell;GO:0005737//cytoplasm;GO:0005783//endoplasmic reticulum;GO:0005788//endoplasmic reticulum lumen;GO:0005854//nascent polypeptide-associated complex;GO:0012505//endomembrane system;GO:0031974//membrane-enclosed lumen;GO:0043226//organelle;GO:0043227//membrane-bounded organelle;GO:0043229//intracellular organelle;GO:0043231//i…	GO:0003674//molecular_function;GO:0003755//peptidyl-prolyl cis-trans isomerase activity;GO:0003824//catalytic activity;GO:0005488//binding;GO:0005509//calcium ion binding;GO:0005527//macrolide binding;GO:0005528//FK506 binding;GO:0008144//drug binding;GO:0016853//isomerase activity;GO:0016859//cis-trans isomerase activity;GO:0043167//ion binding;GO:0043169//cation binding;GO:0046872//metal ion bi…	GO:0000413//protein peptidyl-prolyl isomerization;GO:0006457//protein folding;GO:0006464//cellular protein modification process;GO:0006807//nitrogen compound metabolic process;GO:0008150//biological_process;GO:0008152//metabolic process;GO:0009987//cellular process;GO:0018193//peptidyl-amino acid modification;GO:0018208//peptidyl-proline modification;GO:0019538//protein metabolic process;GO:00362…	45	133	41	133	PF00254.28	FKBP_C	Domain	5	94
Carg_Chr01G007110.1	Carg_Chr01G007110.1	DEPs_DEGs	Cor	4861	3204	3643	82367	96946	31864	258.17	179.99	199.14	4700.06	4942.59	1722.77	212.433	3788.47	4.15653	1.08802e-23	2.54705e-20	799458	378216	1.02962e+06	5.59805e+06	4.06168e+06	6587342	735763	5.41569e+06	2.87983	0.00164083	0.0318711	--	KAF3707552.1 Granulins Proepithelin [Channa argus]	-	-	-	-	-	-	-	35	74	35	75	PF00396.18	Granulin	Family	1	41
Carg_Chr01G008110.1	Carg_Chr01G008110.1	DEPs_DEGs	Cor	947	624	714	1287	1322	1031	49.86	34.75	38.69	72.81	66.82	55.26	41.1	64.9633	0.660487	0.0356038	0.144257	723371	493991	592940	1325357	772603	1266320	603434	1.12143e+06	0.894067	0.0102715	0.111213	RBBP4	XP_022602817.1 histone-binding protein RBBP4-like [Seriola dumerili]	Cellular Processes	Cell growth and death	ko04218//Cellular senescence	K10752	-	GO:0005515//protein binding	-	20	89	20	89	PF12265.8	CAF1C_H4-bd	Family	1	67
Carg_Chr01G008350.1	Carg_Chr01G008350.1	DEPs_DEGs	Cor	681	669	1358	1556	2651	1341	71.38	74.17	146.5	175.23	266.73	143.09	97.35	195.017	1.00234	0.0112175	0.0645215	1.84342e+06	3.28028e+06	1.00546e+06	4.38026e+06	4270384	3.49603e+06	2.04305e+06	4.04889e+06	0.986801	0.000238681	0.00806225	--	XP_026204790.1 uncharacterized protein LOC113154676 isoform X2 [Anabas testudineus]	-	-	-	-	GO:0005576//extracellular region	-	GO:0019836//hemolysis by symbiont of host erythrocytes
Carg_Chr01G008370.1	Carg_Chr01G008370.1	DEPs_DEGs	Cor	1088	984	1936	1988	3529	2149	35.5	33.97	65.03	69.7	110.55	71.39	44.8333	83.88	0.903755	0.0139584	0.0750035	1.47567e+06	1.25068e+06	507018	2342362	2.93097e+06	2.2717e+06	1.07779e+06	2.51501e+06	1.22249	0.0279301	0.199212	--	KAF3707676.1 hypothetical protein EXN66_Car000849 [Channa argus]	-	-	-	-	-	-	-	34	137	27	141	PF02393.16	US22	Family	9	120
Carg_Chr01G008380.1	Carg_Chr01G008380.1	DEPs_DEGs	Cor	778	585	1338	2136	3859	1918	40.52	32.23	71.72	119.53	192.94	101.69	48.1567	138.053	1.51942	0.000123474	0.0024473	5385213	5.64128e+06	5647753	10336596	12091404	9206492	5.55808e+06	1.05448e+07	0.923877	0.0122455	0.123847	--	KAF3707677.1 hypothetical protein EXN66_Car000850 [Channa argus]	-	-	-	-	-	-	-
Carg_Chr01G010000.1	Carg_Chr01G010000.1	DEPs_DEGs	Cor	620	346	563	832	757	920	74.63	44.06	69.75	107.61	87.48	112.74	62.8133	102.61	0.708029	0.035714	0.14462	2.24451e+06	870255	926382	2418420	1.60713e+06	2.55712e+06	1.34705e+06	2.19423e+06	0.703909	0.0237857	0.180561	RPA3	KAF3707837.1 Replication protein A 14 kDa subunit [Channa argus]	Genetic Information Processing;Genetic Information Processing;Genetic Information Processing;Genetic Information Processing;Genetic Information Processing	Replication and repair;Replication and repair;Replication and repair;Replication and repair;Replication and repair	ko03030//DNA replication;ko03420//Nucleotide excision repair;ko03430//Mismatch repair;ko03440//Homologous recombination;ko03460//Fanconi anemia pathway	K10740;K10740;K10740;K10740;K10740	GO:0000228//nuclear chromosome;GO:0005575//cellular_component;GO:0005622//intracellular;GO:0005623//cell;GO:0005634//nucleus;GO:0005654//nucleoplasm;GO:0005657//replication fork;GO:0005662//DNA replication factor A complex;GO:0005694//chromosome;GO:0030894//replisome;GO:0031974//membrane-enclosed lumen;GO:0031981//nuclear lumen;GO:0032991//macromolecular complex;GO:0032993//protein-DNA complex;GO…	GO:0003674//molecular_function;GO:0003676//nucleic acid binding;GO:0003677//DNA binding;GO:0003684//damaged DNA binding;GO:0003697//single-stranded DNA binding;GO:0005488//binding;GO:0097159//organic cyclic compound binding;GO:1901363//heterocyclic compound binding	GO:0000082//G1/S transition of mitotic cell cycle;GO:0000278//mitotic cell cycle;GO:0000723//telomere maintenance;GO:0000724//double-strand break repair via homologous recombination;GO:0000725//recombinational repair;GO:0000731//DNA synthesis involved in DNA repair;GO:0006139//nucleobase-containing compound metabolic process;GO:0006259//DNA metabolic process;GO:0006260//DNA replication;GO:0006261…	7	114	5	114	PF08661.11	Rep_fac-A_3	Domain	3	105
Carg_Chr01G010260.1	Carg_Chr01G010260.1	DEPs_DEGs	Cor	1288	1420	1562	5904	7276	2932	27.1	31.6	33.83	133.47	146.97	62.8	30.8433	114.413	1.89122	1.03389e-07	9.19114e-06	2.07005e+06	2.22127e+06	2.55614e+06	3.85383e+06	4.93163e+06	4717425	2282489	4500963	0.979626	0.00312273	0.0485301	Acss1	KAF3707859.1 Acetyl-coenzyme A synthetase 2-like, mitochondrial [Channa argus]	Metabolism;Metabolism;Metabolism;Metabolism;Metabolism;Metabolism	Global and overview maps;Global and overview maps;Carbohydrate metabolism;Carbohydrate metabolism;Carbohydrate metabolism;Carbohydrate metabolism	ko01100//Metabolic pathways;ko01200//Carbon metabolism;ko00010//Glycolysis / Gluconeogenesis;ko00620//Pyruvate metabolism;ko00640//Propanoate metabolism;ko00630//Glyoxylate and dicarboxylate metabolism	K01895;K01895;K01895;K01895;K01895;K01895	GO:0005575//cellular_component;GO:0005622//intracellular;GO:0005623//cell;GO:0005737//cytoplasm;GO:0005739//mitochondrion;GO:0005759//mitochondrial matrix;GO:0031974//membrane-enclosed lumen;GO:0043226//organelle;GO:0043227//membrane-bounded organelle;GO:0043229//intracellular organelle;GO:0043231//intracellular membrane-bounded organelle;GO:0043233//organelle lumen;GO:0044422//organelle part;GO:…	GO:0000166//nucleotide binding;GO:0003674//molecular_function;GO:0003824//catalytic activity;GO:0003987//acetate-CoA ligase activity;GO:0004043//L-aminoadipate-semialdehyde dehydrogenase activity;GO:0005488//binding;GO:0005524//ATP binding;GO:0008144//drug binding;GO:0008668//(2,3-dihydroxybenzoyl)adenylate synthase activity;GO:0008756//o-succinylbenzoate-CoA ligase activity;GO:0016208//AMP bindi…	GO:0006066//alcohol metabolic process;GO:0006067//ethanol metabolic process;GO:0006069//ethanol oxidation;GO:0006082//organic acid metabolic process;GO:0006083//acetate metabolic process;GO:0006084//acetyl-CoA metabolic process;GO:0006085//acetyl-CoA biosynthetic process;GO:0006091//generation of precursor metabolites and energy;GO:0006139//nucleobase-containing compound metabolic process;GO:0006…	68	123	68	123	PF16177.5	ACAS_N	Family	2	55
Carg_Chr01G011760.1	Carg_Chr01G011760.1	DEPs_DEGs	Cor	31	45	34	14	6	23	3.45	5.3	3.9	1.68	0.64	2.61	4.21667	1.64333	-1.35948	0.0121098	0.0680178	1.5533e+06	1.43903e+06	2.34573e+06	925248	972300	891157	1.77935e+06	929568	-0.93672	0.0221781	0.176669	LGALSL	XP_030603582.1 galectin-related protein isoform X2 [Archocentrus centrarchus]	-	-	-	-	GO:0005575//cellular_component;GO:0005622//intracellular;GO:0005623//cell;GO:0005737//cytoplasm;GO:0044424//intracellular part;GO:0044464//cell part	GO:0003674//molecular_function;GO:0005488//binding;GO:0030246//carbohydrate binding	-	42	131	42	141	PF00337.22	Gal-bind_lectin	Domain	1	87
Carg_Chr01G011950.1	Carg_Chr01G011950.1	DEPs_DEGs	Cor	631	633	706	952	1201	866	15.06	15.98	17.35	24.42	27.52	21.04	16.13	24.3267	0.592792	0.0199718	0.0965325	125198	227657	246757	242400	349512	418548	199871	336820	0.752909	0.00705781	0.0859694	Slc17a5	KAF3708010.1 Sialin Membrane glycoprotein SP55 [Channa argus]	Cellular Processes	Transport and catabolism	ko04142//Lysosome	K12301	GO:0000323//lytic vacuole;GO:0005575//cellular_component;GO:0005622//intracellular;GO:0005623//cell;GO:0005737//cytoplasm;GO:0005764//lysosome;GO:0005765//lysosomal membrane;GO:0005773//vacuole;GO:0005774//vacuolar membrane;GO:0005829//cytosol;GO:0005886//plasma membrane;GO:0005887//integral component of plasma membrane;GO:0008021//synaptic vesicle;GO:0012505//endomembrane system;GO:0012506//vesi…	GO:0003674//molecular_function;GO:0005215//transporter activity;GO:0005342//organic acid transmembrane transporter activity;GO:0005351//sugar:proton symporter activity;GO:0005402//cation:sugar symporter activity;GO:0008324//cation transmembrane transporter activity;GO:0008509//anion transmembrane transporter activity;GO:0008514//organic anion transmembrane transporter activity;GO:0015075//ion tra…	GO:0006810//transport;GO:0006811//ion transport;GO:0006812//cation transport;GO:0006820//anion transport;GO:0006855//drug transmembrane transport;GO:0006865//amino acid transport;GO:0008150//biological_process;GO:0008643//carbohydrate transport;GO:0009605//response to external stimulus;GO:0009607//response to biotic stimulus;GO:0009617//response to bacterium;GO:0015672//monovalent inorganic catio…	45	437	41	437	PF07690.16	MFS_1	Family	5	353
Carg_Chr01G013490.1	Carg_Chr01G013490.1	DEPs_DEGs	Cor	347	297	252	2619	4232	901	7.83	7.09	5.85	63.48	91.64	20.69	6.92333	58.6033	3.08144	2.70565e-10	4.83096e-08	851598	664536	926695	1.72486e+06	3617472	3.28245e+06	814276	2.87493e+06	1.81994	5.68689e-07	7.07037e-05	PAPSS2	KAF3708153.1 Bifunctional 3'-phosphoadenosine 5'-phosphosulfate synthase 2 [Channa argus]	Metabolism;Metabolism;Metabolism;Metabolism;Metabolism	Global and overview maps;Nucleotide metabolism;Metabolism of other amino acids;Energy metabolism;Biosynthesis of other secondary metabolites	ko01100//Metabolic pathways;ko00230//Purine metabolism;ko00450//Selenocompound metabolism;ko00920//Sulfur metabolism;ko00261//Monobactam biosynthesis	K13811;K13811;K13811;K13811;K13811	GO:0005575//cellular_component;GO:0005622//intracellular;GO:0005623//cell;GO:0005737//cytoplasm;GO:0005829//cytosol;GO:0044424//intracellular part;GO:0044444//cytoplasmic part;GO:0044464//cell part	GO:0000166//nucleotide binding;GO:0003674//molecular_function;GO:0003824//catalytic activity;GO:0003873//6-phosphofructo-2-kinase activity;GO:0004020//adenylylsulfate kinase activity;GO:0004612//phosphoenolpyruvate carboxykinase (ATP) activity;GO:0004779//sulfate adenylyltransferase activity;GO:0004781//sulfate adenylyltransferase (ATP) activity;GO:0005488//binding;GO:0005524//ATP binding;GO:0008…	GO:0000103//sulfate assimilation;GO:0001501//skeletal system development;GO:0006000//fructose metabolic process;GO:0006082//organic acid metabolic process;GO:0006094//gluconeogenesis;GO:0006139//nucleobase-containing compound metabolic process;GO:0006163//purine nucleotide metabolic process;GO:0006164//purine nucleotide biosynthetic process;GO:0006725//cellular aromatic compound metabolic process…	40	195	40	198	PF01583.20	APS_kinase	Domain	1	155
Carg_Chr01G014000.1	Carg_Chr01G014000.1	DEPs_DEGs	Cor	1479	2079	1476	8302	13114	4245	12.95	19.25	13.3	78.09	110.21	37.83	15.1667	75.3767	2.31321	1.36773e-08	1.56613e-06	2.04225e+06	3114986	3.79231e+06	5732641	7.37268e+06	8857234	2.98318e+06	7.32085e+06	1.29516	1.20092e-15	3.05666e-12	MYOF	KAF3708203.1 Myoferlin Fer-1-like protein 3 [Channa argus]	-	-	-	-	GO:0016021//integral component of membrane	-	-	2	98	1	102	PF00168.30	C2	Domain	3	98
Carg_Chr01G014220.1	Carg_Chr01G014220.1	DEPs_DEGs	Diff	189	244	287	335	380	510	6.31	8.61	9.86	12.01	12.18	17.33	8.26	13.84	0.74463	0.0164062	0.0839804	336087	1.66744e+06	2.03609e+06	119072	169381	NA	1.34654e+06	144227	-3.22285	0.0416465	0.243168	ALOX5	KAF3708221.1 Arachidonate 5-lipoxygenase [Channa argus]	Metabolism;Human Diseases;Organismal Systems;Organismal Systems;Metabolism;Organismal Systems	Global and overview maps;Infectious diseases;Immune system;Nervous system;Lipid metabolism;Endocrine system	ko01100//Metabolic pathways;ko05145//Toxoplasmosis;ko04664//Fc epsilon RI signaling pathway;ko04726//Serotonergic synapse;ko00590//Arachidonic acid metabolism;ko04913//Ovarian Steroidogenesis	K00461;K00461;K00461;K00461;K00461;K00461	GO:0005575//cellular_component;GO:0005576//extracellular region;GO:0005622//intracellular;GO:0005623//cell;GO:0005634//nucleus;GO:0005635//nuclear envelope;GO:0005641//nuclear envelope lumen;GO:0005654//nucleoplasm;GO:0005737//cytoplasm;GO:0005829//cytosol;GO:0005886//plasma membrane;GO:0012505//endomembrane system;GO:0016020//membrane;GO:0016363//nuclear matrix;GO:0030141//secretory granule;GO:0…	GO:0003674//molecular_function;GO:0003824//catalytic activity;GO:0004051//arachidonate 5-lipoxygenase activity;GO:0005488//binding;GO:0005506//iron ion binding;GO:0005515//protein binding;GO:0016491//oxidoreductase activity;GO:0016701//oxidoreductase activity, acting on single donors with incorporation of molecular oxygen;GO:0016702//oxidoreductase activity, acting on single donors with incorpora…	GO:0001676//long-chain fatty acid metabolic process;GO:0001775//cell activation;GO:0002252//immune effector process;GO:0002263//cell activation involved in immune response;GO:0002274//myeloid leukocyte activation;GO:0002275//myeloid cell activation involved in immune response;GO:0002283//neutrophil activation involved in immune response;GO:0002366//leukocyte activation involved in immune response…	4	110	4	113	PF01477.23	PLAT	Domain	1	114
Carg_Chr01G014850.1	Carg_Chr01G014850.1	DEPs_DEGs	Cor	77	84	82	220	416	155	5.63	6.49	6.17	17.27	29.18	11.53	6.09667	19.3267	1.6645	6.67284e-05	0.00157084	206283	155627	316473	377344	583469	453842	226128	471551	1.06028	0.013936	0.134188	Rassf4	KAF3708277.1 Ras association domain-containing protein 2 [Channa argus]	-	-	-	-	-	GO:0004674//protein serine/threonine kinase activity;GO:0005515//protein binding	GO:0007049//cell cycle;GO:0007154//cell communication;GO:0007165//signal transduction;GO:0008150//biological_process;GO:0009987//cellular process;GO:0023052//signaling;GO:0050789//regulation of biological process;GO:0050794//regulation of cellular process;GO:0050896//response to stimulus;GO:0051716//cellular response to stimulus;GO:0065007//biological regulation	157	240	156	243	PF00788.23	RA	Domain	2	89
Carg_Chr01G015260.1	Carg_Chr01G015260.1	DEPs_DEGs	Cor	56	126	92	1109	771	245	0.85	2.02	1.44	18.08	11.23	3.78	1.43667	11.03	2.94064	3.51532e-08	3.57798e-06	NA	63856	112839	69298.4	149609	270588	88347.7	163165	0.885066	0.0441722	0.250077	COL21A1	KAF3708315.1 Collagen alpha-1(XXI) chain Precursor [Channa argus]	-	-	-	-	GO:0005575//cellular_component;GO:0005576//extracellular region;GO:0005581//collagen trimer;GO:0005622//intracellular;GO:0005623//cell;GO:0005737//cytoplasm;GO:0005783//endoplasmic reticulum;GO:0005788//endoplasmic reticulum lumen;GO:0005829//cytosol;GO:0012505//endomembrane system;GO:0031974//membrane-enclosed lumen;GO:0032991//macromolecular complex;GO:0043226//organelle;GO:0043227//membrane-bo…	-	-	45	212	45	217	PF00092.28	VWA	Domain	1	170
Carg_Chr01G015500.1	Carg_Chr01G015500.1	DEPs_DEGs	Cor	73	100	80	320	421	180	4.1	5.95	4.63	19.33	22.72	10.3	4.89333	17.45	1.83434	2.50848e-06	0.000131144	320197	310405	90156.6	373888	578904	371053	240253	441282	0.877146	0.0349111	0.222782	AGPAT4	KAF3708337.1 1-acyl-sn-glycerol-3-phosphate acyltransferase delta [Channa argus]	Metabolism;Environmental Information Processing;Metabolism;Metabolism	Global and overview maps;Signal transduction;Lipid metabolism;Lipid metabolism	ko01100//Metabolic pathways;ko04072//Phospholipase D signaling pathway;ko00564//Glycerophospholipid metabolism;ko00561//Glycerolipid metabolism	K13523;K13523;K13523;K13523	GO:0005575//cellular_component;GO:0005622//intracellular;GO:0005623//cell;GO:0005737//cytoplasm;GO:0005739//mitochondrion;GO:0005740//mitochondrial envelope;GO:0005741//mitochondrial outer membrane;GO:0005783//endoplasmic reticulum;GO:0005789//endoplasmic reticulum membrane;GO:0012505//endomembrane system;GO:0016020//membrane;GO:0016021//integral component of membrane;GO:0019867//outer membrane;G…	GO:0003674//molecular_function;GO:0003824//catalytic activity;GO:0003841//1-acylglycerol-3-phosphate O-acyltransferase activity;GO:0008374//O-acyltransferase activity;GO:0016411//acylglycerol O-acyltransferase activity;GO:0016740//transferase activity;GO:0016746//transferase activity, transferring acyl groups;GO:0016747//transferase activity, transferring acyl groups other than amino-acyl groups;…	GO:0006139//nucleobase-containing compound metabolic process;GO:0006220//pyrimidine nucleotide metabolic process;GO:0006221//pyrimidine nucleotide biosynthetic process;GO:0006629//lipid metabolic process;GO:0006644//phospholipid metabolic process;GO:0006650//glycerophospholipid metabolic process;GO:0006654//phosphatidic acid biosynthetic process;GO:0006725//cellular aromatic compound metabolic pr…	87	229	71	233	PF01553.21	Acyltransferase	Family	13	131
Carg_Chr01G015660.1	Carg_Chr01G015660.1	DEPs_DEGs	Cor	838	1103	664	369	430	501	14.58	20.3	11.89	6.9	7.18	8.87	15.59	7.65	-1.02709	5.33882e-05	0.00134229	442907	754656	1.37187e+06	395804	542424	474770	856476	470999	-0.862688	0.00441553	0.0625548	Itga9	KAF3708352.1 Integrin alpha-9 Integrin alpha-RLC Precursor [Channa argus]	Human Diseases;Environmental Information Processing;Cellular Processes;Cellular Processes;Environmental Information Processing;Human Diseases;Human Diseases;Environmental Information Processing;Human Diseases	Infectious diseases;Signal transduction;Cellular community - eukaryotes;Cell motility;Signaling molecules and interaction;Cardiovascular diseases;Cardiovascular diseases;Signaling molecules and interaction;Cardiovascular diseases	ko05165//Human papillomavirus infection;ko04151//PI3K-Akt signaling pathway;ko04510//Focal adhesion;ko04810//Regulation of actin cytoskeleton;ko04514//Cell adhesion molecules (CAMs);ko05414//Dilated cardiomyopathy (DCM);ko05410//Hypertrophic cardiomyopathy (HCM);ko04512//ECM-receptor interaction;ko05412//Arrhythmogenic right ventricular cardiomyopathy (ARVC)	K06585;K06585;K06585;K06585;K06585;K06585;K06585;K06585;K06585	GO:0005575//cellular_component;GO:0005623//cell;GO:0005886//plasma membrane;GO:0005887//integral component of plasma membrane;GO:0008305//integrin complex;GO:0009925//basal plasma membrane;GO:0016020//membrane;GO:0016021//integral component of membrane;GO:0016323//basolateral plasma membrane;GO:0031224//intrinsic component of membrane;GO:0031226//intrinsic component of plasma membrane;GO:0032991/…	GO:0003674//molecular_function;GO:0005488//binding;GO:0005515//protein binding;GO:0005518//collagen binding;GO:0043167//ion binding;GO:0043169//cation binding;GO:0043236//laminin binding;GO:0044877//macromolecular complex binding;GO:0046872//metal ion binding;GO:0050840//extracellular matrix binding	GO:0002376//immune system process;GO:0006928//movement of cell or subcellular component;GO:0006935//chemotaxis;GO:0006950//response to stress;GO:0007154//cell communication;GO:0007155//cell adhesion;GO:0007165//signal transduction;GO:0007166//cell surface receptor signaling pathway;GO:0007229//integrin-mediated signaling pathway;GO:0008150//biological_process;GO:0009605//response to external stim…	304	340	304	340	PF01839.23	FG-GAP	Repeat	1	37
Carg_Chr01G015820.1	Carg_Chr01G015820.1	DEPs_DEGs	Diff	87	118	152	192	404	123	2.08	2.99	3.74	4.92	9.24	2.98	2.93667	5.71333	0.960153	0.046548	0.172298	748249	956901	751659	91201.7	187181	163888	818937	147424	-2.47378	0.0180827	0.155974	OIT3	KAF3708364.1 Oncoprotein-induced transcript 3 protein [Channa argus]	-	-	-	-	GO:0005575//cellular_component;GO:0005622//intracellular;GO:0005623//cell;GO:0005634//nucleus;GO:0005635//nuclear envelope;GO:0012505//endomembrane system;GO:0031967//organelle envelope;GO:0031975//envelope;GO:0043226//organelle;GO:0043227//membrane-bounded organelle;GO:0043229//intracellular organelle;GO:0043231//intracellular membrane-bounded organelle;GO:0044422//organelle part;GO:0044424//int…	GO:0003674//molecular_function;GO:0005488//binding;GO:0005509//calcium ion binding;GO:0043167//ion binding;GO:0043169//cation binding;GO:0046872//metal ion binding	GO:0008150//biological_process;GO:0042592//homeostatic process;GO:0048878//chemical homeostasis;GO:0065007//biological regulation;GO:0065008//regulation of biological quality;GO:1903118//urate homeostasis	183	218	183	218	PF14670.6	FXa_inhibition	Domain	1	36
Carg_Chr01G016000.1	Carg_Chr01G016000.1	DEPs_DEGs	Cor	650	428	460	992	895	752	9.56	6.66	6.96	15.67	12.63	11.26	7.72667	13.1867	0.771162	0.016511	0.0843525	1278353	1.03081e+06	944510	1701943	2.63604e+06	2602534	1.08456e+06	2.31351e+06	1.09297	2.38816e-07	3.91387e-05	Rrbp1	KAF3708380.1 Ribosome-binding protein 1 Ribosome receptor protein [Channa argus]	Genetic Information Processing	Folding, sorting and degradation	ko04141//Protein processing in endoplasmic reticulum	K14000	GO:0005575//cellular_component;GO:0005622//intracellular;GO:0005623//cell;GO:0005737//cytoplasm;GO:0005783//endoplasmic reticulum;GO:0005789//endoplasmic reticulum membrane;GO:0005840//ribosome;GO:0012505//endomembrane system;GO:0016020//membrane;GO:0016021//integral component of membrane;GO:0030176//integral component of endoplasmic reticulum membrane;GO:0031224//intrinsic component of membrane;…	GO:0003674//molecular_function;GO:0005524//ATP binding;GO:0038023//signaling receptor activity;GO:0060089//molecular transducer activity	GO:0006412//translation;GO:0006518//peptide metabolic process;GO:0006807//nitrogen compound metabolic process;GO:0006810//transport;GO:0007059//chromosome segregation;GO:0007154//cell communication;GO:0007165//signal transduction;GO:0008104//protein localization;GO:0008150//biological_process;GO:0008152//metabolic process;GO:0009058//biosynthetic process;GO:0009059//macromolecule biosynthetic pro…	33	181	33	182	PF05104.12	Rib_recp_KP_reg	Family	1	155
Carg_Chr01G017380.1	Carg_Chr01G017380.1	DEPs_DEGs	Cor	1273	658	739	1751	2038	1242	55.05	30.1	32.89	81.36	84.6	54.68	39.3467	73.5467	0.902419	0.0215215	0.101485	1.22225e+06	583383	394834	1.70475e+06	1.46385e+06	1.58228e+06	733488	1.58363e+06	1.11039	0.0236849	0.180541	cdk1	XP_030297736.1 cyclin-dependent kinase 1 [Sparus aurata]	Human Diseases;Human Diseases;Cellular Processes;Cellular Processes;Cellular Processes;Cellular Processes;Organismal Systems;Cellular Processes	Infectious disease: viral;Cancers;Cell growth and death;Cell growth and death;Cell growth and death;Cellular community - eukaryotes;Endocrine system;Cell growth and death	ko05170//Human immunodeficiency virus 1 infection;ko05203//Viral carcinogenesis;ko04218//Cellular senescence;ko04114//Oocyte meiosis;ko04110//Cell cycle;ko04540//Gap junction;ko04914//Progesterone-mediated oocyte maturation;ko04115//p53 signaling pathway	K02087;K02087;K02087;K02087;K02087;K02087;K02087;K02087	GO:0000307//cyclin-dependent protein kinase holoenzyme complex;GO:0005575//cellular_component;GO:0005622//intracellular;GO:0005623//cell;GO:0005634//nucleus;GO:0005654//nucleoplasm;GO:0005737//cytoplasm;GO:0005739//mitochondrion;GO:0005759//mitochondrial matrix;GO:0005783//endoplasmic reticulum;GO:0005789//endoplasmic reticulum membrane;GO:0005813//centrosome;GO:0005815//microtubule organizing ce…	GO:0000166//nucleotide binding;GO:0001618//virus receptor activity;GO:0003674//molecular_function;GO:0003682//chromatin binding;GO:0003824//catalytic activity;GO:0004672//protein kinase activity;GO:0004674//protein serine/threonine kinase activity;GO:0004693//cyclin-dependent protein serine/threonine kinase activity;GO:0005488//binding;GO:0005515//protein binding;GO:0005524//ATP binding;GO:000814…	GO:0000003//reproduction;GO:0000075//cell cycle checkpoint;GO:0000077//DNA damage checkpoint;GO:0000082//G1/S transition of mitotic cell cycle;GO:0000086//G2/M transition of mitotic cell cycle;GO:0000187//activation of MAPK activity;GO:0000226//microtubule cytoskeleton organization;GO:0000278//mitotic cell cycle;GO:0000280//nuclear division;GO:0000302//response to reactive oxygen species;GO:00005…	5	287	4	287	PF00069.25	Pkinase	Domain	2	264
Carg_Chr01G017950.1	Carg_Chr01G017950.1	DEPs_DEGs	Cor	67	70	61	257	237	171	9.16	10.13	8.59	37.77	31.12	23.81	9.29333	30.9	1.73334	7.6195e-08	6.94958e-06	1.54753e+06	1.43177e+06	450665	1.50545e+06	2.07482e+06	2.75301e+06	1.14332e+06	2.11109e+06	0.884762	0.028044	0.199492	MCFD2	KAF3708559.1 Multiple coagulation factor deficiency protein 2 -like protein Precursor [Channa argus]	-	-	-	-	GO:0000139//Golgi membrane;GO:0005575//cellular_component;GO:0005576//extracellular region;GO:0005615//extracellular space;GO:0005622//intracellular;GO:0005623//cell;GO:0005737//cytoplasm;GO:0005783//endoplasmic reticulum;GO:0005789//endoplasmic reticulum membrane;GO:0005793//endoplasmic reticulum-Golgi intermediate compartment;GO:0005794//Golgi apparatus;GO:0005798//Golgi-associated vesicle;GO:0…	GO:0003674//molecular_function;GO:0005488//binding;GO:0005509//calcium ion binding;GO:0043167//ion binding;GO:0043169//cation binding;GO:0046872//metal ion binding	GO:0000003//reproduction;GO:0006082//organic acid metabolic process;GO:0006810//transport;GO:0006888//ER to Golgi vesicle-mediated transport;GO:0006900//membrane budding;GO:0006901//vesicle coating;GO:0006903//vesicle targeting;GO:0006996//organelle organization;GO:0007275//multicellular organism development;GO:0007399//nervous system development;GO:0007417//central nervous system development;GO:…	94	160	87	163	PF13499.6	EF-hand_7	Domain	8	68
Carg_Chr02G000310.1	Carg_Chr02G000310.1	DEPs_DEGs	Cor	855	543	763	1881	1297	1941	42.93	28.84	39.44	101.49	62.52	99.23	37.07	87.7467	1.24309	7.75801e-05	0.00175004	1.7302e+06	1.43345e+06	1.14432e+06	6.63526e+06	1.67487e+06	1.52177e+06	1.43599e+06	3.2773e+06	1.19046	0.000282859	0.00914663	--	KAF3700645.1 DELTA-actitoxin-Afr1a [Channa argus]	-	-	-	-	GO:0046930//pore complex	GO:0015267//channel activity	GO:0006812//cation transport;GO:0046931//pore complex assembly;GO:0052331//hemolysis in other organism involved in symbiotic interaction	18	179	8	182	PF06369.12	Anemone_cytotox	Family	20	173
Carg_Chr02G001690.1	Carg_Chr02G001690.1	DEPs_DEGs	Cor	1017	975	1211	708	445	877	42.09	42.68	51.58	31.48	17.68	36.95	45.45	28.7033	-0.663062	0.00933069	0.0568503	1.79311e+06	1.65025e+06	1.05823e+06	1.28574e+06	720705	967051	1.50053e+06	991166	-0.598275	0.000224914	0.00776007	Triobp	AWP18557.1 putative TRIO and F-actin-binding protein [Scophthalmus maximus]	-	-	-	-	GO:0005575//cellular_component;GO:0005622//intracellular;GO:0005623//cell;GO:0005634//nucleus;GO:0005737//cytoplasm;GO:0005815//microtubule organizing center;GO:0005856//cytoskeleton;GO:0005938//cell cortex;GO:0015629//actin cytoskeleton;GO:0015630//microtubule cytoskeleton;GO:0030496//midbody;GO:0030863//cortical cytoskeleton;GO:0030864//cortical actin cytoskeleton;GO:0032420//stereocilium;GO:00…	GO:0003674//molecular_function;GO:0003779//actin binding;GO:0005488//binding;GO:0005515//protein binding;GO:0005524//ATP binding;GO:0008092//cytoskeletal protein binding;GO:0017016//Ras GTPase binding;GO:0017022//myosin binding;GO:0017048//Rho GTPase binding;GO:0017049//GTP-Rho binding;GO:0019899//enzyme binding;GO:0031267//small GTPase binding;GO:0031625//ubiquitin protein ligase binding;GO:0044…	GO:0000902//cell morphogenesis;GO:0000904//cell morphogenesis involved in differentiation;GO:0002064//epithelial cell development;GO:0002065//columnar/cuboidal epithelial cell differentiation;GO:0002066//columnar/cuboidal epithelial cell development;GO:0002093//auditory receptor cell morphogenesis;GO:0003008//system process;GO:0006464//cellular protein modification process;GO:0006807//nitrogen co…	9	102	7	102	PF00169.29	PH	Domain	3	105
Carg_Chr02G001930.1	Carg_Chr02G001930.1	DEPs_DEGs	Cor	774	944	26	18	40	25	9.6	12.38	0.33	0.23	0.48	0.32	7.43667	0.343333	-4.43697	0.000166857	0.0030411	825834	431905	1.30926e+06	862096	311493	17034.8	855666	396875	-1.10836	0.0432215	0.248343	Gvin1	KAF3700490.1 Interferon-induced very large GTPase 1 Very large-inducible GTPase-1 [Channa argus]	-	-	-	-	-	GO:0005525//GTP binding	-
Carg_Chr02G001970.1	Carg_Chr02G001970.1	DEPs_DEGs	Cor	814	664	1503	1396	2699	1764	7.89	6.8	14.99	14.53	25.11	17.4	9.89333	19.0133	0.942483	0.0169489	0.0859849	1.08129e+06	324936	436538	1.88343e+06	601947	584395	614256	1.02326e+06	0.736256	0.0151498	0.139343	GVINP1	KAF3700489.1 Interferon-induced very large GTPase 1 [Channa argus]	-	-	-	-	-	GO:0005525//GTP binding	-
Carg_Chr02G002360.1	Carg_Chr02G002360.1	DEPs_DEGs	Cor	8161	9375	9351	3609	1998	5019	137.67	167.28	162.36	65.41	32.35	86.19	155.77	61.3167	-1.34507	1.65414e-05	0.000568533	2.49344e+06	2.20324e+06	2.49823e+06	1.86084e+06	875788	1.19239e+06	2.3983e+06	1.30967e+06	-0.872806	0.000103761	0.00408863	Card11	KAF3700452.1 Caspase recruitment domain-containing protein 11 CARD-containing MAGUK protein 1 [Channa argus]	-	-	-	-	GO:0001772//immunological synapse;GO:0005575//cellular_component;GO:0005622//intracellular;GO:0005623//cell;GO:0005737//cytoplasm;GO:0005829//cytosol;GO:0005886//plasma membrane;GO:0016020//membrane;GO:0030288//outer membrane-bounded periplasmic space;GO:0032449//CBM complex;GO:0032991//macromolecular complex;GO:0042101//T cell receptor complex;GO:0043235//receptor complex;GO:0044424//intracellul…	GO:0003674//molecular_function;GO:0003824//catalytic activity;GO:0004252//serine-type endopeptidase activity;GO:0004385//guanylate kinase activity;GO:0005488//binding;GO:0005515//protein binding;GO:0005524//ATP binding;GO:0016301//kinase activity;GO:0016740//transferase activity;GO:0016772//transferase activity, transferring phosphorus-containing groups;GO:0016776//phosphotransferase activity, ph…	GO:0001775//cell activation;GO:0001816//cytokine production;GO:0001817//regulation of cytokine production;GO:0001819//positive regulation of cytokine production;GO:0002218//activation of innate immune response;GO:0002220//innate immune response activating cell surface receptor signaling pathway;GO:0002223//stimulatory C-type lectin receptor signaling pathway;GO:0002253//activation of immune respo…	16	101	16	102	PF00619.21	CARD	Domain	1	84
Carg_Chr02G003410.1	Carg_Chr02G003410.1	DEPs_DEGs	Cor	753	437	475	1723	3497	906	16.25	9.98	10.55	39.95	72.45	19.9	12.26	44.1	1.84682	0.000147277	0.00277548	681370	417764	103553	2.52638e+06	2.9458e+06	2.83466e+06	400896	2.76895e+06	2.78804	0.00174592	0.0331311	SLC2A6	KAF3700354.1 Solute carrier family 2, facilitated glucose transporter member 6 Glucose transporter type 6 [Channa argus]	-	-	-	-	GO:0005887//integral component of plasma membrane;GO:0016021//integral component of membrane	GO:0015114//phosphate ion transmembrane transporter activity;GO:0015295//solute:proton symporter activity;GO:0022857//transmembrane transporter activity;GO:0042910//xenobiotic transporter activity;GO:0051119//sugar transmembrane transporter activity	GO:0006810//transport;GO:0006817//phosphate ion transport;GO:0008643//carbohydrate transport;GO:0042908//xenobiotic transport;GO:0055085//transmembrane transport	28	391	14	391	PF00083.24	Sugar_tr	Family	96	452
Carg_Chr02G003620.1	Carg_Chr02G003620.1	DEPs_DEGs	Cor	4694	4466	3431	2503	2497	2855	56.84	57.2	42.76	32.56	29.03	35.19	52.2667	32.26	-0.696145	0.000416256	0.00607348	878728	888171	987267	543118	602150	518648	918055	554639	-0.727033	0.00328181	0.0496124	xpo6	KAF3700337.1 Exportin-6 [Channa argus]	-	-	-	-	GO:0005575//cellular_component;GO:0005622//intracellular;GO:0005623//cell;GO:0005634//nucleus;GO:0005730//nucleolus;GO:0005737//cytoplasm;GO:0005829//cytosol;GO:0005886//plasma membrane;GO:0016020//membrane;GO:0031974//membrane-enclosed lumen;GO:0031981//nuclear lumen;GO:0043226//organelle;GO:0043227//membrane-bounded organelle;GO:0043228//non-membrane-bounded organelle;GO:0043229//intracellular …	GO:0003674//molecular_function;GO:0005215//transporter activity;GO:0005488//binding;GO:0005515//protein binding;GO:0008536//Ran GTPase binding;GO:0008565//protein transporter activity;GO:0017016//Ras GTPase binding;GO:0019899//enzyme binding;GO:0031267//small GTPase binding;GO:0051020//GTPase binding	GO:0003008//system process;GO:0006611//protein export from nucleus;GO:0006810//transport;GO:0006886//intracellular protein transport;GO:0006913//nucleocytoplasmic transport;GO:0007275//multicellular organism development;GO:0007399//nervous system development;GO:0007417//central nervous system development;GO:0007420//brain development;GO:0007610//behavior;GO:0007611//learning or memory;GO:0007613/…	32	96	31	97	PF03810.19	IBN_N	Family	2	73
Carg_Chr02G005710.1	Carg_Chr02G005710.1	DEPs_DEGs	Cor	366	331	279	206	181	234	21.55	20.61	16.91	13.03	10.23	14.02	19.69	12.4267	-0.664024	0.00270699	0.0236164	405525	217408	NA	216473	73838.6	194793	311466	161702	-0.945741	0.0410793	0.240636	PRKAR1B	KAF3700182.1 cAMP-dependent protein kinase type I-beta regulatory subunit [Channa argus]	Organismal Systems	Endocrine system	ko04910//Insulin signaling pathway	K04739	GO:0005575//cellular_component;GO:0005622//intracellular;GO:0005623//cell;GO:0005737//cytoplasm;GO:0005829//cytosol;GO:0005886//plasma membrane;GO:0005929//cilium;GO:0005952//cAMP-dependent protein kinase complex;GO:0016020//membrane;GO:0032991//macromolecular complex;GO:0042995//cell projection;GO:0043226//organelle;GO:0044422//organelle part;GO:0044424//intracellular part;GO:0044441//ciliary pa…	GO:0000166//nucleotide binding;GO:0003674//molecular_function;GO:0004857//enzyme inhibitor activity;GO:0004860//protein kinase inhibitor activity;GO:0004862//cAMP-dependent protein kinase inhibitor activity;GO:0005488//binding;GO:0005515//protein binding;GO:0008603//cAMP-dependent protein kinase regulator activity;GO:0017076//purine nucleotide binding;GO:0019207//kinase regulator activity;GO:0019…	GO:0001932//regulation of protein phosphorylation;GO:0001933//negative regulation of protein phosphorylation;GO:0001934//positive regulation of protein phosphorylation;GO:0003008//system process;GO:0003014//renal system process;GO:0003091//renal water homeostasis;GO:0006464//cellular protein modification process;GO:0006468//protein phosphorylation;GO:0006469//negative regulation of protein kinase…	24	60	24	61	PF02197.17	RIIa	Domain	1	37
Carg_Chr02G006950.1	Carg_Chr02G006950.1	DEPs_DEGs	Cor	181	144	227	844	1299	705	15.98	13.45	20.63	80.08	110.12	63.38	16.6867	84.5267	2.34071	4.29275e-13	1.31078e-10	1.58226e+06	1.51389e+06	934244	3.80593e+06	3076848	4.82185e+06	1.34346e+06	3.90154e+06	1.53809	0.016673	0.148065	PGLS	KAF1379632.1 hypothetical protein PFLUV_G00178050 [Perca fluviatilis]	Metabolism;Metabolism;Metabolism	Global and overview maps;Global and overview maps;Carbohydrate metabolism	ko01100//Metabolic pathways;ko01200//Carbon metabolism;ko00030//Pentose phosphate pathway	K01057;K01057;K01057	GO:0005575//cellular_component;GO:0005622//intracellular;GO:0005623//cell;GO:0005737//cytoplasm;GO:0005829//cytosol;GO:0044424//intracellular part;GO:0044444//cytoplasmic part;GO:0044464//cell part	GO:0003674//molecular_function;GO:0003824//catalytic activity;GO:0004342//glucosamine-6-phosphate deaminase activity;GO:0005488//binding;GO:0016787//hydrolase activity;GO:0016788//hydrolase activity, acting on ester bonds;GO:0017057//6-phosphogluconolactonase activity;GO:0030246//carbohydrate binding;GO:0036094//small molecule binding;GO:0048029//monosaccharide binding;GO:0052689//carboxylic este…	GO:0005975//carbohydrate metabolic process;GO:0006046//N-acetylglucosamine catabolic process;GO:0006081//cellular aldehyde metabolic process;GO:0006098//pentose-phosphate shunt;GO:0006139//nucleobase-containing compound metabolic process;GO:0006725//cellular aromatic compound metabolic process;GO:0006732//coenzyme metabolic process;GO:0006733//oxidoreduction coenzyme metabolic process;GO:0006739/…	12	230	10	230	PF01182.20	Glucosamine_iso	Domain	3	225
Carg_Chr02G008150.1	Carg_Chr02G008150.1	DEPs_DEGs	Cor	1504	1641	1050	907	281	1128	38.33	44.24	27.55	24.84	6.88	29.27	36.7067	20.33	-0.852432	0.0348152	0.142226	1.02946e+06	1.23838e+06	818491	701999	416217	249496	1.02878e+06	455904	-1.17413	0.00010709	0.0041742	MYLK	KAF3699939.1 Myosin light chain kinase, smooth muscle [Channa argus]	-	-	-	-	-	GO:0003993//acid phosphatase activity;GO:0004672//protein kinase activity;GO:0005515//protein binding;GO:0005524//ATP binding;GO:0019165//thiamine kinase activity;GO:0046872//metal ion binding	GO:0006468//protein phosphorylation;GO:0009228//thiamine biosynthetic process	67	152	66	152	PF07679.16	I-set	Domain	2	90
Carg_Chr02G008370.1	Carg_Chr02G008370.1	DEPs_DEGs	Cor	663	1063	610	586	293	602	9.21	15.62	8.72	8.75	3.91	8.52	11.1833	7.06	-0.66361	0.0361929	0.146082	6962840	7.47456e+06	9124225	5168570	3.79449e+06	3996037	7.85387e+06	4.3197e+06	-0.862473	7.44933e-06	0.000531852	Acly	KAF3699917.1 ATP-citrate synthase [Channa argus]	Metabolism;Metabolism	Global and overview maps;Carbohydrate metabolism	ko01100//Metabolic pathways;ko00020//Citrate cycle (TCA cycle)	K01648;K01648	GO:0000323//lytic vacuole;GO:0005575//cellular_component;GO:0005576//extracellular region;GO:0005622//intracellular;GO:0005623//cell;GO:0005634//nucleus;GO:0005654//nucleoplasm;GO:0005737//cytoplasm;GO:0005764//lysosome;GO:0005766//primary lysosome;GO:0005773//vacuole;GO:0005775//vacuolar lumen;GO:0005829//cytosol;GO:0005886//plasma membrane;GO:0009346//citrate lyase complex;GO:0012505//endomembr…	GO:0000166//nucleotide binding;GO:0003674//molecular_function;GO:0003824//catalytic activity;GO:0003878//ATP citrate synthase activity;GO:0003985//acetyl-CoA C-acetyltransferase activity;GO:0004108//citrate (Si)-synthase activity;GO:0004774//succinate-CoA ligase activity;GO:0004775//succinate-CoA ligase (ADP-forming) activity;GO:0004776//succinate-CoA ligase (GDP-forming) activity;GO:0005488//bin…	GO:0001775//cell activation;GO:0002252//immune effector process;GO:0002263//cell activation involved in immune response;GO:0002274//myeloid leukocyte activation;GO:0002275//myeloid cell activation involved in immune response;GO:0002283//neutrophil activation involved in immune response;GO:0002366//leukocyte activation involved in immune response;GO:0002376//immune system process;GO:0002443//leuko…	244	420	244	421	PF16114.5	Citrate_bind	Domain	1	177
Carg_Chr02G009100.1	Carg_Chr02G009100.1	DEPs_DEGs	Cor	805	881	1151	1883	1973	1560	22.67	26.25	33.37	56.99	53.35	44.73	27.43	51.69	0.914131	0.000233942	0.00394946	942097	781301	436439	1.05361e+06	1.78163e+06	1.74881e+06	719946	1.52801e+06	1.0857	0.0213456	0.171981	ccdc47	KAF3699847.1 Coiled-coil domain-containing protein 47 Precursor [Channa argus]	-	-	-	-	GO:0005575//cellular_component;GO:0005622//intracellular;GO:0005623//cell;GO:0005737//cytoplasm;GO:0005783//endoplasmic reticulum;GO:0005789//endoplasmic reticulum membrane;GO:0005791//rough endoplasmic reticulum;GO:0012505//endomembrane system;GO:0016020//membrane;GO:0016021//integral component of membrane;GO:0031224//intrinsic component of membrane;GO:0031984//organelle subcompartment;GO:004217…	GO:0003674//molecular_function;GO:0005488//binding;GO:0005509//calcium ion binding;GO:0005515//protein binding;GO:0043167//ion binding;GO:0043169//cation binding;GO:0046872//metal ion binding	GO:0006508//proteolysis;GO:0006511//ubiquitin-dependent protein catabolic process;GO:0006807//nitrogen compound metabolic process;GO:0006950//response to stress;GO:0006983//ER overload response;GO:0006984//ER-nucleus signaling pathway;GO:0006996//organelle organization;GO:0007029//endoplasmic reticulum organization;GO:0007154//cell communication;GO:0007165//signal transduction;GO:0007275//multice…	142	474	142	474	PF07946.14	DUF1682	Family	1	323
Carg_Chr02G011120.1	Carg_Chr02G011120.1	DEPs_DEGs	Cor	25445	8754	13173	26622	35378	27933	1646.34	599.15	877.25	1850.72	2197.33	1839.84	1040.91	1962.63	0.914938	0.0420975	0.160614	15130582	39683952	33645980	80000712	114576384	94879432	29486838	9.64855e+07	1.71024	8.91974e-07	9.84293e-05	FTH	KAF3699639.1 Ferritin, middle subunit [Channa argus]	Cellular Processes;Cellular Processes;Organismal Systems	Cell growth and death;Cell growth and death;Digestive system	ko04217//Necroptosis;ko04216//Ferroptosis;ko04978//Mineral absorption	K00522;K00522;K00522	-	GO:0008199//ferric iron binding	-	15	155	14	155	PF00210.24	Ferritin	Domain	2	142
Carg_Chr02G011680.1	Carg_Chr02G011680.1	DEPs_DEGs	Cor	568	783	807	4461	5849	4906	7.55	11.01	11.04	63.69	74.61	66.36	9.86667	68.22	2.78956	3.93707e-34	8.29502e-30	1258550	1.7073e+06	1.42458e+06	2627950	2.64938e+06	2.93778e+06	1.46348e+06	2.73837e+06	0.903916	0.000375903	0.0116838	AOC3	KAF3699580.1 Primary amine oxidase, liver isozyme [Channa argus]	Metabolism;Metabolism;Metabolism;Metabolism;Metabolism	Global and overview maps;Amino acid metabolism;Metabolism of other amino acids;Amino acid metabolism;Amino acid metabolism	ko01100//Metabolic pathways;ko00260//Glycine, serine and threonine metabolism;ko00410//beta-Alanine metabolism;ko00350//Tyrosine metabolism;ko00360//Phenylalanine metabolism	K00276;K00276;K00276;K00276;K00276	GO:0005575//cellular_component;GO:0005576//extracellular region;GO:0005615//extracellular space;GO:0005622//intracellular;GO:0005623//cell;GO:0005737//cytoplasm;GO:0005768//endosome;GO:0005769//early endosome;GO:0005783//endoplasmic reticulum;GO:0005794//Golgi apparatus;GO:0005886//plasma membrane;GO:0005902//microvillus;GO:0009986//cell surface;GO:0012505//endomembrane system;GO:0016020//membran…	GO:0003674//molecular_function;GO:0003824//catalytic activity;GO:0005488//binding;GO:0005507//copper ion binding;GO:0005509//calcium ion binding;GO:0005515//protein binding;GO:0008131//primary amine oxidase activity;GO:0016491//oxidoreductase activity;GO:0016638//oxidoreductase activity, acting on the CH-NH2 group of donors;GO:0016641//oxidoreductase activity, acting on the CH-NH2 group of donors…	GO:0002376//immune system process;GO:0002523//leukocyte migration involved in inflammatory response;GO:0002673//regulation of acute inflammatory response;GO:0002675//positive regulation of acute inflammatory response;GO:0002682//regulation of immune system process;GO:0002684//positive regulation of immune system process;GO:0002685//regulation of leukocyte migration;GO:0002687//positive regulation…	69	134	63	142	PF02727.16	Cu_amine_oxidN2	Domain	11	78
Carg_Chr03G001220.1	Carg_Chr03G001220.1	DEPs_DEGs	Cor	122	193	340	56	58	98	5.75	9.6	16.46	2.84	2.6	4.69	10.6033	3.37667	-1.65085	5.04569e-05	0.00128858	1.18423e+06	781357	1.38488e+06	230361	212396	744592	1.11682e+06	395783	-1.49662	0.0447742	0.25165	ADH5	KAF3701455.1 Alcohol dehydrogenase 1 [Channa argus]	Metabolism;Metabolism;Metabolism;Metabolism;Human Diseases;Metabolism;Metabolism;Metabolism;Metabolism	Global and overview maps;Global and overview maps;Carbohydrate metabolism;Lipid metabolism;Cancers;Xenobiotics biodegradation and metabolism;Xenobiotics biodegradation and metabolism;Amino acid metabolism;Metabolism of cofactors and vitamins	ko01100//Metabolic pathways;ko01200//Carbon metabolism;ko00010//Glycolysis / Gluconeogenesis;ko00071//Fatty acid degradation;ko05204//Chemical carcinogenesis;ko00980//Metabolism of xenobiotics by cytochrome P450;ko00982//Drug metabolism - cytochrome P450;ko00350//Tyrosine metabolism;ko00830//Retinol metabolism	K00121;K00121;K00121;K00121;K00121;K00121;K00121;K00121;K00121	-	GO:0004024//alcohol dehydrogenase activity, zinc-dependent;GO:0004764//shikimate 3-dehydrogenase (NADP+) activity;GO:0008270//zinc ion binding;GO:0008743//L-threonine 3-dehydrogenase activity;GO:0016491//oxidoreductase activity;GO:0016616//oxidoreductase activity, acting on the CH-OH group of donors, NAD or NADP as acceptor;GO:0016655//oxidoreductase activity, acting on NAD(P)H, quinone or simila…	GO:0006113//fermentation;GO:0006567//threonine catabolic process;GO:0008152//metabolic process;GO:0009404//toxin metabolic process;GO:0009423//chorismate biosynthetic process;GO:0010127//mycothiol-dependent detoxification;GO:0019439//aromatic compound catabolic process;GO:0046292//formaldehyde metabolic process;GO:0055114//oxidation-reduction process	35	158	34	162	PF08240.12	ADH_N	Domain	2	105
Carg_Chr03G003110.1	Carg_Chr03G003110.1	DEPs_DEGs	Cor	125	209	321	1449	2755	1099	9.04	16	23.91	112.65	191.36	80.95	16.3167	128.32	2.97533	3.55786e-12	9.86324e-10	1.05593e+06	488746	253459	4246962	4.01032e+06	4.07368e+06	599377	4.11032e+06	2.77772	0.0170285	0.149747	CD209	KAF3701270.1 CD209 antigen-like protein D DC-SIGN-related protein 3 [Channa argus]	-	-	-	-	GO:0016021//integral component of membrane;GO:0019867//outer membrane	GO:0005524//ATP binding;GO:0005540//hyaluronic acid binding;GO:0008113//peptide-methionine (S)-S-oxide reductase activity	GO:0006606//protein import into nucleus;GO:0007059//chromosome segregation;GO:0007155//cell adhesion;GO:0030261//chromosome condensation;GO:0055114//oxidation-reduction process	190	303	189	303	PF00059.21	Lectin_C	Domain	2	108
Carg_Chr03G003370.1	Carg_Chr03G003370.1	DEPs_DEGs	Cor	328	189	270	854	927	1202	8.55	5.21	7.25	23.92	23.2	31.9	7.00333	26.34	1.91114	4.81012e-10	8.23938e-08	1.71188e+06	1.78981e+06	2.91655e+06	8671281	5556461	3.35084e+06	2.13941e+06	5.85953e+06	1.45357	1.01952e-11	9.18974e-09	ASPG	KAF3701236.1 60 kDa lysophospholipase [Channa argus]	-	-	-	-	GO:0005575//cellular_component;GO:0005622//intracellular;GO:0005623//cell;GO:0005737//cytoplasm;GO:0005829//cytosol;GO:0044424//intracellular part;GO:0044444//cytoplasmic part;GO:0044464//cell part	GO:0003674//molecular_function;GO:0003824//catalytic activity;GO:0003847//1-alkyl-2-acetylglycerophosphocholine esterase activity;GO:0004067//asparaginase activity;GO:0004620//phospholipase activity;GO:0004622//lysophospholipase activity;GO:0005515//protein binding;GO:0016298//lipase activity;GO:0016787//hydrolase activity;GO:0016788//hydrolase activity, acting on ester bonds;GO:0016810//hydrolas…	GO:0006082//organic acid metabolic process;GO:0006424//glutamyl-tRNA aminoacylation;GO:0006520//cellular amino acid metabolic process;GO:0006528//asparagine metabolic process;GO:0006530//asparagine catabolic process;GO:0006629//lipid metabolic process;GO:0006644//phospholipid metabolic process;GO:0006793//phosphorus metabolic process;GO:0006796//phosphate-containing compound metabolic process;GO:…	47	261	47	263	PF00710.20	Asparaginase	Domain	1	189
Carg_Chr03G004540.1	Carg_Chr03G004540.1	DEPs_DEGs	Cor	3394	1529	2310	3519	5891	4316	87.37	41.63	61.2	97.33	145.57	113.1	63.4	118.667	0.90436	0.0214868	0.101413	15388456	9686468	13083532	28217768	19035914	13454972	1.27195e+07	20236218	0.669899	3.78638e-07	5.68825e-05	WARS1	KAF3701127.1 Tryptophan--tRNA ligase, cytoplasmic [Channa argus]	Genetic Information Processing	Translation	ko00970//Aminoacyl-tRNA biosynthesis	K01867	GO:0005575//cellular_component;GO:0005622//intracellular;GO:0005623//cell;GO:0005634//nucleus;GO:0005737//cytoplasm;GO:0005829//cytosol;GO:0032991//macromolecular complex;GO:0043226//organelle;GO:0043227//membrane-bounded organelle;GO:0043229//intracellular organelle;GO:0043231//intracellular membrane-bounded organelle;GO:0044424//intracellular part;GO:0044444//cytoplasmic part;GO:0044464//cell p…	GO:0000166//nucleotide binding;GO:0003674//molecular_function;GO:0003824//catalytic activity;GO:0004812//aminoacyl-tRNA ligase activity;GO:0004830//tryptophan-tRNA ligase activity;GO:0004831//tyrosine-tRNA ligase activity;GO:0004857//enzyme inhibitor activity;GO:0005488//binding;GO:0005515//protein binding;GO:0005524//ATP binding;GO:0008144//drug binding;GO:0016874//ligase activity;GO:0016875//li…	GO:0000902//cell morphogenesis;GO:0000904//cell morphogenesis involved in differentiation;GO:0001525//angiogenesis;GO:0001568//blood vessel development;GO:0001932//regulation of protein phosphorylation;GO:0001933//negative regulation of protein phosphorylation;GO:0001944//vasculature development;GO:0002181//cytoplasmic translation;GO:0006082//organic acid metabolic process;GO:0006139//nucleobase-…	17	69	17	69	PF00458.20	WHEP-TRS	Domain	1	53
Carg_Chr03G004720.1	Carg_Chr03G004720.1	DEPs_DEGs	Cor	118	155	200	328	434	253	4.92	6.84	8.58	14.69	17.37	10.74	6.78	14.2667	1.07329	0.00155445	0.0159139	931112	975184	928844	732784	1.48739e+06	2.66385e+06	945047	1.62801e+06	0.784649	0.0189033	0.160366	MSRA	KAF3701108.1 Mitochondrial peptide methionine sulfoxide reductase [Channa argus]	-	-	-	-	-	GO:0003824//catalytic activity;GO:0008113//peptide-methionine (S)-S-oxide reductase activity	GO:0006979//response to oxidative stress;GO:0008616//queuosine biosynthetic process;GO:0030091//protein repair;GO:0055114//oxidation-reduction process	82	235	82	236	PF01625.21	PMSR	Family	1	152
Carg_Chr03G005150.1	Carg_Chr03G005150.1	DEPs_DEGs	Cor	130	81	126	33	28	90	25.36	16.71	25.29	6.92	5.24	17.87	22.4533	10.01	-1.16549	0.0100472	0.0598995	1.46251e+06	1.63174e+06	1.77828e+06	1.11083e+06	500768	598884	1.62418e+06	736827	-1.14031	0.0208412	0.169432	LBH	KAF3701069.1 Protein LBH [Channa argus]	-	-	-	-	GO:0005575//cellular_component;GO:0005622//intracellular;GO:0005623//cell;GO:0005634//nucleus;GO:0005737//cytoplasm;GO:0043226//organelle;GO:0043227//membrane-bounded organelle;GO:0043229//intracellular organelle;GO:0043231//intracellular membrane-bounded organelle;GO:0044424//intracellular part;GO:0044464//cell part	-	GO:0006139//nucleobase-containing compound metabolic process;GO:0006351//transcription, DNA-templated;GO:0006355//regulation of transcription, DNA-templated;GO:0006725//cellular aromatic compound metabolic process;GO:0006807//nitrogen compound metabolic process;GO:0007275//multicellular organism development;GO:0008150//biological_process;GO:0008152//metabolic process;GO:0008284//positive regulati…	19	99	19	105	PF15317.6	Lbh	Family	1	95
Carg_Chr03G005950.1	Carg_Chr03G005950.1	DEPs_DEGs	Cor	750	665	596	2144	2784	1614	43.92	41.19	35.93	134.91	156.51	96.22	40.3467	129.213	1.67923	8.02614e-09	9.77473e-07	5363557	5783312	4301847	8522854	8053234	13605718	5149572	10060602	0.966192	5.63607e-05	0.00252433	GYG1	XP_026195330.1 glycogenin-1-like [Anabas testudineus]	Metabolism;Metabolism	Global and overview maps;Carbohydrate metabolism	ko01100//Metabolic pathways;ko00500//Starch and sucrose metabolism	K00750;K00750	-	GO:0016757//transferase activity, transferring glycosyl groups	GO:0006486//protein glycosylation	52	267	51	269	PF01501.20	Glyco_transf_8	Family	2	254
Carg_Chr03G006010.1	Carg_Chr03G006010.1	DEPs_DEGs	Cor	1561	1734	1791	992	807	1156	20.46	24.04	24.16	13.97	10.15	15.42	22.8867	13.18	-0.796157	4.5168e-05	0.00119254	912880	1.0217e+06	1.56139e+06	654632	859602	775734	1.16533e+06	763323	-0.610368	0.0354317	0.223022	Stag1	KAF3701007.1 Cohesin subunit SA-1 SCC3 -like protein 1 Stromal antigen 1 [Channa argus]	Cellular Processes	Cell growth and death	ko04110//Cell cycle	K06671	GO:0000775//chromosome, centromeric region;GO:0000785//chromatin;GO:0000793//condensed chromosome;GO:0000922//spindle pole;GO:0005575//cellular_component;GO:0005622//intracellular;GO:0005623//cell;GO:0005634//nucleus;GO:0005654//nucleoplasm;GO:0005694//chromosome;GO:0005737//cytoplasm;GO:0005819//spindle;GO:0005829//cytosol;GO:0005856//cytoskeleton;GO:0008278//cohesin complex;GO:0015630//microtub…	GO:0000981//RNA polymerase II transcription factor activity, sequence-specific DNA binding;GO:0001228//transcriptional activator activity, RNA polymerase II transcription regulatory region sequence-specific binding;GO:0003674//molecular_function;GO:0003682//chromatin binding;GO:0003700//transcription factor activity, sequence-specific DNA binding;GO:0005488//binding	GO:0006139//nucleobase-containing compound metabolic process;GO:0006351//transcription, DNA-templated;GO:0006355//regulation of transcription, DNA-templated;GO:0006357//regulation of transcription from RNA polymerase II promoter;GO:0006366//transcription from RNA polymerase II promoter;GO:0006725//cellular aromatic compound metabolic process;GO:0006807//nitrogen compound metabolic process;GO:0007…	134	193	113	207	PF08514.11	STAG	Family	45	104
Carg_Chr03G006430.1	Carg_Chr03G006430.1	DEPs_DEGs	Cor	285	369	295	138	112	213	7.82	10.72	8.34	4.07	2.95	5.95	8.96	4.32333	-1.05135	0.000281294	0.00451689	881171	660831	910126	576480	390477	402235	817376	456398	-0.840709	0.00255913	0.0423254	RPS6KA5	KAF3700961.1 Ribosomal protein S6 kinase alpha-5 [Channa argus]	Human Diseases;Human Diseases;Environmental Information Processing;Human Diseases;Organismal Systems;Organismal Systems;Environmental Information Processing;Organismal Systems;Human Diseases	Cancers;Infectious diseases;Signal transduction;Cancers;Nervous system;Circulatory system;Signal transduction;Environmental adaptation;Cancers	ko05200//Pathways in cancer;ko05131//Shigellosis;ko04010//MAPK signaling pathway;ko05206//MicroRNAs in cancer;ko04722//Neurotrophin signaling pathway;ko04261//Adrenergic signaling in cardiomyocytes;ko04668//TNF signaling pathway;ko04713//Circadian entrainment;ko05219//Bladder cancer	K04445;K04445;K04445;K04445;K04445;K04445;K04445;K04445;K04445	GO:0005575//cellular_component;GO:0005622//intracellular;GO:0005623//cell;GO:0005634//nucleus;GO:0005654//nucleoplasm;GO:0005737//cytoplasm;GO:0031974//membrane-enclosed lumen;GO:0031981//nuclear lumen;GO:0043226//organelle;GO:0043227//membrane-bounded organelle;GO:0043229//intracellular organelle;GO:0043231//intracellular membrane-bounded organelle;GO:0043233//organelle lumen;GO:0044422//organel…	GO:0000166//nucleotide binding;GO:0000287//magnesium ion binding;GO:0003674//molecular_function;GO:0003824//catalytic activity;GO:0004672//protein kinase activity;GO:0004674//protein serine/threonine kinase activity;GO:0005488//binding;GO:0005524//ATP binding;GO:0008144//drug binding;GO:0016301//kinase activity;GO:0016709//oxidoreductase activity, acting on paired donors, with incorporation or re…	GO:0000902//cell morphogenesis;GO:0000904//cell morphogenesis involved in differentiation;GO:0001817//regulation of cytokine production;GO:0001818//negative regulation of cytokine production;GO:0001932//regulation of protein phosphorylation;GO:0001934//positive regulation of protein phosphorylation;GO:0002218//activation of innate immune response;GO:0002220//innate immune response activating cell…	38	302	38	305	PF00069.25	Pkinase	Domain	1	261
Carg_Chr03G006650.1	Carg_Chr03G006650.1	DEPs_DEGs	Cor	1179	989	940	552	350	835	89.64	79.54	73.56	45.09	25.55	64.63	80.9133	45.09	-0.84357	0.00504162	0.0367169	1.75238e+06	2.07429e+06	2.08197e+06	995888	761402	599210	1.96955e+06	785500	-1.32618	5.97821e-05	0.00264472	Stx11	KAF3700942.1 Syntaxin-11 [Channa argus]	Genetic Information Processing	Folding, sorting and degradation	ko04130//SNARE interactions in vesicular transport	K08487	GO:0005575//cellular_component;GO:0005622//intracellular;GO:0005623//cell;GO:0005737//cytoplasm;GO:0005794//Golgi apparatus;GO:0005886//plasma membrane;GO:0008021//synaptic vesicle;GO:0012505//endomembrane system;GO:0016020//membrane;GO:0016021//integral component of membrane;GO:0030133//transport vesicle;GO:0030139//endocytic vesicle;GO:0031201//SNARE complex;GO:0031224//intrinsic component of m…	GO:0000149//SNARE binding;GO:0003674//molecular_function;GO:0005484//SNAP receptor activity;GO:0005488//binding;GO:0005515//protein binding	GO:0001505//regulation of neurotransmitter levels;GO:0001775//cell activation;GO:0001906//cell killing;GO:0001909//leukocyte mediated cytotoxicity;GO:0001913//T cell mediated cytotoxicity;GO:0002228//natural killer cell mediated immunity;GO:0002250//adaptive immune response;GO:0002252//immune effector process;GO:0002263//cell activation involved in immune response;GO:0002274//myeloid leukocyte ac…	48	246	48	246	PF00804.25	Syntaxin	Domain	1	200
Carg_Chr03G006870.1	Carg_Chr03G006870.1	DEPs_DEGs	Cor	271	141	175	4970	9482	1678	10.8	5.95	7.18	212.87	362.85	68.1	7.97667	214.607	4.74977	8.60463e-19	8.00005e-16	6856415	9743724	5864296	23847478	20288660	14663194	7488145	1.95998e+07	1.38816	0.00635334	0.0792628	TP53I3	KAF3700925.1 Quinone oxidoreductase PIG3 [Channa argus]	Cellular Processes	Cell growth and death	ko04115//p53 signaling pathway	K10133	GO:0005575//cellular_component;GO:0005622//intracellular;GO:0005623//cell;GO:0005737//cytoplasm;GO:0005829//cytosol;GO:0044424//intracellular part;GO:0044444//cytoplasmic part;GO:0044464//cell part	GO:0000166//nucleotide binding;GO:0003674//molecular_function;GO:0003824//catalytic activity;GO:0003960//NADPH:quinone reductase activity;GO:0004024//alcohol dehydrogenase activity, zinc-dependent;GO:0005488//binding;GO:0005515//protein binding;GO:0008270//zinc ion binding;GO:0008743//L-threonine 3-dehydrogenase activity;GO:0016491//oxidoreductase activity;GO:0016651//oxidoreductase activity, act…	GO:0006113//fermentation;GO:0006139//nucleobase-containing compound metabolic process;GO:0006567//threonine catabolic process;GO:0006725//cellular aromatic compound metabolic process;GO:0006732//coenzyme metabolic process;GO:0006733//oxidoreduction coenzyme metabolic process;GO:0006739//NADP metabolic process;GO:0006753//nucleoside phosphate metabolic process;GO:0006793//phosphorus metabolic proc…	25	25	25	89	PF08240.12	ADH_N	Domain	2	61
Carg_Chr03G007450.1	Carg_Chr03G007450.1	DEPs_DEGs	Cor	197	410	327	1989	5664	908	6.85	15.08	11.7	74.32	189.08	32.14	11.21	98.5133	3.13553	2.7414e-08	2.9171e-06	304342	85210.5	69584	699220	2.274e+06	2.865e+06	153046	1.94607e+06	3.66853	0.00454444	0.0641291	ARG2	KAF3700873.1 Arginase-2, mitochondrial [Channa argus]	Metabolism;Human Diseases;Metabolism;Metabolism;Metabolism	Global and overview maps;Infectious diseases;Global and overview maps;Amino acid metabolism;Amino acid metabolism	ko01100//Metabolic pathways;ko05146//Amoebiasis;ko01230//Biosynthesis of amino acids;ko00330//Arginine and proline metabolism;ko00220//Arginine biosynthesis	K01476;K01476;K01476;K01476;K01476	GO:0005575//cellular_component;GO:0005622//intracellular;GO:0005623//cell;GO:0005737//cytoplasm;GO:0005739//mitochondrion;GO:0005759//mitochondrial matrix;GO:0031974//membrane-enclosed lumen;GO:0043226//organelle;GO:0043227//membrane-bounded organelle;GO:0043229//intracellular organelle;GO:0043231//intracellular membrane-bounded organelle;GO:0043233//organelle lumen;GO:0044422//organelle part;GO:…	GO:0003674//molecular_function;GO:0003824//catalytic activity;GO:0004053//arginase activity;GO:0005488//binding;GO:0005515//protein binding;GO:0008783//agmatinase activity;GO:0016787//hydrolase activity;GO:0016810//hydrolase activity, acting on carbon-nitrogen (but not peptide) bonds;GO:0016813//hydrolase activity, acting on carbon-nitrogen (but not peptide) bonds, in linear amidines;GO:0019899//…	GO:0000003//reproduction;GO:0000050//urea cycle;GO:0001101//response to acid chemical;GO:0001505//regulation of neurotransmitter levels;GO:0001655//urogenital system development;GO:0001657//ureteric bud development;GO:0001666//response to hypoxia;GO:0001817//regulation of cytokine production;GO:0001818//negative regulation of cytokine production;GO:0001822//kidney development;GO:0001823//mesoneph…	26	321	25	324	PF00491.21	Arginase	Domain	2	276
Carg_Chr03G007710.1	Carg_Chr03G007710.1	DEPs_DEGs	Cor	1045	809	1599	462	348	801	67.14	55.03	105.76	31.91	21.45	52.42	75.9767	35.26	-1.10752	0.00124051	0.0134863	1.11021e+06	622442	1.16627e+06	909741	249032	426335	966306	528369	-0.870934	0.0273754	0.196226	V-TCR	KAF3700853.1 T-cell receptor beta-1 chain C region [Channa argus]	Human Diseases;Human Diseases;Human Diseases;Environmental Information Processing;Environmental Information Processing;Human Diseases;Environmental Information Processing;Human Diseases;Human Diseases;Environmental Information Processing;Organismal Systems;Environmental Information Processing;Human Diseases;Organismal Systems;Human Diseases;Human Diseases;Human Diseases;Organismal Systems;Organis…	Infectious disease: viral;Infectious diseases;Infectious diseases;Signal transduction;Signal transduction;Infectious disease: bacterial;Signal transduction;Cancers;Infectious diseases;Signal transduction;Immune system;Signaling molecules and interaction;Cancer: overview;Immune system;Infectious diseases;Cardiovascular diseases;Immune diseases;Immune system;Immune system;Infectious diseases;Immune…	ko05170//Human immunodeficiency virus 1 infection;ko05169//Epstein-Barr virus infection;ko05166//HTLV-I infection;ko04015//Rap1 signaling pathway;ko04014//Ras signaling pathway;ko05135//Yersinia infection;ko04020//Calcium signaling pathway;ko05202//Transcriptional misregulation in cancers;ko05162//Measles;ko04064//NF-kappa B signaling pathway;ko04660//T cell receptor signaling pathway;ko04514//Ce…	K10785;K10785;K10785;K10785;K10785;K10785;K10785;K10785;K10785;K10785;K10785;K10785;K10785;K10785;K10785;K10785;K10785;K10785;K10785;K10785;K10785;K10785;K10785;K10785;K10785;K10785;K10785;K10785;K10785	-	-	-	37	143	26	143	PF07686.17	V-set	Domain	12	109
Carg_Chr03G008070.1	Carg_Chr03G008070.1	DEPs_DEGs	Cor	59	44	61	93	93	108	6.36	5.02	6.77	10.78	9.63	11.86	6.05	10.7567	0.830224	0.0225045	0.104668	539432	670454	217849	580908	682309	933610	475912	732276	0.621693	0.0351136	0.223022	MRPS26	KAF3700812.1 28S ribosomal protein S26, mitochondrial [Channa argus]	-	-	-	-	GO:0000313//organellar ribosome;GO:0000314//organellar small ribosomal subunit;GO:0005575//cellular_component;GO:0005622//intracellular;GO:0005623//cell;GO:0005634//nucleus;GO:0005654//nucleoplasm;GO:0005737//cytoplasm;GO:0005739//mitochondrion;GO:0005740//mitochondrial envelope;GO:0005743//mitochondrial inner membrane;GO:0005759//mitochondrial matrix;GO:0005761//mitochondrial ribosome;GO:0005763…	GO:0003674//molecular_function;GO:0003735//structural constituent of ribosome;GO:0005198//structural molecule activity	GO:0006412//translation;GO:0006414//translational elongation;GO:0006415//translational termination;GO:0006518//peptide metabolic process;GO:0006807//nitrogen compound metabolic process;GO:0006950//response to stress;GO:0006974//cellular response to DNA damage stimulus;GO:0008150//biological_process;GO:0008152//metabolic process;GO:0009058//biosynthetic process;GO:0009059//macromolecule biosynthet…	31	200	31	200	PF14943.6	MRP-S26	Family	1	169
Carg_Chr03G009070.1	Carg_Chr03G009070.1	DEPs_DEGs	Cor	1408	1039	1064	2086	2768	1967	57.74	45.07	44.91	91.9	108.96	82.11	49.24	94.3233	0.937784	0.000994554	0.0114755	5442690	4.74585e+06	3.80447e+06	8112911	6746913	6526189	4.66434e+06	7128671	0.611961	0.000265575	0.00874457	Ehd4	KAF3700716.1 EH domain-containing protein 4 [Channa argus]	Cellular Processes	Transport and catabolism	ko04144//Endocytosis	K12477	GO:0005575//cellular_component;GO:0005622//intracellular;GO:0005623//cell;GO:0005634//nucleus;GO:0005737//cytoplasm;GO:0005768//endosome;GO:0005769//early endosome;GO:0005783//endoplasmic reticulum;GO:0005886//plasma membrane;GO:0010008//endosome membrane;GO:0012505//endomembrane system;GO:0016020//membrane;GO:0031090//organelle membrane;GO:0031410//cytoplasmic vesicle;GO:0031901//early endosome …	GO:0000166//nucleotide binding;GO:0001882//nucleoside binding;GO:0001883//purine nucleoside binding;GO:0003674//molecular_function;GO:0003676//nucleic acid binding;GO:0003924//GTPase activity;GO:0005488//binding;GO:0005509//calcium ion binding;GO:0005515//protein binding;GO:0005524//ATP binding;GO:0005525//GTP binding;GO:0008144//drug binding;GO:0017076//purine nucleotide binding;GO:0019001//guan…	GO:0001932//regulation of protein phosphorylation;GO:0001934//positive regulation of protein phosphorylation;GO:0002949//tRNA threonylcarbamoyladenosine modification;GO:0006400//tRNA modification;GO:0006810//transport;GO:0006897//endocytosis;GO:0006907//pinocytosis;GO:0008150//biological_process;GO:0009893//positive regulation of metabolic process;GO:0009987//cellular process;GO:0010033//response…	25	56	25	57	PF16880.5	EHD_N	Family	1	32
Carg_Chr03G009430.1	Carg_Chr03G009430.1	DEPs_DEGs	Cor	279	308	236	2037	2728	1085	19.5	22.76	16.97	152.93	182.99	77.18	19.7433	137.7	2.80209	2.41697e-14	1.08347e-11	602739	736364	1.88336e+06	1472515	2.23096e+06	2.1937e+06	1.07416e+06	1.96573e+06	0.871858	0.000230148	0.00790285	LGALS3	XP_022621831.1 galectin-3-like [Seriola dumerili]	-	-	-	-	GO:0001772//immunological synapse;GO:0005575//cellular_component;GO:0005576//extracellular region;GO:0005615//extracellular space;GO:0005622//intracellular;GO:0005623//cell;GO:0005634//nucleus;GO:0005681//spliceosomal complex;GO:0005737//cytoplasm;GO:0005739//mitochondrion;GO:0005740//mitochondrial envelope;GO:0005743//mitochondrial inner membrane;GO:0005886//plasma membrane;GO:0009897//external …	GO:0003674//molecular_function;GO:0005102//receptor binding;GO:0005488//binding;GO:0005515//protein binding;GO:0019863//IgE binding;GO:0019865//immunoglobulin binding;GO:0030246//carbohydrate binding;GO:0030545//receptor regulator activity;GO:0034987//immunoglobulin receptor binding;GO:0034988//Fc-gamma receptor I complex binding;GO:0036094//small molecule binding;GO:0038023//signaling receptor a…	GO:0001501//skeletal system development;GO:0001775//cell activation;GO:0001906//cell killing;GO:0002252//immune effector process;GO:0002263//cell activation involved in immune response;GO:0002274//myeloid leukocyte activation;GO:0002275//myeloid cell activation involved in immune response;GO:0002283//neutrophil activation involved in immune response;GO:0002366//leukocyte activation involved in im…	185	315	185	316	PF00337.22	Gal-bind_lectin	Domain	1	133
Carg_Chr04G000050.1	Carg_Chr04G000050.1	DEPs_DEGs	Cor	2040	1540	2017	809	540	1373	24.48	19.55	24.91	10.43	6.22	16.77	22.98	11.14	-1.04463	0.00109281	0.0122924	265346	149084	224143	149353	84624.6	NA	212858	116989	-0.86352	0.00470535	0.065884	CARMIL3	XP_026222299.1 capping protein, Arp2/3 and myosin-I linker protein 2 isoform X3 [Anabas testudineus]	-	-	-	-	GO:0001726//ruffle;GO:0001772//immunological synapse;GO:0005575//cellular_component;GO:0005622//intracellular;GO:0005623//cell;GO:0005737//cytoplasm;GO:0005768//endosome;GO:0005856//cytoskeleton;GO:0005886//plasma membrane;GO:0005911//cell-cell junction;GO:0008290//F-actin capping protein complex;GO:0009898//cytoplasmic side of plasma membrane;GO:0012505//endomembrane system;GO:0015629//actin cyt…	GO:0003674//molecular_function;GO:0005488//binding;GO:0005515//protein binding;GO:0005543//phospholipid binding;GO:0008289//lipid binding;GO:0043167//ion binding;GO:0043168//anion binding;GO:0044877//macromolecular complex binding	GO:0001817//regulation of cytokine production;GO:0001819//positive regulation of cytokine production;GO:0002009//morphogenesis of an epithelium;GO:0002011//morphogenesis of an epithelial sheet;GO:0002253//activation of immune response;GO:0002376//immune system process;GO:0002429//immune response-activating cell surface receptor signaling pathway;GO:0002520//immune system development;GO:0002682//r…	39	118	23	118	PF17888.1	Carm_PH	Domain	15	94
Carg_Chr04G000060.1	Carg_Chr04G000060.1	DEPs_DEGs	Cor	1022	1164	849	512	461	670	26.59	32.04	22.74	14.31	11.52	17.75	27.1233	14.5267	-0.900831	9.97686e-05	0.00209365	725388	914342	470642	355318	386779	286302	703457	342800	-1.0371	0.00423792	0.0606342	CTCF	KAF3689306.1 Transcriptional repressor CTCF 11-zinc finger protein CCCTC-binding factor CTCFL -like protein [Channa argus]	-	-	-	-	GO:0000775//chromosome, centromeric region;GO:0000793//condensed chromosome;GO:0005575//cellular_component;GO:0005622//intracellular;GO:0005623//cell;GO:0005634//nucleus;GO:0005654//nucleoplasm;GO:0005694//chromosome;GO:0005730//nucleolus;GO:0031974//membrane-enclosed lumen;GO:0031981//nuclear lumen;GO:0043226//organelle;GO:0043227//membrane-bounded organelle;GO:0043228//non-membrane-bounded orga…	GO:0000976//transcription regulatory region sequence-specific DNA binding;GO:0000977//RNA polymerase II regulatory region sequence-specific DNA binding;GO:0000978//RNA polymerase II core promoter proximal region sequence-specific DNA binding;GO:0000981//RNA polymerase II transcription factor activity, sequence-specific DNA binding;GO:0000982//transcription factor activity, RNA polymerase II core …	GO:0000122//negative regulation of transcription from RNA polymerase II promoter;GO:0006139//nucleobase-containing compound metabolic process;GO:0006259//DNA metabolic process;GO:0006304//DNA modification;GO:0006305//DNA alkylation;GO:0006306//DNA methylation;GO:0006323//DNA packaging;GO:0006325//chromatin organization;GO:0006333//chromatin assembly or disassembly;GO:0006349//regulation of gene e…	357	379	357	379	PF00096.26	zf-C2H2	Domain	1	23
Carg_Chr04G000480.1	Carg_Chr04G000480.1	DEPs_DEGs	Cor	6077	5861	5634	2594	2415	4504	80.96	82.59	77.25	37.13	30.88	61.08	80.2667	43.03	-0.899458	0.000480658	0.00669774	4660983	5112142	4548303	3.22007e+06	2.83757e+06	2741150	4.77381e+06	2.93293e+06	-0.702798	0.000312674	0.00997652	PLCG2	KAF3689266.1 1-phosphatidylinositol 4,5-bisphosphate phosphodiesterase gamma-2 [Channa argus]	Metabolism;Human Diseases;Human Diseases;Human Diseases;Human Diseases;Human Diseases;Human Diseases;Environmental Information Processing;Environmental Information Processing;Organismal Systems;Environmental Information Processing;Organismal Systems;Organismal Systems;Human Diseases;Organismal Systems;Organismal Systems;Organismal Systems;Human Diseases;Environmental Information Processing;Organi…	Global and overview maps;Cancers;Infectious diseases;Infectious disease: viral;Infectious diseases;Cancers;Infectious diseases;Signal transduction;Signal transduction;Immune system;Signal transduction;Immune system;Endocrine system;Cancers;Immune system;Development;Nervous system;Cancers;Signal transduction;Immune system;Signal transduction;Immune system;Endocrine and metabolic diseases;Immune sy…	ko01100//Metabolic pathways;ko05200//Pathways in cancer;ko05131//Shigellosis;ko05170//Human immunodeficiency virus 1 infection;ko05169//Epstein-Barr virus infection;ko05205//Proteoglycans in cancer;ko05167//Kaposi sarcoma-associated herpesvirus infection;ko04014//Ras signaling pathway;ko04072//Phospholipase D signaling pathway;ko04611//Platelet activation;ko04020//Calcium signaling pathway;ko0467…	K05859;K05859;K05859;K05859;K05859;K05859;K05859;K05859;K05859;K05859;K05859;K05859;K05859;K05859;K05859;K05859;K05859;K05859;K05859;K05859;K05859;K05859;K05859;K05859;K05859;K05859;K05859;K05859;K05859;K05859;K05859;K05859;K05859;K05859;K05859;K05859;K05859	-	GO:0004386//helicase activity;GO:0004435//phosphatidylinositol phospholipase C activity;GO:0005515//protein binding	GO:0006259//DNA metabolic process;GO:0006629//lipid metabolic process;GO:0007165//signal transduction;GO:0035556//intracellular signal transduction	312	454	312	454	PF00388.19	PI-PLC-X	Family	1	145
Carg_Chr04G000530.1	Carg_Chr04G000530.1	DEPs_DEGs	Cor	423	293	419	572	850	500	16.05	11.76	16.37	23.32	30.97	19.32	14.7267	24.5367	0.736508	0.0298862	0.128191	3.31768e+06	2.88611e+06	2.75998e+06	2729498	6887296	4.50984e+06	2.98792e+06	4.70888e+06	0.656241	0.00243675	0.0411508	Akr1b1	KAF3689262.1 Aldo-keto reductase family 1 member C1 -like protein [Channa argus]	-	-	-	-	-	GO:0047834//D-threo-aldose 1-dehydrogenase activity	-	21	302	20	304	PF00248.21	Aldo_ket_red	Domain	2	292
Carg_Chr04G001460.1	Carg_Chr04G001460.1	DEPs_DEGs	Cor	63	88	88	218	222	124	4.47	6.61	6.43	16.63	15.13	8.96	5.83667	13.5733	1.21756	0.00112231	0.0125509	1.16224e+06	1.00059e+06	697532	1.54365e+06	2876386	2.62984e+06	953457	2.34996e+06	1.3014	7.14309e-05	0.00310294	CA5B	KAF3689174.1 Carbonic anhydrase 5B, mitochondrial [Channa argus]	Metabolism;Metabolism	Global and overview maps;Energy metabolism	ko01100//Metabolic pathways;ko00910//Nitrogen metabolism	K01672;K01672	GO:0005575//cellular_component;GO:0005622//intracellular;GO:0005623//cell;GO:0005737//cytoplasm;GO:0005739//mitochondrion;GO:0005759//mitochondrial matrix;GO:0031974//membrane-enclosed lumen;GO:0043226//organelle;GO:0043227//membrane-bounded organelle;GO:0043229//intracellular organelle;GO:0043231//intracellular membrane-bounded organelle;GO:0043233//organelle lumen;GO:0044422//organelle part;GO:…	GO:0003674//molecular_function;GO:0003824//catalytic activity;GO:0004089//carbonate dehydratase activity;GO:0005488//binding;GO:0008270//zinc ion binding;GO:0016829//lyase activity;GO:0016835//carbon-oxygen lyase activity;GO:0016836//hydro-lyase activity;GO:0043167//ion binding;GO:0043169//cation binding;GO:0046872//metal ion binding;GO:0046914//transition metal ion binding	GO:0006810//transport;GO:0006811//ion transport;GO:0006820//anion transport;GO:0008150//biological_process;GO:0009605//response to external stimulus;GO:0009607//response to biotic stimulus;GO:0009617//response to bacterium;GO:0015701//bicarbonate transport;GO:0015711//organic anion transport;GO:0043207//response to external biotic stimulus;GO:0050896//response to stimulus;GO:0051179//localization…	51	297	40	297	PF00194.21	Carb_anhydrase	Domain	12	254
Carg_Chr04G001980.1	Carg_Chr04G001980.1	DEPs_DEGs	Cor	72	245	139	1850	3769	121	1.53	5.51	3.04	42.23	76.87	2.62	3.36	40.5733	3.594	0.0027062	0.0236164	69147.8	1.7627e+06	79256.7	180492	10576901	14932961	637034	8.56345e+06	3.74875	0.00870562	0.0987048	tgl2	KAF3689121.1 Protein-glutamine gamma-glutamyltransferase 2 [Channa argus]	-	-	-	-	-	GO:0003674//molecular_function;GO:0003810//protein-glutamine gamma-glutamyltransferase activity;GO:0003824//catalytic activity;GO:0005488//binding;GO:0016740//transferase activity;GO:0016746//transferase activity, transferring acyl groups;GO:0016755//transferase activity, transferring amino-acyl groups;GO:0043167//ion binding;GO:0043169//cation binding;GO:0046872//metal ion binding	GO:0006464//cellular protein modification process;GO:0006807//nitrogen compound metabolic process;GO:0008150//biological_process;GO:0008152//metabolic process;GO:0009987//cellular process;GO:0018149//peptide cross-linking;GO:0019538//protein metabolic process;GO:0036211//protein modification process;GO:0043170//macromolecule metabolic process;GO:0043412//macromolecule modification;GO:0044237//cel…	38	142	36	145	PF00868.20	Transglut_N	Domain	4	115
Carg_Chr04G002350.1	Carg_Chr04G002350.1	DEPs_DEGs	Cor	142	221	271	144	86	179	2.6	4.28	5.1	2.83	1.51	3.33	3.99333	2.55667	-0.643329	0.0484509	0.177348	907071	1.34892e+06	1.2442e+06	749393	910726	654119	1.16673e+06	771413	-0.596894	0.00145421	0.0292566	ada2a	KAF3689090.1 Adenosine deaminase 2-A [Channa argus]	Metabolism;Metabolism	Global and overview maps;Nucleotide metabolism	ko01100//Metabolic pathways;ko00230//Purine metabolism	K19572;K19572	GO:0005575//cellular_component;GO:0005576//extracellular region;GO:0005615//extracellular space;GO:0044421//extracellular region part	GO:0001664//G-protein coupled receptor binding;GO:0003674//molecular_function;GO:0003824//catalytic activity;GO:0003876//AMP deaminase activity;GO:0004000//adenosine deaminase activity;GO:0005102//receptor binding;GO:0005488//binding;GO:0005515//protein binding;GO:0008083//growth factor activity;GO:0008270//zinc ion binding;GO:0016787//hydrolase activity;GO:0016810//hydrolase activity, acting on …	GO:0006091//generation of precursor metabolites and energy;GO:0006139//nucleobase-containing compound metabolic process;GO:0006144//purine nucleobase metabolic process;GO:0006152//purine nucleoside catabolic process;GO:0006154//adenosine catabolic process;GO:0006725//cellular aromatic compound metabolic process;GO:0006807//nitrogen compound metabolic process;GO:0008150//biological_process;GO:0008…	30	96	26	96	PF08451.11	A_deaminase_N	Family	24	95
Carg_Chr04G004680.1	Carg_Chr04G004680.1	DEPs_DEGs	Cor	813	794	924	3065	2571	2002	24.55	25.37	28.72	99.46	74.54	61.55	26.2133	78.5167	1.5827	8.31721e-10	1.30773e-07	5.9919e+06	4.52696e+06	1.71975e+06	6582456	6.4948e+06	11118233	4.07954e+06	8.06516e+06	0.983299	0.00185337	0.0344451	calub	KAF3688883.1 Calumenin-B Precursor [Channa argus]	-	-	-	-	GO:0005575//cellular_component;GO:0005576//extracellular region;GO:0005622//intracellular;GO:0005623//cell;GO:0005737//cytoplasm;GO:0005783//endoplasmic reticulum;GO:0005788//endoplasmic reticulum lumen;GO:0005789//endoplasmic reticulum membrane;GO:0005794//Golgi apparatus;GO:0012505//endomembrane system;GO:0016020//membrane;GO:0016528//sarcoplasm;GO:0016529//sarcoplasmic reticulum;GO:0031410//cy…	GO:0003674//molecular_function;GO:0004857//enzyme inhibitor activity;GO:0005488//binding;GO:0005509//calcium ion binding;GO:0005515//protein binding;GO:0019899//enzyme binding;GO:0030234//enzyme regulator activity;GO:0043167//ion binding;GO:0043169//cation binding;GO:0046872//metal ion binding;GO:0098772//molecular function regulator	GO:0006464//cellular protein modification process;GO:0006807//nitrogen compound metabolic process;GO:0008150//biological_process;GO:0008152//metabolic process;GO:0009987//cellular process;GO:0019538//protein metabolic process;GO:0036211//protein modification process;GO:0043086//negative regulation of catalytic activity;GO:0043170//macromolecule metabolic process;GO:0043412//macromolecule modifica…	79	95	78	98	PF13202.6	EF-hand_5	Domain	7	23
Carg_Chr04G005420.1	Carg_Chr04G005420.1	DEPs_DEGs	Cor	49	92	150	2454	3862	1170	2.31	4.59	7.28	124.24	174.7	56.13	4.72667	118.357	4.64617	5.45757e-22	1.04532e-18	11180530	9015125	9358238	22836350	20166004	26338508	9.8513e+06	2.31136e+07	1.23036	1.21458e-07	2.18958e-05	ANXA2	KAF3688814.1 Annexin A2 Annexin II Annexin-2 [Channa argus]	Human Diseases	Infectious diseases	ko05132//Salmonella infection	K17092	-	GO:0004520//endodeoxyribonuclease activity;GO:0005509//calcium ion binding;GO:0005544//calcium-dependent phospholipid binding	GO:0006298//mismatch repair;GO:0006355//regulation of transcription, DNA-templated	35	100	35	100	PF00191.20	Annexin	Family	1	66
Carg_Chr04G007000.1	Carg_Chr04G007000.1	DEPs_DEGs	Cor	4661	5373	6062	3350	1892	5003	100.82	122.93	134.96	77.85	39.28	110.16	119.57	75.7633	-0.658284	0.0293108	0.126331	6.40743e+06	6.78953e+06	7.7012e+06	4825637	3416754	3.59822e+06	6.96605e+06	3.94687e+06	-0.819633	0.00261781	0.0428051	CSK	KAF3688681.1 Tyrosine-protein kinase CSK [Channa argus]	Human Diseases	Infectious diseases	ko05120//Epithelial cell signaling in Helicobacter pylori infection	K05728	-	GO:0004672//protein kinase activity;GO:0005515//protein binding;GO:0005524//ATP binding	GO:0006468//protein phosphorylation	15	62	15	62	PF00018.28	SH3_1	Domain	1	48
Carg_Chr04G007030.1	Carg_Chr04G007030.1	DEPs_DEGs	Diff	8663	7908	6679	4496	4771	4761	217.59	210.1	172.67	121.33	115.04	121.74	200.12	119.37	-0.745425	3.72142e-05	0.00103166	1.55294e+06	748148	421434	2281688	2.02628e+06	1.98588e+06	907508	2.09795e+06	1.209	1.83321e-10	9.44234e-08	Caprin1	KAF3688679.1 Caprin-1 Cytoplasmic activation- and proliferation-associated protein 1 [Channa argus]	-	-	-	-	GO:0000932//cytoplasmic mRNA processing body;GO:0005575//cellular_component;GO:0005622//intracellular;GO:0005623//cell;GO:0005737//cytoplasm;GO:0005829//cytosol;GO:0010494//cytoplasmic stress granule;GO:0030425//dendrite;GO:0032991//macromolecular complex;GO:0035770//ribonucleoprotein granule;GO:0036464//cytoplasmic ribonucleoprotein granule;GO:0036477//somatodendritic compartment;GO:0042995//cel…	GO:0003674//molecular_function;GO:0003676//nucleic acid binding;GO:0003723//RNA binding;GO:0005488//binding;GO:0097159//organic cyclic compound binding;GO:1901363//heterocyclic compound binding	GO:0006417//regulation of translation;GO:0007275//multicellular organism development;GO:0007399//nervous system development;GO:0008150//biological_process;GO:0009889//regulation of biosynthetic process;GO:0009890//negative regulation of biosynthetic process;GO:0009892//negative regulation of metabolic process;GO:0009987//cellular process;GO:0010468//regulation of gene expression;GO:0010556//regul…	115	230	115	230	PF18293.1	Caprin-1_dimer	Domain	1	116
Carg_Chr04G007240.1	Carg_Chr04G007240.1	DEPs_DEGs	Cor	7703	7032	6778	22359	15093	12539	215.97	208.55	195.6	673.55	406.22	357.89	206.707	479.22	1.2131	9.39718e-05	0.00201028	29314896	24481026	17295324	39910268	47384468	43247756	23697082	43514164	0.876776	3.10481e-12	3.1984e-09	HSP90B1	KAF3688656.1 Endoplasmin [Channa argus]	Human Diseases;Human Diseases;Environmental Information Processing;Genetic Information Processing;Human Diseases;Organismal Systems;Human Diseases;Organismal Systems;Organismal Systems	Cancers;Infectious diseases;Signal transduction;Folding, sorting and degradation;Cardiovascular diseases;Endocrine system;Cancers;Immune system;Endocrine system	ko05200//Pathways in cancer;ko05132//Salmonella infection;ko04151//PI3K-Akt signaling pathway;ko04141//Protein processing in endoplasmic reticulum;ko05418//Fluid shear stress and atherosclerosis;ko04915//Estrogen signaling pathway;ko05215//Prostate cancer;ko04657//IL-17 signaling pathway;ko04918//Thyroid hormone synthesis	K09487;K09487;K09487;K09487;K09487;K09487;K09487;K09487;K09487	GO:0005575//cellular_component;GO:0005576//extracellular region;GO:0005615//extracellular space;GO:0005622//intracellular;GO:0005623//cell;GO:0005737//cytoplasm;GO:0005783//endoplasmic reticulum;GO:0005788//endoplasmic reticulum lumen;GO:0005789//endoplasmic reticulum membrane;GO:0005790//smooth endoplasmic reticulum;GO:0005794//Golgi apparatus;GO:0005798//Golgi-associated vesicle;GO:0005829//cyt…	GO:0000166//nucleotide binding;GO:0003674//molecular_function;GO:0003676//nucleic acid binding;GO:0003723//RNA binding;GO:0005102//receptor binding;GO:0005488//binding;GO:0005509//calcium ion binding;GO:0005515//protein binding;GO:0005524//ATP binding;GO:0008144//drug binding;GO:0016887//ATPase activity;GO:0017076//purine nucleotide binding;GO:0019899//enzyme binding;GO:0019902//phosphatase bindi…	GO:0001666//response to hypoxia;GO:0002218//activation of innate immune response;GO:0002221//pattern recognition receptor signaling pathway;GO:0002224//toll-like receptor signaling pathway;GO:0002253//activation of immune response;GO:0002376//immune system process;GO:0002682//regulation of immune system process;GO:0002684//positive regulation of immune system process;GO:0002757//immune response-a…	96	254	96	255	PF02518.26	HATPase_c	Domain	1	111
Carg_Chr04G008520.1	Carg_Chr04G008520.1	DEPs_DEGs	Cor	2448	2722	1866	1283	1369	1417	28.69	33.75	22.51	16.16	15.4	16.91	28.3167	16.1567	-0.809522	9.65307e-05	0.00204403	1.29989e+06	1.41914e+06	1.49687e+06	814056	1.12504e+06	719058	1.4053e+06	886053	-0.665413	0.00646965	0.0800648	Sin3a	KAF3688534.1 Paired amphipathic helix protein Sin3a [Channa argus]	Human Diseases;Human Diseases;Organismal Systems;Human Diseases	Neurodegenerative diseases;Infectious diseases;Endocrine system;Cancers	ko05016//Huntington disease;ko05169//Epstein-Barr virus infection;ko04919//Thyroid hormone signaling pathway;ko05202//Transcriptional misregulation in cancers	K11644;K11644;K11644;K11644	GO:0000118//histone deacetylase complex;GO:0000228//nuclear chromosome;GO:0000775//chromosome, centromeric region;GO:0000776//kinetochore;GO:0000785//chromatin;GO:0000790//nuclear chromatin;GO:0005575//cellular_component;GO:0005622//intracellular;GO:0005623//cell;GO:0005634//nucleus;GO:0005654//nucleoplasm;GO:0005667//transcription factor complex;GO:0005694//chromosome;GO:0005730//nucleolus;GO:00…	GO:0000976//transcription regulatory region sequence-specific DNA binding;GO:0001067//regulatory region nucleic acid binding;GO:0001085//RNA polymerase II transcription factor binding;GO:0001102//RNA polymerase II activating transcription factor binding;GO:0001103//RNA polymerase II repressing transcription factor binding;GO:0003674//molecular_function;GO:0003676//nucleic acid binding;GO:0003677/…	GO:0000122//negative regulation of transcription from RNA polymerase II promoter;GO:0001678//cellular glucose homeostasis;GO:0001701//in utero embryonic development;GO:0002218//activation of innate immune response;GO:0002230//positive regulation of defense response to virus by host;GO:0002244//hematopoietic progenitor cell differentiation;GO:0002253//activation of immune response;GO:0002376//immu…	143	187	143	187	PF02671.21	PAH	Repeat	1	45
Carg_Chr04G009510.1	Carg_Chr04G009510.1	DEPs_DEGs	Cor	1427	1444	921	2969	4454	1729	27.04	28.95	17.97	60.44	81.03	33.35	24.6533	58.2733	1.24105	0.0022856	0.0209809	3512693	3.75792e+06	3.4796e+06	5396284	9513411	7549004	3.5834e+06	7486233	1.06291	2.27977e-14	3.28788e-11	atp1a1	XP_028998673.1 sodium/potassium-transporting ATPase subunit alpha-1 isoform X3 [Betta splendens]	Environmental Information Processing;Organismal Systems;Environmental Information Processing;Organismal Systems;Organismal Systems;Organismal Systems;Organismal Systems;Organismal Systems;Organismal Systems;Organismal Systems;Organismal Systems;Organismal Systems;Organismal Systems;Organismal Systems;Organismal Systems;Organismal Systems;Organismal Systems;Organismal Systems	Signal transduction;Endocrine system;Signal transduction;Circulatory system;Digestive system;Circulatory system;Endocrine system;Digestive system;Digestive system;Excretory system;Digestive system;Endocrine system;Endocrine system;Digestive system;Digestive system;Digestive system;Excretory system;Excretory system	ko04024//cAMP signaling pathway;ko04919//Thyroid hormone signaling pathway;ko04022//cGMP - PKG signaling pathway;ko04261//Adrenergic signaling in cardiomyocytes;ko04972//Pancreatic secretion;ko04260//Cardiac muscle contraction;ko04925//Aldosterone synthesis and secretion;ko04971//Gastric acid secretion;ko04974//Protein digestion and absorption;ko04961//Endocrine and other factor-regulated calcium…	K01539;K01539;K01539;K01539;K01539;K01539;K01539;K01539;K01539;K01539;K01539;K01539;K01539;K01539;K01539;K01539;K01539;K01539	GO:0016021//integral component of membrane;GO:0031004//potassium ion-transporting ATPase complex	GO:0004008//copper-exporting ATPase activity;GO:0004647//phosphoserine phosphatase activity;GO:0005375//copper ion transmembrane transporter activity;GO:0005388//calcium-transporting ATPase activity;GO:0008556//potassium-transporting ATPase activity;GO:0008967//phosphoglycolate phosphatase activity;GO:0015434//cadmium-transporting ATPase activity;GO:0015444//magnesium-importing ATPase activity;GO…	GO:0006545//glycine biosynthetic process;GO:0006564//L-serine biosynthetic process;GO:0006813//potassium ion transport;GO:0006816//calcium ion transport;GO:0006825//copper ion transport;GO:0008152//metabolic process;GO:0015691//cadmium ion transport;GO:0015693//magnesium ion transport;GO:0030001//metal ion transport	45	112	44	112	PF00690.26	Cation_ATPase_N	Domain	2	69
Carg_Chr04G010140.1	Carg_Chr04G010140.1	DEPs_DEGs	Cor	3761	4231	3973	2020	1512	2773	54.19	64.49	58.92	31.27	20.91	40.68	59.2	30.9533	-0.935502	0.000120986	0.00241053	2.33808e+06	2366848	2.44442e+06	1.8647e+06	1.44706e+06	1.43698e+06	2.38311e+06	1.58291e+06	-0.590266	0.00137023	0.028557	INPP4A	KAF3688406.1 Type I inositol 3,4-bisphosphate 4-phosphatase [Channa argus]	Metabolism;Environmental Information Processing;Metabolism	Global and overview maps;Signal transduction;Carbohydrate metabolism	ko01100//Metabolic pathways;ko04070//Phosphatidylinositol signaling system;ko00562//Inositol phosphate metabolism	K01109;K01109;K01109	GO:0005575//cellular_component;GO:0005622//intracellular;GO:0005623//cell;GO:0005737//cytoplasm;GO:0005829//cytosol;GO:0044424//intracellular part;GO:0044444//cytoplasmic part;GO:0044464//cell part	GO:0003674//molecular_function;GO:0003824//catalytic activity;GO:0016312//inositol bisphosphate phosphatase activity;GO:0016316//phosphatidylinositol-3,4-bisphosphate 4-phosphatase activity;GO:0016787//hydrolase activity;GO:0016788//hydrolase activity, acting on ester bonds;GO:0016791//phosphatase activity;GO:0017161//inositol-1,3,4-trisphosphate 4-phosphatase activity;GO:0034593//phosphatidylino…	GO:0006066//alcohol metabolic process;GO:0006082//organic acid metabolic process;GO:0006629//lipid metabolic process;GO:0006644//phospholipid metabolic process;GO:0006650//glycerophospholipid metabolic process;GO:0006661//phosphatidylinositol biosynthetic process;GO:0006793//phosphorus metabolic process;GO:0006796//phosphate-containing compound metabolic process;GO:0006797//polyphosphate metaboli…	52	149	45	155	PF00168.30	C2	Domain	9	97
Carg_Chr04G011370.1	Carg_Chr04G011370.1	DEPs_DEGs	Cor	212	215	277	472	834	304	7.2	7.72	9.68	17.22	27.18	10.51	8.2	18.3033	1.15841	0.00424781	0.0324618	89393.8	297709	325373	179717	314158	709270	237492	401048	0.755897	0.0423989	0.24565	--	XP_018522654.1 PREDICTED: uncharacterized protein LOC108877178 isoform X2 [Lates calcarifer]	Organismal Systems	Immune system	ko04610//Complement and coagulation cascades	K01320	-	GO:0047407//ADP-ribosyl-[dinitrogen reductase] hydrolase activity	GO:0006464//cellular protein modification process;GO:0009399//nitrogen fixation	24	373	24	385	PF03747.14	ADP_ribosyl_GH	Family	2	281
Carg_Chr04G011400.1	Carg_Chr04G011400.1	DEPs_DEGs	Cor	262	255	402	116	84	269	38.92	40.07	61.46	18.51	11.98	40.68	46.8167	23.7233	-0.980715	0.0140829	0.0753847	1.43026e+06	940691	909753	914226	593348	603755	1.09357e+06	703776	-0.635854	5.24302e-05	0.00237783	CD247	XP_022619710.1 T-cell surface glycoprotein CD3 zeta chain-like [Seriola dumerili]	Human Diseases;Human Diseases;Organismal Systems;Organismal Systems;Human Diseases;Organismal Systems;Human Diseases;Organismal Systems	Infectious disease: viral;Infectious diseases;Immune system;Immune system;Cancer: overview;Immune system;Infectious diseases;Immune system	ko05170//Human immunodeficiency virus 1 infection;ko05169//Epstein-Barr virus infection;ko04650//Natural killer cell mediated cytotoxicity;ko04660//T cell receptor signaling pathway;ko05235//PD-L1 expression and PD-1 checkpoint pathway in cancer;ko04659//Th17 cell differentiation;ko05142//Chagas disease (American trypanosomiasis);ko04658//Th1 and Th2 cell differentiation	K06453;K06453;K06453;K06453;K06453;K06453;K06453;K06453	GO:0016020//membrane	GO:0004888//transmembrane signaling receptor activity	GO:0007166//cell surface receptor signaling pathway	27	56	27	57	PF11628.8	TCR_zetazeta	Family	1	30
Carg_Chr05G001480.1	Carg_Chr05G001480.1	DEPs_DEGs	Cor	858	997	836	1458	2311	1162	26.31	32.34	26.39	48.04	68.04	36.28	28.3467	50.7867	0.841271	0.0117854	0.0668115	946300	941090	1.18771e+06	976943	2.10981e+06	1.89866e+06	1.02503e+06	1.6618e+06	0.697079	0.0491964	0.265138	jam2a	KAF3706301.1 Junctional adhesion molecule B [Channa argus]	Cellular Processes;Organismal Systems;Environmental Information Processing;Human Diseases	Cellular community - eukaryotes;Immune system;Signaling molecules and interaction;Infectious diseases	ko04530//Tight junction;ko04670//Leukocyte transendothelial migration;ko04514//Cell adhesion molecules (CAMs);ko05120//Epithelial cell signaling in Helicobacter pylori infection	K06735;K06735;K06735;K06735	GO:0005575//cellular_component;GO:0005623//cell;GO:0005886//plasma membrane;GO:0005887//integral component of plasma membrane;GO:0005911//cell-cell junction;GO:0005923//bicellular tight junction;GO:0016020//membrane;GO:0016021//integral component of membrane;GO:0030054//cell junction;GO:0031224//intrinsic component of membrane;GO:0031226//intrinsic component of plasma membrane;GO:0043296//apical …	GO:0003674//molecular_function;GO:0005488//binding;GO:0005515//protein binding;GO:0046982//protein heterodimerization activity;GO:0046983//protein dimerization activity	GO:0002376//immune system process;GO:0006928//movement of cell or subcellular component;GO:0007155//cell adhesion;GO:0007162//negative regulation of cell adhesion;GO:0008150//biological_process;GO:0009987//cellular process;GO:0016043//cellular component organization;GO:0016477//cell migration;GO:0022610//biological adhesion;GO:0030155//regulation of cell adhesion;GO:0030198//extracellular matrix …	28	124	27	125	PF07686.17	V-set	Domain	2	108
Carg_Chr05G001560.1	Carg_Chr05G001560.1	DEPs_DEGs	Cor	2469	2568	2165	1245	1222	1563	27.85	30.64	25.14	15.09	13.23	17.95	27.8767	15.4233	-0.853943	7.94216e-06	0.000324289	6.23514e+06	6422515	15036.6	1.37883e+06	464682	58142.1	4.22423e+06	633886	-2.73639	0.0336989	0.217761	KDM6A	KAF3706295.1 Lysine-specific demethylase 6A [Channa argus]	Human Diseases	Cancers	ko05202//Transcriptional misregulation in cancers	K11447	GO:0045203//integral component of cell outer membrane	GO:0005215//transporter activity;GO:0005515//protein binding	GO:0015774//polysaccharide transport;GO:0042710//biofilm formation	113	168	112	170	PF13432.6	TPR_16	Family	11	66
Carg_Chr05G001990.1	Carg_Chr05G001990.1	DEPs_DEGs	Diff	85	74	97	974	625	515	4.62	4.26	5.43	56.93	32.64	28.52	4.77	39.3633	3.04479	2.93695e-19	3.09393e-16	837697	1.33653e+06	2.00882e+06	704126	480976	492022	1.39435e+06	559041	-1.31857	1.40999e-05	0.00090781	NSNH	KAF3706255.1 Inosine-uridine preferring nucleoside hydrolase [Channa argus]	-	-	-	-	-	-	-	2	310	2	310	PF01156.19	IU_nuc_hydro	Domain	1	305
Carg_Chr05G002810.1	Carg_Chr05G002810.1	DEPs_DEGs	Cor	490	728	636	1840	3210	1076	16.43	25.82	21.95	66.28	103.31	36.73	21.4	68.7733	1.68424	3.39816e-05	0.000968822	2968344	2.37806e+06	1.93468e+06	4.55158e+06	6177160	5458848	2.42703e+06	5.39586e+06	1.15266	7.7458e-05	0.00328559	Swap70	KAF3706181.1 Switch-associated protein 70 [Channa argus]	-	-	-	-	-	GO:0005524//ATP binding	GO:0007059//chromosome segregation;GO:0030261//chromosome condensation	210	304	210	305	PF00169.29	PH	Domain	1	104
Carg_Chr05G002830.1	Carg_Chr05G002830.1	DEPs_DEGs	Cor	3485	3232	3093	1891	1355	2421	67.23	65.95	61.42	39.2	25.09	47.55	64.8667	37.28	-0.799075	0.000764582	0.00946744	6224467	7.11013e+06	7402255	5288045	3.56032e+06	4.18499e+06	6.91229e+06	4.34445e+06	-0.669989	2.30947e-06	0.000213508	AMPD3	KAF3706179.1 AMP deaminase 3 [Channa argus]	Metabolism;Metabolism	Global and overview maps;Nucleotide metabolism	ko01100//Metabolic pathways;ko00230//Purine metabolism	K01490;K01490	-	GO:0003876//AMP deaminase activity;GO:0004000//adenosine deaminase activity;GO:0019239//deaminase activity	GO:0006091//generation of precursor metabolites and energy;GO:0043101//purine-containing compound salvage;GO:0046033//AMP metabolic process	321	727	321	728	PF00962.22	A_deaminase	Domain	1	327
Carg_Chr05G003120.1	Carg_Chr05G003120.1	DEPs_DEGs	Diff	125	163	191	347	572	304	4.33	5.97	6.8	12.91	19.01	10.71	5.7	14.21	1.31787	0.000126212	0.00247595	5912715	8004491	9533495	2.07393e+06	5.0948e+06	1.08129e+06	7.8169e+06	2.75001e+06	-1.50716	3.63132e-05	0.00187039	CPA1	KAF3706144.1 Carboxypeptidase A1 [Channa argus]	Organismal Systems;Organismal Systems	Digestive system;Digestive system	ko04972//Pancreatic secretion;ko04974//Protein digestion and absorption	K08779;K08779	GO:0005575//cellular_component;GO:0005576//extracellular region;GO:0005615//extracellular space;GO:0044421//extracellular region part	GO:0003674//molecular_function;GO:0003824//catalytic activity;GO:0004180//carboxypeptidase activity;GO:0004181//metallocarboxypeptidase activity;GO:0005488//binding;GO:0008233//peptidase activity;GO:0008235//metalloexopeptidase activity;GO:0008237//metallopeptidase activity;GO:0008238//exopeptidase activity;GO:0008270//zinc ion binding;GO:0016787//hydrolase activity;GO:0043167//ion binding;GO:004…	GO:0006508//proteolysis;GO:0006807//nitrogen compound metabolic process;GO:0008150//biological_process;GO:0008152//metabolic process;GO:0009056//catabolic process;GO:0009057//macromolecule catabolic process;GO:0009987//cellular process;GO:0019538//protein metabolic process;GO:0030163//protein catabolic process;GO:0043170//macromolecule metabolic process;GO:0044237//cellular metabolic process;GO:0…	26	100	26	100	PF02244.16	Propep_M14	Domain	1	73
Carg_Chr05G003140.1	Carg_Chr05G003140.1	DEPs_DEGs	Cor	1286	1411	742	521	876	791	46.45	53.91	27.58	20.22	30.37	29.08	42.6467	26.5567	-0.683359	0.0185848	0.0918515	6.67934e+06	9753679	12587788	1.72396e+06	7.55835e+06	1.91117e+06	9.6736e+06	3.73116e+06	-1.37443	0.0029105	0.0462282	Cpa1	KAF3706144.1 Carboxypeptidase A1 [Channa argus]	Organismal Systems;Organismal Systems	Digestive system;Digestive system	ko04972//Pancreatic secretion;ko04974//Protein digestion and absorption	K08779;K08779	GO:0005575//cellular_component;GO:0005576//extracellular region;GO:0005615//extracellular space;GO:0044421//extracellular region part	GO:0003674//molecular_function;GO:0003824//catalytic activity;GO:0004180//carboxypeptidase activity;GO:0004181//metallocarboxypeptidase activity;GO:0005488//binding;GO:0008233//peptidase activity;GO:0008235//metalloexopeptidase activity;GO:0008237//metallopeptidase activity;GO:0008238//exopeptidase activity;GO:0008270//zinc ion binding;GO:0016787//hydrolase activity;GO:0043167//ion binding;GO:004…	GO:0006508//proteolysis;GO:0006807//nitrogen compound metabolic process;GO:0008150//biological_process;GO:0008152//metabolic process;GO:0009056//catabolic process;GO:0009057//macromolecule catabolic process;GO:0009987//cellular process;GO:0019538//protein metabolic process;GO:0030163//protein catabolic process;GO:0043170//macromolecule metabolic process;GO:0044237//cellular metabolic process;GO:0…	130	407	130	408	PF00246.24	Peptidase_M14	Domain	1	288
Carg_Chr05G003150.1	Carg_Chr05G003150.1	DEPs_DEGs	Cor	1069	987	621	1801	2868	1284	24	23.44	14.35	43.45	61.81	29.35	20.5967	44.87	1.12334	0.00482779	0.0357026	3480426	4228928	2.14682e+06	4846107	4556168	5.68195e+06	3.28539e+06	5.02808e+06	0.613942	2.30574e-05	0.00127509	tes	KAF3706143.1 Testin Xtes [Channa argus]	-	-	-	-	GO:0005575//cellular_component;GO:0005622//intracellular;GO:0005623//cell;GO:0005737//cytoplasm;GO:0005829//cytosol;GO:0005886//plasma membrane;GO:0005912//adherens junction;GO:0005924//cell-substrate adherens junction;GO:0005925//focal adhesion;GO:0005938//cell cortex;GO:0016020//membrane;GO:0030054//cell junction;GO:0030055//cell-substrate junction;GO:0032991//macromolecular complex;GO:0034464/…	GO:0003674//molecular_function;GO:0005488//binding;GO:0008270//zinc ion binding;GO:0043167//ion binding;GO:0043169//cation binding;GO:0046872//metal ion binding;GO:0046914//transition metal ion binding;GO:0051536//iron-sulfur cluster binding	GO:0001667//ameboidal-type cell migration;GO:0001755//neural crest cell migration;GO:0006928//movement of cell or subcellular component;GO:0007275//multicellular organism development;GO:0008150//biological_process;GO:0008285//negative regulation of cell proliferation;GO:0009888//tissue development;GO:0009987//cellular process;GO:0014031//mesenchymal cell development;GO:0014032//neural crest cell …	191	274	191	275	PF06297.14	PET	Domain	1	84
Carg_Chr05G003340.1	Carg_Chr05G003340.1	DEPs_DEGs	Cor	1049	856	993	14764	22200	7791	84.94	73.32	82.76	1284.49	1725.65	642.24	80.34	1217.46	3.92161	9.85557e-26	4.15294e-22	10396507	7.06115e+06	11264957	23949498	50072688	38244976	9.57421e+06	3.74224e+07	1.96668	4.28408e-07	6.05735e-05	--	KAF3706131.1 hypothetical protein EXN66_Car021822 [Channa argus]	-	-	-	-	-	-	-
Carg_Chr05G003600.1	Carg_Chr05G003600.1	DEPs_DEGs	Cor	2464	921	1029	249	112	542	101.97	40.32	43.83	11.07	4.45	22.83	62.04	12.7833	-2.27893	1.28464e-05	0.000466656	1.19318e+06	434446	644984	852158	206950	206350	757537	421819	-0.844691	0.0150823	0.1389	SPAM1	KAF3706110.1 Hyaluronidase PH-20 [Channa argus]	Metabolism;Cellular Processes;Metabolism	Global and overview maps;Transport and catabolism;Glycan biosynthesis and metabolism	ko01100//Metabolic pathways;ko04142//Lysosome;ko00531//Glycosaminoglycan degradation	K01197;K01197;K01197	-	GO:0004415//hyalurononglucosaminidase activity	GO:0005975//carbohydrate metabolic process	29	360	29	360	PF01630.18	Glyco_hydro_56	Domain	1	336
Carg_Chr05G004770.1	Carg_Chr05G004770.1	DEPs_DEGs	Cor	3087	3502	2753	1459	1338	1638	26.92	32.31	24.71	13.67	11.2	14.54	27.98	13.1367	-1.0908	2.37142e-08	2.57543e-06	1.88551e+06	2.79609e+06	3.03962e+06	964317	1.57084e+06	991836	2.57374e+06	1.17566e+06	-1.13039	0.000559637	0.0155812	scn4ab	KAF3705992.1 Sodium channel protein type 4 subunit alpha B Voltage-gated sodium channel subunit alpha Nav1.4b [Channa argus]	-	-	-	-	GO:0001518//voltage-gated sodium channel complex;GO:0005575//cellular_component;GO:0005623//cell;GO:0005840//ribosome;GO:0005886//plasma membrane;GO:0005887//integral component of plasma membrane;GO:0016020//membrane;GO:0016021//integral component of membrane;GO:0031224//intrinsic component of membrane;GO:0031226//intrinsic component of plasma membrane;GO:0032991//macromolecular complex;GO:003470…	GO:0003674//molecular_function;GO:0003735//structural constituent of ribosome;GO:0005215//transporter activity;GO:0005216//ion channel activity;GO:0005244//voltage-gated ion channel activity;GO:0005248//voltage-gated sodium channel activity;GO:0005261//cation channel activity;GO:0005272//sodium channel activity;GO:0008324//cation transmembrane transporter activity;GO:0015075//ion transmembrane tr…	GO:0001508//action potential;GO:0003008//system process;GO:0006412//translation;GO:0006810//transport;GO:0006811//ion transport;GO:0006812//cation transport;GO:0006814//sodium ion transport;GO:0007154//cell communication;GO:0008150//biological_process;GO:0009987//cellular process;GO:0015672//monovalent inorganic cation transport;GO:0019226//transmission of nerve impulse;GO:0019228//neuronal actio…	176	469	176	471	PF00520.31	Ion_trans	Family	1	242
Carg_Chr06G000560.1	Carg_Chr06G000560.1	DEPs_DEGs	Cor	328	482	756	2664	3041	1029	4.69	7.29	11.13	40.95	41.76	14.99	7.70333	32.5667	2.07984	3.76552e-06	0.000182801	555839	331385	178985	764392	956654	536264	355403	752436	1.08211	5.14369e-06	0.000394587	Gvin1	KAF3686185.1 Interferon-induced very large GTPase 1 Very large-inducible GTPase-1 [Channa argus]	-	-	-	-	-	GO:0005525//GTP binding	-
Carg_Chr06G003450.1	Carg_Chr06G003450.1	DEPs_DEGs	Cor	7335	7097	8570	2319	1026	7459	202.37	207.11	243.36	68.74	27.17	209.49	217.613	101.8	-1.09603	0.0299113	0.128248	3.85279e+06	6093878	4.19646e+06	2.72846e+06	1.8631e+06	1.90042e+06	4.71437e+06	2.16399e+06	-1.12337	0.00110013	0.0250254	SWAP70	KAF3686466.1 Switch-associated protein 70 [Channa argus]	-	-	-	-	-	GO:0005509//calcium ion binding;GO:0005524//ATP binding	GO:0007059//chromosome segregation;GO:0030261//chromosome condensation	209	303	209	304	PF00169.29	PH	Domain	1	104
Carg_Chr06G004080.1	Carg_Chr06G004080.1	DEPs_DEGs	Cor	7	0	0	875	2087	7	0.19	0	0	25.77	54.91	0.2	0.0633333	26.96	8.73364	0.000635495	0.00826497	632200	251964	2.15926e+06	21671576	33902188	68274680	1.01447e+06	4.12828e+07	5.34674	2.6555e-06	0.000236405	HP	KAF3686527.1 Haptoglobin Zonulin Haptoglobin alpha chain Haptoglobin beta chain [Channa argus]	-	-	-	-	GO:0005575//cellular_component;GO:0005576//extracellular region;GO:0005615//extracellular space;GO:0005622//intracellular;GO:0005623//cell;GO:0005737//cytoplasm;GO:0005783//endoplasmic reticulum;GO:0005794//Golgi apparatus;GO:0012505//endomembrane system;GO:0031838//haptoglobin-hemoglobin complex;GO:0032991//macromolecular complex;GO:0043226//organelle;GO:0043227//membrane-bounded organelle;GO:00…	GO:0003674//molecular_function;GO:0004252//serine-type endopeptidase activity;GO:0005488//binding;GO:0005515//protein binding;GO:0016209//antioxidant activity;GO:0030492//hemoglobin binding;GO:0042802//identical protein binding;GO:0042803//protein homodimerization activity;GO:0046983//protein dimerization activity	GO:0000003//reproduction;GO:0000302//response to reactive oxygen species;GO:0001101//response to acid chemical;GO:0001666//response to hypoxia;GO:0001889//liver development;GO:0002237//response to molecule of bacterial origin;GO:0002376//immune system process;GO:0002526//acute inflammatory response;GO:0006508//proteolysis;GO:0006950//response to stress;GO:0006952//defense response;GO:0006953//acu…	79	313	70	313	PF00089.26	Trypsin	Domain	12	221
Carg_Chr06G004510.1	Carg_Chr06G004510.1	DEPs_DEGs	Cor	2033	2114	1284	557	500	656	52.35	57.58	34.03	15.41	12.36	17.2	47.9867	14.99	-1.67863	3.8272e-10	6.60945e-08	1.37549e+06	1.18558e+06	4312707	818916	973030	1287008	2.29126e+06	1.02632e+06	-1.15866	0.0199425	0.165294	RASA3	KAF3686562.1 Ras GTPase-activating protein 3 GAP1(IP4BP) Ins P4-binding protein [Channa argus]	-	-	-	-	GO:0005575//cellular_component;GO:0005622//intracellular;GO:0005623//cell;GO:0005737//cytoplasm;GO:0005829//cytosol;GO:0005886//plasma membrane;GO:0009898//cytoplasmic side of plasma membrane;GO:0016020//membrane;GO:0031224//intrinsic component of membrane;GO:0031226//intrinsic component of plasma membrane;GO:0031235//intrinsic component of the cytoplasmic side of the plasma membrane;GO:0044424//…	GO:0003674//molecular_function;GO:0005096//GTPase activator activity;GO:0005215//transporter activity;GO:0005216//ion channel activity;GO:0005217//intracellular ligand-gated ion channel activity;GO:0005261//cation channel activity;GO:0005262//calcium channel activity;GO:0005488//binding;GO:0008047//enzyme activator activity;GO:0008324//cation transmembrane transporter activity;GO:0015075//ion tra…	GO:0000165//MAPK cascade;GO:0006464//cellular protein modification process;GO:0006468//protein phosphorylation;GO:0006793//phosphorus metabolic process;GO:0006796//phosphate-containing compound metabolic process;GO:0006807//nitrogen compound metabolic process;GO:0006810//transport;GO:0006811//ion transport;GO:0006812//cation transport;GO:0006816//calcium ion transport;GO:0006873//cellular ion hom…	57	151	55	151	PF00168.30	C2	Domain	9	103
Carg_Chr06G007530.1	Carg_Chr06G007530.1	DEPs_DEGs	Cor	1300	1207	978	3441	4496	1599	26.58	26.1	20.58	75.59	88.25	33.28	24.42	65.7067	1.42798	0.000407403	0.0059691	2.3771e+06	3.87622e+06	3.64768e+06	3.74135e+06	6.23359e+06	6723340	3.30033e+06	5566092	0.754053	0.00812677	0.0946722	lpcat2	XP_008280165.1 PREDICTED: lysophosphatidylcholine acyltransferase 2 [Stegastes partitus]	Metabolism;Metabolism;Metabolism	Global and overview maps;Lipid metabolism;Lipid metabolism	ko01100//Metabolic pathways;ko00564//Glycerophospholipid metabolism;ko00565//Ether lipid metabolism	K13510;K13510;K13510	GO:0000139//Golgi membrane;GO:0005575//cellular_component;GO:0005622//intracellular;GO:0005623//cell;GO:0005634//nucleus;GO:0005737//cytoplasm;GO:0005783//endoplasmic reticulum;GO:0005789//endoplasmic reticulum membrane;GO:0005794//Golgi apparatus;GO:0005795//Golgi stack;GO:0005811//lipid particle;GO:0012505//endomembrane system;GO:0016020//membrane;GO:0016021//integral component of membrane;GO:0…	GO:0003674//molecular_function;GO:0003677//DNA binding;GO:0003727//single-stranded RNA binding;GO:0003824//catalytic activity;GO:0003841//1-acylglycerol-3-phosphate O-acyltransferase activity;GO:0003968//RNA-directed RNA polymerase activity;GO:0005488//binding;GO:0005509//calcium ion binding;GO:0005515//protein binding;GO:0008374//O-acyltransferase activity;GO:0016407//acetyltransferase activity;…	GO:0006629//lipid metabolic process;GO:0006644//phospholipid metabolic process;GO:0006650//glycerophospholipid metabolic process;GO:0006663//platelet activating factor biosynthetic process;GO:0006793//phosphorus metabolic process;GO:0006796//phosphate-containing compound metabolic process;GO:0006807//nitrogen compound metabolic process;GO:0008150//biological_process;GO:0008152//metabolic process;…	107	227	106	230	PF01553.21	Acyltransferase	Family	2	132
Carg_Chr06G008060.1	Carg_Chr06G008060.1	DEPs_DEGs	Cor	146	200	119	52	72	63	2.88	4.18	2.42	1.1	1.36	1.27	3.16	1.24333	-1.34571	2.131e-05	0.00068442	647245	823354	552730	372912	502752	458032	674443	444566	-0.601301	0.0043193	0.0615543	ANPEP	KAF3686902.1 Aminopeptidase N [Channa argus]	Metabolism;Organismal Systems;Metabolism;Organismal Systems	Global and overview maps;Immune system;Metabolism of other amino acids;Endocrine system	ko01100//Metabolic pathways;ko04640//Hematopoietic cell lineage;ko00480//Glutathione metabolism;ko04614//Renin-angiotensin system	K11140;K11140;K11140;K11140	-	GO:0004177//aminopeptidase activity;GO:0008237//metallopeptidase activity;GO:0008270//zinc ion binding	GO:0006508//proteolysis	78	275	77	275	PF17900.1	Peptidase_M1_N	Domain	2	186
Carg_Chr06G009020.1	Carg_Chr06G009020.1	DEPs_DEGs	Diff	3782	3668	6840	10009	13917	17970	161.27	165.45	300.21	458.58	569.69	780.09	208.977	602.787	1.52831	6.42949e-06	0.000275607	75261264	124022800	284752000	57860500	62279728	53067328	1.61345e+08	57735852	-1.48261	1.86166e-05	0.00110946	lce	KAF3686989.1 Low choriolytic enzyme [Channa argus]	-	-	-	-	GO:0031012//extracellular matrix	GO:0004222//metalloendopeptidase activity;GO:0008270//zinc ion binding	GO:0006508//proteolysis	95	273	86	274	PF01400.24	Astacin	Domain	7	190
Carg_Chr07G001260.1	Carg_Chr07G001260.1	DEPs_DEGs	Diff	4464	3160	3384	1630	2342	3169	119.88	89.75	93.52	47.03	60.38	86.61	101.05	64.6733	-0.643826	0.0123955	0.0689988	1.70358e+06	2.0711e+06	1.47678e+06	4.34342e+06	3.10756e+06	1.35773e+06	1.75049e+06	2.93624e+06	0.746211	0.0385514	0.235022	BPI	KAF3689440.1 Bactericidal permeability-increasing protein [Channa argus]	Human Diseases;Environmental Information Processing;Organismal Systems	Infectious diseases;Signal transduction;Immune system	ko05152//Tuberculosis;ko04064//NF-kappa B signaling pathway;ko04620//Toll-like receptor signaling pathway	K05399;K05399;K05399	-	GO:0008289//lipid binding	-	31	202	31	202	PF01273.25	LBP_BPI_CETP	Family	1	164
Carg_Chr07G003360.1	Carg_Chr07G003360.1	DEPs_DEGs	Cor	122	137	79	298	519	82	2.07	2.45	1.38	5.42	8.44	1.41	1.96667	5.09	1.37191	0.0223597	0.104286	466526	483532	203360	508716	876064	648835	384472	677871	0.818131	0.0403844	0.23909	PLXNA1	KAF3689619.1 Plexin-A1 Semaphorin receptor NOV Precursor [Channa argus]	-	-	-	-	-	GO:0005515//protein binding	-	5	80	1	81	PF17960.1	TIG_plexin	Domain	12	86
Carg_Chr07G003500.1	Carg_Chr07G003500.1	DEPs_DEGs	Cor	1249	1364	1360	9673	13002	6039	43.8	50.59	49.08	364.43	437.66	215.57	47.8233	339.22	2.82643	1.17096e-19	1.29848e-16	16230215	14648704	9242937	41094536	40547488	41539416	13373952	41060480	1.61832	3.11436e-09	1.18198e-06	krt18	KAF3689633.1 Keratin, type I cytoskeletal 18 Cytokeratin-18 [Channa argus]	Organismal Systems;Human Diseases	Endocrine system;Infectious diseases	ko04915//Estrogen signaling pathway;ko05150//Staphylococcus aureus infection	K07604;K07604	GO:0031514//motile cilium	GO:0005524//ATP binding	GO:0007059//chromosome segregation;GO:0030261//chromosome condensation;GO:0048870//cell motility	95	404	95	406	PF00038.21	Filament	Coiled-coil	1	310
Carg_Chr07G006300.1	Carg_Chr07G006300.1	DEPs_DEGs	Cor	414	306	351	592	697	433	6.45	5.04	5.63	9.91	10.42	6.87	5.70667	9.06667	0.667924	0.0416774	0.159568	253497	147294	73611.8	437221	377591	444727	158134	419846	1.40871	0.00122506	0.0266861	Bicd2	KAF3689888.1 Protein bicaudal D -like protein 2 [Channa argus]	-	-	-	-	GO:0016020//membrane	GO:0005524//ATP binding;GO:0008093//cytoskeletal adaptor activity;GO:0070840//dynein complex binding	GO:0007059//chromosome segregation;GO:0009405//pathogenesis;GO:0030261//chromosome condensation	83	791	83	791	PF09730.9	BicD	Family	1	719
Carg_Chr07G007200.1	Carg_Chr07G007200.1	DEPs_DEGs	Cor	46	20	54	2964	5256	1008	7.59	3.49	9.17	525.22	832.14	169.24	6.75	508.867	6.23626	1.74068e-29	1.22248e-25	1.36544e+06	1.47047e+06	957708	8985061	18528708	19891946	1.26454e+06	15801905	3.64342	3.43421e-07	5.26895e-05	Rbp7	KAF3689970.1 Retinoid-binding protein 7 Cellular retinoic acid-binding protein 4 [Channa argus]	-	-	-	-	GO:0005575//cellular_component;GO:0005622//intracellular;GO:0005623//cell;GO:0005737//cytoplasm;GO:0044424//intracellular part;GO:0044464//cell part	GO:0003674//molecular_function;GO:0005488//binding;GO:0005501//retinoid binding;GO:0008289//lipid binding;GO:0016918//retinal binding;GO:0019840//isoprenoid binding;GO:0019841//retinol binding;GO:0019842//vitamin binding;GO:0036094//small molecule binding;GO:0043178//alcohol binding	-	6	133	6	134	PF00061.23	Lipocalin	Domain	1	143
Carg_Chr07G007610.1	Carg_Chr07G007610.1	DEPs_DEGs	Cor	817	425	1077	1529	2453	1110	28.65	15.76	38.87	57.6	82.57	39.62	27.76	59.93	1.11027	0.0102173	0.0606049	104283	104146	NA	198268	200543	5.01832e+06	104215	1.80571e+06	4.11494	0.00624319	0.0784314	--	KAF3690006.1 Tumor necrosis factor receptor superfamily member 1B Tumor necrosis factor receptor 2 [Channa argus]	Human Diseases;Environmental Information Processing;Organismal Systems;Environmental Information Processing;Human Diseases;Environmental Information Processing	Infectious disease: viral;Signal transduction;Endocrine system;Signaling molecules and interaction;Neurodegenerative diseases;Signaling molecules and interaction	ko05170//Human immunodeficiency virus 1 infection;ko04668//TNF signaling pathway;ko04920//Adipocytokine signaling pathway;ko04060//Cytokine-cytokine receptor interaction;ko05014//Amyotrophic lateral sclerosis (ALS);ko04061//Viral protein interaction with cytokine and cytokine receptor	K05141;K05141;K05141;K05141;K05141;K05141	GO:0005575//cellular_component;GO:0005576//extracellular region;GO:0005622//intracellular;GO:0005623//cell;GO:0005634//nucleus;GO:0005737//cytoplasm;GO:0005886//plasma membrane;GO:0005887//integral component of plasma membrane;GO:0012505//endomembrane system;GO:0012506//vesicle membrane;GO:0016020//membrane;GO:0016021//integral component of membrane;GO:0030141//secretory granule;GO:0030424//axon;…	GO:0003674//molecular_function;GO:0004222//metalloendopeptidase activity;GO:0004888//transmembrane signaling receptor activity;GO:0005031//tumor necrosis factor-activated receptor activity;GO:0005035//death receptor activity;GO:0005488//binding;GO:0005515//protein binding;GO:0019899//enzyme binding;GO:0031625//ubiquitin protein ligase binding;GO:0038023//signaling receptor activity;GO:0044389//ub…	GO:0001775//cell activation;GO:0002237//response to molecule of bacterial origin;GO:0002252//immune effector process;GO:0002263//cell activation involved in immune response;GO:0002274//myeloid leukocyte activation;GO:0002275//myeloid cell activation involved in immune response;GO:0002283//neutrophil activation involved in immune response;GO:0002366//leukocyte activation involved in immune respons…	37	68	31	68	PF00020.18	TNFR_c6	Domain	5	39
Carg_Chr07G007870.1	Carg_Chr07G007870.1	DEPs_DEGs	Cor	82	74	57	127	221	137	4.78	4.56	3.42	7.95	12.36	8.13	4.25333	9.48	1.15629	0.00260704	0.0230051	112082	23091.3	NA	187833	117921	54658	67586.4	120137	0.829879	0.0204545	0.16752	DUSP7	XP_010744699.1 dual specificity protein phosphatase 7 [Larimichthys crocea]	Environmental Information Processing;Organismal Systems	Signal transduction;Development and regeneration	ko04010//MAPK signaling pathway;ko04361//Axon regeneration	K04459;K04459	GO:0005575//cellular_component;GO:0005622//intracellular;GO:0005623//cell;GO:0005634//nucleus;GO:0005654//nucleoplasm;GO:0005737//cytoplasm;GO:0005829//cytosol;GO:0031974//membrane-enclosed lumen;GO:0031981//nuclear lumen;GO:0043226//organelle;GO:0043227//membrane-bounded organelle;GO:0043229//intracellular organelle;GO:0043231//intracellular membrane-bounded organelle;GO:0043233//organelle lumen…	GO:0003674//molecular_function;GO:0003824//catalytic activity;GO:0004721//phosphoprotein phosphatase activity;GO:0004725//protein tyrosine phosphatase activity;GO:0008080//N-acetyltransferase activity;GO:0008138//protein tyrosine/serine/threonine phosphatase activity;GO:0016787//hydrolase activity;GO:0016788//hydrolase activity, acting on ester bonds;GO:0016791//phosphatase activity;GO:0017017//M…	GO:0000165//MAPK cascade;GO:0000187//activation of MAPK activity;GO:0000188//inactivation of MAPK activity;GO:0001932//regulation of protein phosphorylation;GO:0001933//negative regulation of protein phosphorylation;GO:0001934//positive regulation of protein phosphorylation;GO:0006464//cellular protein modification process;GO:0006468//protein phosphorylation;GO:0006469//negative regulation of pro…	22	144	22	145	PF00581.20	Rhodanese	Domain	1	106
Carg_Chr07G008450.1	Carg_Chr07G008450.1	DEPs_DEGs	Cor	325	349	326	241	228	180	7.17	8.14	7.4	5.71	4.83	4.04	7.57	4.86	-0.639337	0.00206513	0.0194943	492408	713458	351820	211729	231330	133553	519229	192204	-1.43373	0.00323242	0.0495034	SNTA1	KAF3690098.1 Alpha-1-syntrophin [Channa argus]	-	-	-	-	GO:0005575//cellular_component;GO:0005622//intracellular;GO:0005623//cell;GO:0005737//cytoplasm;GO:0005856//cytoskeleton;GO:0005886//plasma membrane;GO:0016010//dystrophin-associated glycoprotein complex;GO:0016013//syntrophin complex;GO:0016020//membrane;GO:0030054//cell junction;GO:0031594//neuromuscular junction;GO:0032991//macromolecular complex;GO:0042383//sarcolemma;GO:0043226//organelle;GO…	GO:0003674//molecular_function;GO:0003779//actin binding;GO:0005198//structural molecule activity;GO:0005488//binding;GO:0005515//protein binding;GO:0005516//calmodulin binding;GO:0008092//cytoskeletal protein binding;GO:0016247//channel regulator activity;GO:0017080//sodium channel regulator activity;GO:0019899//enzyme binding;GO:0019904//protein domain specific binding;GO:0030165//PDZ domain bi…	GO:0001508//action potential;GO:0002027//regulation of heart rate;GO:0002028//regulation of sodium ion transport;GO:0003008//system process;GO:0003012//muscle system process;GO:0003013//circulatory system process;GO:0003015//heart process;GO:0003018//vascular process in circulatory system;GO:0003116//regulation of vasoconstriction by norepinephrine;GO:0003117//regulation of vasoconstriction by ci…	79	157	78	158	PF00595.24	PDZ	Domain	2	81
Carg_Chr07G008910.1	Carg_Chr07G008910.1	DEPs_DEGs	Cor	1015	1088	1445	1862	2529	1449	13.94	15.81	20.43	27.48	33.35	20.27	16.7267	27.0333	0.692589	0.0269046	0.118887	296940	224291	276585	404880	569228	675448	265939	549852	1.04795	0.0037705	0.0552623	mov10b.2	KAF3690146.1 putative helicase mov-10-B.2 [Channa argus]	-	-	-	-	GO:0000932//cytoplasmic mRNA processing body;GO:0005575//cellular_component;GO:0005622//intracellular;GO:0005623//cell;GO:0005737//cytoplasm;GO:0005829//cytosol;GO:0009338//exodeoxyribonuclease V complex;GO:0032991//macromolecular complex;GO:0035770//ribonucleoprotein granule;GO:0036464//cytoplasmic ribonucleoprotein granule;GO:0043226//organelle;GO:0043228//non-membrane-bounded organelle;GO:0043…	GO:0000166//nucleotide binding;GO:0003674//molecular_function;GO:0003676//nucleic acid binding;GO:0003677//DNA binding;GO:0003678//DNA helicase activity;GO:0003723//RNA binding;GO:0003824//catalytic activity;GO:0004386//helicase activity;GO:0005488//binding;GO:0005524//ATP binding;GO:0008144//drug binding;GO:0008854//exodeoxyribonuclease V activity;GO:0016462//pyrophosphatase activity;GO:0016787/…	GO:0002682//regulation of immune system process;GO:0006139//nucleobase-containing compound metabolic process;GO:0006281//DNA repair;GO:0006310//DNA recombination;GO:0006351//transcription, DNA-templated;GO:0006355//regulation of transcription, DNA-templated;GO:0006379//mRNA cleavage;GO:0006725//cellular aromatic compound metabolic process;GO:0006807//nitrogen compound metabolic process;GO:0007154…	519	602	517	619	PF13086.6	AAA_11	Domain	3	97
Carg_Chr07G011120.1	Carg_Chr07G011120.1	DEPs_DEGs	Cor	1270	775	1291	568	425	1109	59.76	38.57	62.53	28.72	19.2	53.12	53.62	33.68	-0.670879	0.0441889	0.166164	3.93493e+06	5.53604e+06	4.66208e+06	2839143	2.4941e+06	805439	4.71102e+06	2.04623e+06	-1.20307	0.000137489	0.00513694	DNASE1L3	KAF3690346.1 Deoxyribonuclease-1-like 1 [Channa argus]	-	-	-	-	-	-	-
Carg_Chr07G011680.1	Carg_Chr07G011680.1	DEPs_DEGs	Cor	138	107	88	355	292	196	17.1	14.03	11.22	47.27	34.74	24.73	14.1167	35.58	1.33367	0.000454164	0.00646103	2.86788e+06	2.46746e+06	2.58615e+06	3.57125e+06	4.63066e+06	4.89902e+06	2.6405e+06	4.36698e+06	0.725826	0.0127294	0.126516	MANF	XP_026205804.1 mesencephalic astrocyte-derived neurotrophic factor-like [Anabas testudineus]	-	-	-	-	GO:0005575//cellular_component;GO:0005576//extracellular region;GO:0005615//extracellular space;GO:0005622//intracellular;GO:0005623//cell;GO:0005737//cytoplasm;GO:0005783//endoplasmic reticulum;GO:0005788//endoplasmic reticulum lumen;GO:0005829//cytosol;GO:0009288//bacterial-type flagellum;GO:0012505//endomembrane system;GO:0016528//sarcoplasm;GO:0016529//sarcoplasmic reticulum;GO:0031974//membr…	GO:0003674//molecular_function;GO:0003824//catalytic activity;GO:0005102//receptor binding;GO:0005488//binding;GO:0005509//calcium ion binding;GO:0005515//protein binding;GO:0008083//growth factor activity;GO:0008289//lipid binding;GO:0008726//alkanesulfonate monooxygenase activity;GO:0010181//FMN binding;GO:0030545//receptor regulator activity;GO:0043167//ion binding;GO:0043169//cation binding;G…	GO:0001963//synaptic transmission, dopaminergic;GO:0001976//neurological system process involved in regulation of systemic arterial blood pressure;GO:0001980//regulation of systemic arterial blood pressure by ischemic conditions;GO:0002014//vasoconstriction of artery involved in ischemic response to lowering of systemic arterial blood pressure;GO:0002576//platelet degranulation;GO:0003008//system…	27	171	27	172	PF10208.9	Armet	Family	1	144
Carg_Chr08G000160.1	Carg_Chr08G000160.1	DEPs_DEGs	Cor	694	751	762	487	425	559	9.47	10.84	10.7	7.14	5.57	7.77	10.3367	6.82667	-0.598518	0.00083894	0.0101594	596367	590852	1183996	479021	352397	411623	790405	414347	-0.931751	0.0027825	0.044787	Aars2	KAF3688223.1 Alanine--tRNA ligase, mitochondrial [Channa argus]	Genetic Information Processing	Translation	ko00970//Aminoacyl-tRNA biosynthesis	K01872	GO:0005575//cellular_component;GO:0005622//intracellular;GO:0005623//cell;GO:0005737//cytoplasm;GO:0005739//mitochondrion;GO:0043226//organelle;GO:0043227//membrane-bounded organelle;GO:0043229//intracellular organelle;GO:0043231//intracellular membrane-bounded organelle;GO:0044424//intracellular part;GO:0044444//cytoplasmic part;GO:0044464//cell part	GO:0000049//tRNA binding;GO:0000166//nucleotide binding;GO:0003674//molecular_function;GO:0003676//nucleic acid binding;GO:0003723//RNA binding;GO:0003824//catalytic activity;GO:0004812//aminoacyl-tRNA ligase activity;GO:0004813//alanine-tRNA ligase activity;GO:0005488//binding;GO:0005524//ATP binding;GO:0008144//drug binding;GO:0016597//amino acid binding;GO:0016874//ligase activity;GO:0016875//…	GO:0000959//mitochondrial RNA metabolic process;GO:0006082//organic acid metabolic process;GO:0006139//nucleobase-containing compound metabolic process;GO:0006396//RNA processing;GO:0006399//tRNA metabolic process;GO:0006400//tRNA modification;GO:0006412//translation;GO:0006418//tRNA aminoacylation for protein translation;GO:0006419//alanyl-tRNA aminoacylation;GO:0006518//peptide metabolic proces…	34	617	33	619	PF01411.19	tRNA-synt_2c	Family	2	550
Carg_Chr08G001430.1	Carg_Chr08G001430.1	DEPs_DEGs	Cor	2130	1999	1276	485	202	508	127.74	126.81	78.75	31.23	11.65	31.04	111.1	24.64	-2.17278	6.57942e-09	8.20247e-07	1.51063e+06	1.55712e+06	1.26457e+06	1.4558e+06	304183	447935	1.44411e+06	735971	-0.972455	0.0024175	0.0409217	--	KAF3688107.1 hypothetical protein EXN66_Car003779 [Channa argus]	-	-	-	-	-	-	-	29	215	26	216	PF18744.1	SNAD1	Family	4	211
Carg_Chr08G002910.1	Carg_Chr08G002910.1	DEPs_DEGs	Cor	52	46	50	130	251	78	8.45	7.91	8.36	22.7	39.16	12.91	8.24	24.9233	1.59678	0.000932741	0.010991	375774	568013	590839	710809	896901	1.04624e+06	511542	884651	0.790255	0.0198973	0.165108	--	KAF3687948.1 Pyrin Marenostrin [Channa argus]	-	-	-	-	-	GO:0005515//protein binding	-	7	80	5	81	PF02758.16	PYRIN	Domain	2	74
Carg_Chr08G002920.1	Carg_Chr08G002920.1	DEPs_DEGs	Cor	518	454	420	1190	2397	640	30.9	28.65	25.79	76.27	137.27	38.87	28.4467	84.1367	1.56448	0.000619325	0.0081047	250061	200837	208710	316774	541750	740087	219870	532870	1.27714	0.0443965	0.250308	--	XP_018538007.1 PREDICTED: intercellular adhesion molecule 3-like [Lates calcarifer]	-	-	-	-	-	-	-	9	101	8	117	PF00179.26	UQ_con	Domain	49	129
Carg_Chr08G003630.1	Carg_Chr08G003630.1	DEPs_DEGs	Cor	904	576	653	4391	12475	1242	25.76	17.36	19.16	134.46	341.31	36.04	20.76	170.603	3.03877	1.20114e-06	7.1691e-05	387444	290091	814284	562654	6795299	4.52836e+06	497273	3962104	2.99416	0.017472	0.153087	cyp3a40	ABB90404.1 cytochrome P450 3A [Dicentrarchus labrax]	Metabolism;Human Diseases;Metabolism;Metabolism;Metabolism	Global and overview maps;Cancers;Metabolism of cofactors and vitamins;Lipid metabolism;Lipid metabolism	ko01100//Metabolic pathways;ko05204//Chemical carcinogenesis;ko00830//Retinol metabolism;ko00140//Steroid hormone biosynthesis;ko00591//Linoleic acid metabolism	K07424;K07424;K07424;K07424;K07424	-	GO:0005506//iron ion binding;GO:0016705//oxidoreductase activity, acting on paired donors, with incorporation or reduction of molecular oxygen;GO:0020037//heme binding	GO:0055114//oxidation-reduction process	39	492	38	493	PF00067.22	p450	Domain	2	462
Carg_Chr08G004050.1	Carg_Chr08G004050.1	DEPs_DEGs	Cor	554	723	657	277	176	376	3.96	5.47	4.84	2.13	1.21	2.74	4.75667	2.02667	-1.23084	3.00508e-05	0.000879362	4.21451e+06	5852156	3233345	2684924	2.78977e+06	1.81714e+06	4.43334e+06	2.43061e+06	-0.867072	1.72313e-06	0.000170213	SORBS2	XP_031158170.1 sorbin and SH3 domain-containing protein 2 isoform X10 [Sander lucioperca]	-	-	-	-	GO:0005575//cellular_component;GO:0005622//intracellular;GO:0005623//cell;GO:0005634//nucleus;GO:0005654//nucleoplasm;GO:0005737//cytoplasm;GO:0005856//cytoskeleton;GO:0005886//plasma membrane;GO:0005912//adherens junction;GO:0005924//cell-substrate adherens junction;GO:0005925//focal adhesion;GO:0014069//postsynaptic density;GO:0015629//actin cytoskeleton;GO:0016020//membrane;GO:0016324//apical …	GO:0003674//molecular_function;GO:0003676//nucleic acid binding;GO:0005198//structural molecule activity;GO:0005200//structural constituent of cytoskeleton;GO:0005488//binding;GO:0005515//protein binding;GO:0008092//cytoskeletal protein binding;GO:0008093//cytoskeletal adaptor activity;GO:0008307//structural constituent of muscle;GO:0019904//protein domain specific binding;GO:0030674//protein bin…	GO:0003008//system process;GO:0003012//muscle system process;GO:0003298//physiological muscle hypertrophy;GO:0003300//cardiac muscle hypertrophy;GO:0003301//physiological cardiac muscle hypertrophy;GO:0006996//organelle organization;GO:0007010//cytoskeleton organization;GO:0007015//actin filament organization;GO:0007154//cell communication;GO:0007165//signal transduction;GO:0007166//cell surface …	354	398	354	398	PF02208.16	Sorb	Family	1	46
Carg_Chr08G004660.1	Carg_Chr08G004660.1	DEPs_DEGs	Cor	972	1191	988	683	519	781	17.8	23.07	18.62	13.45	9.12	14.56	19.83	12.3767	-0.680062	0.00159679	0.0162134	388946	634432	842581	377278	216786	154526	621986	249530	-1.31767	0.00157948	0.0311192	INPP4B	KAF3687792.1 Type II inositol 3,4-bisphosphate 4-phosphatase [Channa argus]	Metabolism;Environmental Information Processing;Metabolism	Global and overview maps;Signal transduction;Carbohydrate metabolism	ko01100//Metabolic pathways;ko04070//Phosphatidylinositol signaling system;ko00562//Inositol phosphate metabolism	K01109;K01109;K01109	-	-	-
Carg_Chr08G005230.1	Carg_Chr08G005230.1	DEPs_DEGs	Cor	1558	1472	1451	632	606	885	74.51	74.46	71.42	32.48	27.82	43.09	73.4633	34.4633	-1.09196	2.94641e-07	2.24108e-05	2.6417e+06	2977993	5.06153e+06	1.49295e+06	1.74365e+06	1.87015e+06	3.56041e+06	1.70225e+06	-1.0646	0.00524623	0.0709767	Pdcd4	KAF3687733.1 Programmed cell death protein 4 Death up-regulated gene protein [Channa argus]	-	-	-	-	-	-	-	167	277	166	277	PF02847.17	MA3	Family	2	113
Carg_Chr08G006070.1	Carg_Chr08G006070.1	DEPs_DEGs	Cor	744	696	545	1120	1899	942	27.58	27.29	20.8	44.61	67.58	35.55	25.2233	49.2467	0.965267	0.00691207	0.0459257	391869	306771	528686	1.07931e+06	1.22499e+06	781308	409109	1.02854e+06	1.33004	0.00527534	0.0712369	RBM47	KAF3687661.1 RNA-binding protein 47 RNA-binding motif protein 47 [Channa argus]	-	-	-	-	GO:0005575//cellular_component;GO:0005622//intracellular;GO:0005623//cell;GO:0005634//nucleus;GO:0005783//endoplasmic reticulum;GO:0043226//organelle;GO:0043227//membrane-bounded organelle;GO:0043229//intracellular organelle;GO:0043231//intracellular membrane-bounded organelle;GO:0044424//intracellular part;GO:0044464//cell part	GO:0003674//molecular_function;GO:0003676//nucleic acid binding;GO:0003723//RNA binding;GO:0005488//binding;GO:0097159//organic cyclic compound binding;GO:1901363//heterocyclic compound binding	GO:0002244//hematopoietic progenitor cell differentiation;GO:0002376//immune system process;GO:0002520//immune system development;GO:0006139//nucleobase-containing compound metabolic process;GO:0006725//cellular aromatic compound metabolic process;GO:0006807//nitrogen compound metabolic process;GO:0007275//multicellular organism development;GO:0008150//biological_process;GO:0008152//metabolic pro…	86	149	86	154	PF00076.22	RRM_1	Domain	1	64
Carg_Chr08G006420.1	Carg_Chr08G006420.1	DEPs_DEGs	Cor	1746	3632	2295	692	306	1668	32.89	72.37	44.5	14.01	5.53	31.99	49.92	17.1767	-1.53917	0.0018603	0.0181834	1.16241e+06	1.01863e+06	NA	568750	939400	145334	1.09052e+06	551161	-0.984467	0.0155048	0.141037	Pax5	KAF3687633.1 Paired box protein Pax-5 B-cell-specific transcription factor [Channa argus]	Human Diseases	Cancers	ko05202//Transcriptional misregulation in cancers	K09383	GO:0001650//fibrillar center;GO:0005575//cellular_component;GO:0005622//intracellular;GO:0005623//cell;GO:0005634//nucleus;GO:0005654//nucleoplasm;GO:0005667//transcription factor complex;GO:0005730//nucleolus;GO:0005737//cytoplasm;GO:0005829//cytosol;GO:0031974//membrane-enclosed lumen;GO:0031981//nuclear lumen;GO:0032991//macromolecular complex;GO:0043226//organelle;GO:0043227//membrane-bounded…	GO:0000976//transcription regulatory region sequence-specific DNA binding;GO:0000977//RNA polymerase II regulatory region sequence-specific DNA binding;GO:0000978//RNA polymerase II core promoter proximal region sequence-specific DNA binding;GO:0000981//RNA polymerase II transcription factor activity, sequence-specific DNA binding;GO:0000982//transcription factor activity, RNA polymerase II core …	GO:0000003//reproduction;GO:0000122//negative regulation of transcription from RNA polymerase II promoter;GO:0001501//skeletal system development;GO:0002376//immune system process;GO:0002682//regulation of immune system process;GO:0006139//nucleobase-containing compound metabolic process;GO:0006351//transcription, DNA-templated;GO:0006355//regulation of transcription, DNA-templated;GO:0006357//re…	16	140	16	140	PF00292.18	PAX	Domain	1	125
Carg_Chr08G007370.1	Carg_Chr08G007370.1	DEPs_DEGs	Cor	2	2	2	12	16	5	0.22	0.23	0.23	1.43	1.71	0.57	0.226667	1.23667	2.44781	0.0233588	0.107386	1.53972e+06	1.38095e+06	3713235	11261266	18655938	19193642	2.2113e+06	16370282	2.88811	7.96711e-08	1.55272e-05	--	KAF3687542.1 hypothetical protein EXN66_Car003214 [Channa argus]	-	-	-	-	-	-	-	38	174	28	183	PF11032.8	ApoM	Domain	42	178
Carg_Chr08G008410.1	Carg_Chr08G008410.1	DEPs_DEGs	Cor	1708	1318	1380	3518	5527	3175	53.18	43.41	44.23	117.7	165.21	100.64	46.94	127.85	1.44556	1.83841e-06	0.000102182	9783410	11210886	9042377	14877580	17762568	18762866	1.00122e+07	17134338	0.775128	8.49512e-07	9.57161e-05	CLTA	KAF3687438.1 Clathrin light chain A [Channa argus]	Cellular Processes;Human Diseases;Cellular Processes;Human Diseases;Organismal Systems;Organismal Systems	Transport and catabolism;Neurodegenerative diseases;Transport and catabolism;Infectious diseases;Excretory system;Nervous system	ko04144//Endocytosis;ko05016//Huntington disease;ko04142//Lysosome;ko05100//Bacterial invasion of epithelial cells;ko04961//Endocrine and other factor-regulated calcium reabsorption;ko04721//Synaptic vesicle cycle	K04644;K04644;K04644;K04644;K04644;K04644	GO:0000139//Golgi membrane;GO:0000323//lytic vacuole;GO:0005575//cellular_component;GO:0005622//intracellular;GO:0005623//cell;GO:0005737//cytoplasm;GO:0005764//lysosome;GO:0005765//lysosomal membrane;GO:0005768//endosome;GO:0005773//vacuole;GO:0005774//vacuolar membrane;GO:0005794//Golgi apparatus;GO:0005798//Golgi-associated vesicle;GO:0005802//trans-Golgi network;GO:0005819//spindle;GO:0005829…	GO:0003674//molecular_function;GO:0003677//DNA binding;GO:0004803//transposase activity;GO:0005198//structural molecule activity;GO:0005488//binding;GO:0005515//protein binding;GO:0019899//enzyme binding;GO:0030276//clathrin binding;GO:0032050//clathrin heavy chain binding;GO:0033218//amide binding;GO:0042277//peptide binding;GO:0044877//macromolecular complex binding;GO:0051020//GTPase binding	GO:0002376//immune system process;GO:0002478//antigen processing and presentation of exogenous peptide antigen;GO:0002495//antigen processing and presentation of peptide antigen via MHC class II;GO:0002504//antigen processing and presentation of peptide or polysaccharide antigen via MHC class II;GO:0006313//transposition, DNA-mediated;GO:0006807//nitrogen compound metabolic process;GO:0006810//tr…	77	306	76	307	PF01086.17	Clathrin_lg_ch	Family	2	229
Carg_Chr08G009130.1	Carg_Chr08G009130.1	DEPs_DEGs	Cor	185	132	274	378	393	310	14.41	10.87	21.96	31.63	29.38	24.58	15.7467	28.53	0.857433	0.015125	0.0794093	466439	64787.6	NA	1.14815e+06	154660	258013	265613	520275	0.969947	0.0110223	0.116201	GIMAP7	XP_026214577.1 GTPase IMAP family member 4-like [Anabas testudineus]	-	-	-	-	GO:0005737//cytoplasm;GO:0009898//cytoplasmic side of plasma membrane;GO:0043190//ATP-binding cassette (ABC) transporter complex	GO:0003924//GTPase activity;GO:0005524//ATP binding;GO:0005525//GTP binding;GO:0015413//nickel-transporting ATPase activity;GO:0019843//rRNA binding;GO:0043022//ribosome binding;GO:0051539//4 iron, 4 sulfur cluster binding	GO:0006412//translation;GO:0008150//biological_process;GO:0015675//nickel cation transport;GO:0042254//ribosome biogenesis;GO:0051186//cofactor metabolic process	16	213	16	220	PF04548.16	AIG1	Domain	1	205
Carg_Chr08G009300.1	Carg_Chr08G009300.1	DEPs_DEGs	Cor	280	244	366	700	1102	556	7.33	6.75	9.86	19.68	27.68	14.81	7.98	20.7233	1.3768	4.6594e-05	0.00121647	1165936	1.10464e+06	700460	1.31473e+06	1.68348e+06	1.60821e+06	990345	1.53547e+06	0.632679	0.00101604	0.0234829	pi4k2a	KAF3687355.1 Phosphatidylinositol 4-kinase type 2-alpha [Channa argus]	Metabolism;Environmental Information Processing;Metabolism	Global and overview maps;Signal transduction;Carbohydrate metabolism	ko01100//Metabolic pathways;ko04070//Phosphatidylinositol signaling system;ko00562//Inositol phosphate metabolism	K13711;K13711;K13711	GO:0000323//lytic vacuole;GO:0005575//cellular_component;GO:0005622//intracellular;GO:0005623//cell;GO:0005737//cytoplasm;GO:0005739//mitochondrion;GO:0005764//lysosome;GO:0005765//lysosomal membrane;GO:0005768//endosome;GO:0005769//early endosome;GO:0005773//vacuole;GO:0005774//vacuolar membrane;GO:0005794//Golgi apparatus;GO:0005802//trans-Golgi network;GO:0005829//cytosol;GO:0005886//plasma me…	GO:0000166//nucleotide binding;GO:0000287//magnesium ion binding;GO:0003674//molecular_function;GO:0003824//catalytic activity;GO:0004430//1-phosphatidylinositol 4-kinase activity;GO:0005488//binding;GO:0005524//ATP binding;GO:0008144//drug binding;GO:0016301//kinase activity;GO:0016740//transferase activity;GO:0016772//transferase activity, transferring phosphorus-containing groups;GO:0016773//p…	GO:0001775//cell activation;GO:0002252//immune effector process;GO:0002263//cell activation involved in immune response;GO:0002274//myeloid leukocyte activation;GO:0002275//myeloid cell activation involved in immune response;GO:0002276//basophil activation involved in immune response;GO:0002366//leukocyte activation involved in immune response;GO:0002376//immune system process;GO:0002443//leukocy…	101	406	101	408	PF00454.27	PI3_PI4_kinase	Family	1	248
Carg_Chr08G009610.1	Carg_Chr08G009610.1	DEPs_DEGs	Cor	369	398	513	837	838	740	9.98	11.38	14.27	24.31	21.75	20.37	11.8767	22.1433	0.898742	0.000194599	0.00340569	567180	445100	353603	1.01151e+06	885867	1.06445e+06	455294	987277	1.11665	4.84356e-05	0.00223325	PCYT2	KAF3687328.1 Ethanolamine-phosphate cytidylyltransferase [Channa argus]	Metabolism;Metabolism;Metabolism	Global and overview maps;Lipid metabolism;Metabolism of other amino acids	ko01100//Metabolic pathways;ko00564//Glycerophospholipid metabolism;ko00440//Phosphonate and phosphinate metabolism	K00967;K00967;K00967	-	GO:0000309//nicotinamide-nucleotide adenylyltransferase activity;GO:0003824//catalytic activity;GO:0003919//FMN adenylyltransferase activity;GO:0004595//pantetheine-phosphate adenylyltransferase activity;GO:0016779//nucleotidyltransferase activity;GO:0047348//glycerol-3-phosphate cytidylyltransferase activity	GO:0009058//biosynthetic process;GO:0009231//riboflavin biosynthetic process;GO:0009244//lipopolysaccharide core region biosynthetic process;GO:0009435//NAD biosynthetic process;GO:0015937//coenzyme A biosynthetic process	39	162	38	164	PF01467.26	CTP_transf_like	Domain	2	141
Carg_Chr08G010630.1	Carg_Chr08G010630.1	DEPs_DEGs	Cor	236	228	210	700	828	506	15.21	15.54	13.93	48.48	51.23	33.2	14.8933	44.3033	1.57275	4.17105e-08	4.12581e-06	977387	897910	915650	1.45586e+06	2.85193e+06	2.52676e+06	930316	2.27819e+06	1.29209	0.00192085	0.0350034	LRPAP1	KAF3687240.1 Alpha-2-macroglobulin receptor-associated protein [Channa argus]	-	-	-	-	GO:0005575//cellular_component;GO:0005576//extracellular region;GO:0005622//intracellular;GO:0005623//cell;GO:0005737//cytoplasm;GO:0005768//endosome;GO:0005783//endoplasmic reticulum;GO:0005788//endoplasmic reticulum lumen;GO:0005791//rough endoplasmic reticulum;GO:0005793//endoplasmic reticulum-Golgi intermediate compartment;GO:0005794//Golgi apparatus;GO:0005796//Golgi lumen;GO:0005801//cis-Go…	GO:0001540//beta-amyloid binding;GO:0003674//molecular_function;GO:0005102//receptor binding;GO:0005488//binding;GO:0005515//protein binding;GO:0005539//glycosaminoglycan binding;GO:0008201//heparin binding;GO:0019899//enzyme binding;GO:0030545//receptor regulator activity;GO:0030547//receptor inhibitor activity;GO:0033218//amide binding;GO:0035473//lipase binding;GO:0042277//peptide binding;GO:0…	GO:0002090//regulation of receptor internalization;GO:0002091//negative regulation of receptor internalization;GO:0006810//transport;GO:0008150//biological_process;GO:0009892//negative regulation of metabolic process;GO:0009966//regulation of signal transduction;GO:0009968//negative regulation of signal transduction;GO:0010469//regulation of receptor activity;GO:0010605//negative regulation of ma…	6	116	4	117	PF06400.11	Alpha-2-MRAP_N	Domain	3	116
Carg_Chr08G010850.1	Carg_Chr08G010850.1	DEPs_DEGs	Cor	1189	1855	1088	13386	23327	5322	28.1	46.38	26.47	339.93	529.26	128.05	33.65	332.413	3.3043	6.94113e-12	1.85117e-09	4.0892e+06	7.53665e+06	12191302	8601289	15827951	16889586	7.93905e+06	13772942	0.794798	0.00110775	0.0251195	VWA7	KAF3687217.1 von Willebrand factor A domain-containing protein 7 Protein G7c Precursor [Channa argus]	-	-	-	-	-	-	-
Carg_Chr08G011210.1	Carg_Chr08G011210.1	DEPs_DEGs	Cor	607	1891	790	555	124	467	18.02	59.34	24.11	17.7	3.52	14.12	33.8233	11.78	-1.52168	0.00367927	0.0293635	2.60343e+06	4.86024e+06	3787264	3357505	814196	606789	3.75031e+06	1.59283e+06	-1.23542	0.000155042	0.00567517	Prf1	KAF3687189.1 Perforin-1 [Channa argus]	Cellular Processes;Organismal Systems;Human Diseases;Human Diseases;Human Diseases;Human Diseases;Human Diseases	Cell growth and death;Immune system;Cardiovascular diseases;Immune diseases;Immune diseases;Endocrine and metabolic diseases;Immune diseases	ko04210//Apoptosis;ko04650//Natural killer cell mediated cytotoxicity;ko05416//Viral myocarditis;ko05320//Autoimmune thyroid disease;ko05330//Allograft rejection;ko04940//Type I diabetes mellitus;ko05332//Graft-versus-host disease	K07818;K07818;K07818;K07818;K07818;K07818;K07818	GO:0000323//lytic vacuole;GO:0005575//cellular_component;GO:0005576//extracellular region;GO:0005615//extracellular space;GO:0005622//intracellular;GO:0005623//cell;GO:0005737//cytoplasm;GO:0005764//lysosome;GO:0005768//endosome;GO:0005773//vacuole;GO:0005829//cytosol;GO:0005886//plasma membrane;GO:0012505//endomembrane system;GO:0016020//membrane;GO:0016021//integral component of membrane;GO:003…	GO:0003674//molecular_function;GO:0005215//transporter activity;GO:0005488//binding;GO:0005509//calcium ion binding;GO:0005515//protein binding;GO:0015267//channel activity;GO:0022803//passive transmembrane transporter activity;GO:0022829//wide pore channel activity;GO:0022857//transmembrane transporter activity;GO:0042802//identical protein binding;GO:0043167//ion binding;GO:0043169//cation bind…	GO:0001771//immunological synapse formation;GO:0001775//cell activation;GO:0001906//cell killing;GO:0001909//leukocyte mediated cytotoxicity;GO:0001913//T cell mediated cytotoxicity;GO:0002250//adaptive immune response;GO:0002252//immune effector process;GO:0002347//response to tumor cell;GO:0002357//defense response to tumor cell;GO:0002376//immune system process;GO:0002418//immune response to t…	159	365	149	366	PF01823.19	MACPF	Domain	12	209
Carg_Chr08G011330.1	Carg_Chr08G011330.1	DEPs_DEGs	Cor	7358	9537	10811	5322	4103	5969	83.45	114.41	126.2	64.85	44.67	68.92	108.02	59.48	-0.860822	8.74347e-05	0.00189523	5.39124e+06	5218709	4496980	3.99641e+06	3032999	2.98453e+06	5.03564e+06	3337981	-0.5932	2.00704e-08	4.99061e-06	SYNGAP1	KAF3687178.1 Disabled -like protein 2-interacting protein [Channa argus]	-	-	-	-	GO:0005575//cellular_component;GO:0005622//intracellular;GO:0005623//cell;GO:0005737//cytoplasm;GO:0005829//cytosol;GO:0005886//plasma membrane;GO:0005938//cell cortex;GO:0009898//cytoplasmic side of plasma membrane;GO:0016020//membrane;GO:0031224//intrinsic component of membrane;GO:0031226//intrinsic component of plasma membrane;GO:0031235//intrinsic component of the cytoplasmic side of the plas…	GO:0003674//molecular_function;GO:0005096//GTPase activator activity;GO:0005524//ATP binding;GO:0008047//enzyme activator activity;GO:0030234//enzyme regulator activity;GO:0030695//GTPase regulator activity;GO:0060589//nucleoside-triphosphatase regulator activity;GO:0098772//molecular function regulator	GO:0000165//MAPK cascade;GO:0002682//regulation of immune system process;GO:0002684//positive regulation of immune system process;GO:0002694//regulation of leukocyte activation;GO:0002696//positive regulation of leukocyte activation;GO:0006464//cellular protein modification process;GO:0006468//protein phosphorylation;GO:0006793//phosphorus metabolic process;GO:0006796//phosphate-containing compou…	643	808	637	808	PF00616.19	RasGAP	Family	7	208
Carg_Chr08G012560.1	Carg_Chr08G012560.1	DEPs_DEGs	Cor	815	748	1036	1702	2510	1727	35.91	34.87	46.99	80.58	106.18	77.47	39.2567	88.0767	1.16582	1.33602e-05	0.000483589	1.98585e+06	1323488	412145	2.43406e+06	2.25891e+06	3.13638e+06	1.24049e+06	2.60978e+06	1.07301	0.0161959	0.144899	--	KAF3687064.1 Membrane-spanning 4-domains subfamily A member 12 [Channa argus]	-	-	-	-	GO:0016021//integral component of membrane	GO:0005342//organic acid transmembrane transporter activity;GO:0016747//transferase activity, transferring acyl groups other than amino-acyl groups	GO:0015849//organic acid transport	41	172	40	175	PF04103.15	CD20	Family	2	152
Carg_Chr09G000400.1	Carg_Chr09G000400.1	DEPs_DEGs	Cor	502	839	470	1053	2544	871	3.29	5.81	3.17	7.4	15.98	5.8	4.09	9.72667	1.24984	0.00659985	0.0443928	1.64062e+06	1.45061e+06	1.65119e+06	2.49714e+06	4.71396e+06	4698212	1.58081e+06	3.96977e+06	1.32839	0.00164416	0.0318711	FASN	KAF3691435.1 Fatty acid synthase [Channa argus]	Metabolism;Organismal Systems;Environmental Information Processing;Metabolism;Metabolism	Global and overview maps;Endocrine system;Signal transduction;Global and overview maps;Lipid metabolism	ko01100//Metabolic pathways;ko04910//Insulin signaling pathway;ko04152//AMPK signaling pathway;ko01212//Fatty acid metabolism;ko00061//Fatty acid biosynthesis	K00665;K00665;K00665;K00665;K00665	GO:0005575//cellular_component;GO:0005622//intracellular;GO:0005623//cell;GO:0005737//cytoplasm;GO:0005794//Golgi apparatus;GO:0005829//cytosol;GO:0005886//plasma membrane;GO:0012505//endomembrane system;GO:0016020//membrane;GO:0031410//cytoplasmic vesicle;GO:0031982//vesicle;GO:0042470//melanosome;GO:0042587//glycogen granule;GO:0043226//organelle;GO:0043227//membrane-bounded organelle;GO:004322…	GO:0000036//ACP phosphopantetheine attachment site binding involved in fatty acid biosynthetic process;GO:0000166//nucleotide binding;GO:0003674//molecular_function;GO:0003676//nucleic acid binding;GO:0003677//DNA binding;GO:0003697//single-stranded DNA binding;GO:0003824//catalytic activity;GO:0003985//acetyl-CoA C-acetyltransferase activity;GO:0004312//fatty acid synthase activity;GO:0004313//[…	GO:0001885//endothelial cell development;GO:0002064//epithelial cell development;GO:0002376//immune system process;GO:0002520//immune system development;GO:0002521//leukocyte differentiation;GO:0002573//myeloid leukocyte differentiation;GO:0003158//endothelium development;GO:0006082//organic acid metabolic process;GO:0006084//acetyl-CoA metabolic process;GO:0006089//lactate metabolic process;GO:0…	362	472	362	472	PF16197.5	KAsynt_C_assoc	Family	1	112
Carg_Chr09G001570.1	Carg_Chr09G001570.1	DEPs_DEGs	Cor	117	137	218	67	54	133	5.01	6.21	9.62	3.09	2.22	5.8	6.94667	3.70333	-0.907496	0.0180511	0.0899443	648390	824843	722070	338595	505450	279694	731768	374580	-0.966113	0.000277945	0.0090282	XYLA	KAF3691552.1 hypothetical protein EXN66_Car007227 [Channa argus]	Metabolism;Metabolism;Metabolism	Global and overview maps;Carbohydrate metabolism;Carbohydrate metabolism	ko01100//Metabolic pathways;ko00051//Fructose and mannose metabolism;ko00040//Pentose and glucuronate interconversions	K01805;K01805;K01805	-	GO:0000287//magnesium ion binding;GO:0008740//L-rhamnose isomerase activity;GO:0009045//xylose isomerase activity	GO:0006098//pentose-phosphate shunt;GO:0019299//rhamnose metabolic process;GO:0042732//D-xylose metabolic process
Carg_Chr09G002150.1	Carg_Chr09G002150.1	DEPs_DEGs	Cor	69	106	53	45	28	38	10.6	17.23	8.38	7.43	4.13	5.94	12.07	5.83333	-1.04903	0.00768548	0.0493976	273082	137754	122522	92524.9	68018	65028.2	177786	75190.4	-1.24152	0.0136705	0.132854	MBP	XP_026225857.1 myelin basic protein-like [Anabas testudineus]	-	-	-	-	GO:0005575//cellular_component;GO:0005622//intracellular;GO:0005623//cell;GO:0005634//nucleus;GO:0005737//cytoplasm;GO:0005886//plasma membrane;GO:0016020//membrane;GO:0030424//axon;GO:0032991//macromolecular complex;GO:0033267//axon part;GO:0033269//internode region of axon;GO:0036477//somatodendritic compartment;GO:0042995//cell projection;GO:0043005//neuron projection;GO:0043025//neuronal cell…	GO:0002020//protease binding;GO:0003674//molecular_function;GO:0005198//structural molecule activity;GO:0005488//binding;GO:0005515//protein binding;GO:0005516//calmodulin binding;GO:0005543//phospholipid binding;GO:0008289//lipid binding;GO:0019899//enzyme binding;GO:0019911//structural constituent of myelin sheath;GO:0043167//ion binding;GO:0043168//anion binding	GO:0000165//MAPK cascade;GO:0001101//response to acid chemical;GO:0001817//regulation of cytokine production;GO:0001819//positive regulation of cytokine production;GO:0002376//immune system process;GO:0002791//regulation of peptide secretion;GO:0002793//positive regulation of peptide secretion;GO:0003008//system process;GO:0006464//cellular protein modification process;GO:0006468//protein phospho…
Carg_Chr09G004000.1	Carg_Chr09G004000.1	DEPs_DEGs	Cor	1638	3144	3659	959	443	2680	48.18	97.81	110.76	30.3	12.51	80.24	85.5833	41.0167	-1.06112	0.036029	0.145588	4183263	5642866	3.41176e+06	3.24646e+06	1072966	1.65144e+06	4.41263e+06	1.99029e+06	-1.14866	5.4097e-06	0.000406347	MAG	KAF3691779.1 Myelin-associated glycoprotein Siglec-4a Precursor [Channa argus]	-	-	-	-	-	-	-	150	224	148	231	PF00047.25	ig	Domain	5	78
Carg_Chr09G004250.1	Carg_Chr09G004250.1	DEPs_DEGs	Diff	51	64	71	109	146	158	1.93	2.56	2.77	4.43	5.31	6.09	2.42	5.27667	1.12462	0.000781248	0.00963018	668620	896150	1.17583e+06	607221	596708	530029	913534	577986	-0.660424	0.0361033	0.225598	PON2	KAF3691800.1 Serum paraoxonase/arylesterase 2 [Channa argus]	-	-	-	-	GO:0000323//lytic vacuole;GO:0005575//cellular_component;GO:0005576//extracellular region;GO:0005622//intracellular;GO:0005623//cell;GO:0005634//nucleus;GO:0005737//cytoplasm;GO:0005739//mitochondrion;GO:0005764//lysosome;GO:0005773//vacuole;GO:0005886//plasma membrane;GO:0016020//membrane;GO:0043226//organelle;GO:0043227//membrane-bounded organelle;GO:0043229//intracellular organelle;GO:0043231/…	GO:0003674//molecular_function;GO:0003824//catalytic activity;GO:0004063//aryldialkylphosphatase activity;GO:0004064//arylesterase activity;GO:0005488//binding;GO:0005515//protein binding;GO:0016787//hydrolase activity;GO:0016788//hydrolase activity, acting on ester bonds;GO:0016791//phosphatase activity;GO:0016844//strictosidine synthase activity;GO:0042578//phosphoric ester hydrolase activity;G…	GO:0006082//organic acid metabolic process;GO:0006629//lipid metabolic process;GO:0006631//fatty acid metabolic process;GO:0006690//icosanoid metabolic process;GO:0006725//cellular aromatic compound metabolic process;GO:0006793//phosphorus metabolic process;GO:0006796//phosphate-containing compound metabolic process;GO:0006950//response to stress;GO:0006979//response to oxidative stress;GO:000815…	167	253	167	253	PF01731.20	Arylesterase	Family	1	86
Carg_Chr09G004850.1	Carg_Chr09G004850.1	DEPs_DEGs	Cor	258	336	409	206	109	282	14.8	20.39	24.15	12.7	6	16.47	19.78	11.7233	-0.75466	0.0236851	0.108412	3.02091e+06	2577083	2.90863e+06	1.54627e+06	2.02025e+06	942870	2.83554e+06	1503131	-0.915654	0.000604581	0.0160242	TPPP	XP_018544701.1 PREDICTED: tubulin polymerization-promoting protein isoform X1 [Lates calcarifer]	-	-	-	-	GO:0005575//cellular_component;GO:0005622//intracellular;GO:0005623//cell;GO:0005634//nucleus;GO:0005737//cytoplasm;GO:0005739//mitochondrion;GO:0005829//cytosol;GO:0005856//cytoskeleton;GO:0005874//microtubule;GO:0015630//microtubule cytoskeleton;GO:0043209//myelin sheath;GO:0043226//organelle;GO:0043227//membrane-bounded organelle;GO:0043228//non-membrane-bounded organelle;GO:0043229//intracell…	GO:0003674//molecular_function;GO:0005488//binding;GO:0005515//protein binding;GO:0008017//microtubule binding;GO:0008092//cytoskeletal protein binding;GO:0015631//tubulin binding	GO:0000226//microtubule cytoskeleton organization;GO:0001578//microtubule bundle formation;GO:0006996//organelle organization;GO:0007010//cytoskeleton organization;GO:0007017//microtubule-based process;GO:0008150//biological_process;GO:0009987//cellular process;GO:0016043//cellular component organization;GO:0022607//cellular component assembly;GO:0031109//microtubule polymerization or depolymeriz…	93	248	93	248	PF05517.12	p25-alpha	Domain	1	155
Carg_Chr09G005040.1	Carg_Chr09G005040.1	DEPs_DEGs	Cor	2659	2970	5105	8275	13304	6426	126.81	149.82	250.58	424	609.06	311.97	175.737	448.343	1.35119	0.000237821	0.00398989	1.51846e+06	2843990	4.61987e+06	3199355	4.7619e+06	5836081	2.99411e+06	4.59911e+06	0.619229	0.000574788	0.0156836	APCS	KAF3691878.1 Serum amyloid P-component [Channa argus]	-	-	-	-	-	-	-	23	216	23	218	PF00354.17	Pentaxin	Domain	1	192
Carg_Chr09G005050.1	Carg_Chr09G005050.1	DEPs_DEGs	Cor	552	340	397	21430	37318	6638	14.69	9.57	10.87	612.63	953.17	179.8	11.71	581.867	5.63488	1.1744e-27	6.18584e-24	172885	222191	575496	2.16439e+06	3352373	4.40372e+06	323524	3306828	3.3535	0.0189682	0.16054	STEAP4	KAF3691879.1 Metalloreductase STEAP4 [Channa argus]	-	-	-	-	-	GO:0016651//oxidoreductase activity, acting on NAD(P)H;GO:0050661//NADP binding;GO:0051287//NAD binding	GO:0055114//oxidation-reduction process	27	110	25	111	PF03807.17	F420_oxidored	Family	3	96
Carg_Chr09G006070.1	Carg_Chr09G006070.1	DEPs_DEGs	Cor	216	279	275	1141	1531	592	5.35	7.3	7	30.34	36.37	14.91	6.55	27.2067	2.05439	3.9437e-08	3.94364e-06	357148	334057	189504	461645	506649	577997	293569	515430	0.812076	0.00316162	0.0489237	rab13	KAF3691967.1 Ras-related protein Rab-13 Precursor [Channa argus]	Cellular Processes	Cellular community - eukaryotes	ko04530//Tight junction	K06109	GO:0005575//cellular_component;GO:0005622//intracellular;GO:0005623//cell;GO:0005737//cytoplasm;GO:0005768//endosome;GO:0005794//Golgi apparatus;GO:0005802//trans-Golgi network;GO:0005829//cytosol;GO:0005886//plasma membrane;GO:0005911//cell-cell junction;GO:0005923//bicellular tight junction;GO:0010008//endosome membrane;GO:0012505//endomembrane system;GO:0012506//vesicle membrane;GO:0016020//me…	GO:0000166//nucleotide binding;GO:0001882//nucleoside binding;GO:0001883//purine nucleoside binding;GO:0003674//molecular_function;GO:0003824//catalytic activity;GO:0003924//GTPase activity;GO:0005488//binding;GO:0005515//protein binding;GO:0005525//GTP binding;GO:0016462//pyrophosphatase activity;GO:0016787//hydrolase activity;GO:0016817//hydrolase activity, acting on acid anhydrides;GO:0016818/…	GO:0000003//reproduction;GO:0001525//angiogenesis;GO:0001568//blood vessel development;GO:0001667//ameboidal-type cell migration;GO:0001944//vasculature development;GO:0002064//epithelial cell development;GO:0003006//developmental process involved in reproduction;GO:0006464//cellular protein modification process;GO:0006807//nitrogen compound metabolic process;GO:0006810//transport;GO:0006886//int…	16	124	2	125	PF00071.22	Ras	Domain	53	161
Carg_Chr09G007340.1	Carg_Chr09G007340.1	DEPs_DEGs	Cor	6209	4376	5452	7687	11544	6716	99.05	73.84	89.52	131.76	176.79	109.07	87.47	139.207	0.670368	0.0415612	0.159441	1.28382e+06	1.4557e+06	854017	1.74607e+06	2.03042e+06	2563168	1.19785e+06	2.11322e+06	0.818999	0.00927985	0.103587	MASP2	XP_026226013.1 LOW QUALITY PROTEIN: uncharacterized protein LOC113169085 [Anabas testudineus]	Cellular Processes;Human Diseases;Human Diseases;Human Diseases;Organismal Systems	Transport and catabolism;Immune diseases;Infectious diseases;Infectious diseases;Immune system	ko04145//Phagosome;ko05322//Systemic lupus erythematosus;ko05133//Pertussis;ko05150//Staphylococcus aureus infection;ko04610//Complement and coagulation cascades	K01330;K01330;K01330;K01330;K01330	GO:0005575//cellular_component;GO:0005576//extracellular region;GO:0005615//extracellular space;GO:0044421//extracellular region part	GO:0003674//molecular_function;GO:0003824//catalytic activity;GO:0004175//endopeptidase activity;GO:0004252//serine-type endopeptidase activity;GO:0005488//binding;GO:0005509//calcium ion binding;GO:0005515//protein binding;GO:0008233//peptidase activity;GO:0008236//serine-type peptidase activity;GO:0016787//hydrolase activity;GO:0017171//serine hydrolase activity;GO:0042802//identical protein bi…	GO:0001867//complement activation, lectin pathway;GO:0002250//adaptive immune response;GO:0002252//immune effector process;GO:0002253//activation of immune response;GO:0002376//immune system process;GO:0002443//leukocyte mediated immunity;GO:0002449//lymphocyte mediated immunity;GO:0002455//humoral immune response mediated by circulating immunoglobulin;GO:0002460//adaptive immune response based o…	21	116	17	128	PF00431.20	CUB	Domain	10	100
Carg_Chr09G007360.1	Carg_Chr09G007360.1	DEPs_DEGs	Cor	15	7	19	257	425	161	2.42	1.19	3.16	44.56	65.83	26.45	2.25667	45.6133	4.33719	4.8214e-18	4.06328e-15	942232	677600	1.38167e+06	1.75277e+06	1.95016e+06	2.94138e+06	1.0005e+06	2.21477e+06	1.14643	0.00254211	0.0421904	RBP1	XP_005798815.1 retinol-binding protein 1 [Xiphophorus maculatus]	-	-	-	-	GO:0005575//cellular_component;GO:0005622//intracellular;GO:0005623//cell;GO:0005737//cytoplasm;GO:0044424//intracellular part;GO:0044464//cell part	GO:0003674//molecular_function;GO:0005488//binding;GO:0005501//retinoid binding;GO:0008289//lipid binding;GO:0016918//retinal binding;GO:0019840//isoprenoid binding;GO:0019841//retinol binding;GO:0019842//vitamin binding;GO:0036094//small molecule binding;GO:0043178//alcohol binding	-	323	393	322	393	PF00157.17	Pou	Domain	2	72
Carg_Chr09G007760.1	Carg_Chr09G007760.1	DEPs_DEGs	Cor	664	1197	624	497	508	479	14.69	28.01	14.21	11.81	10.79	10.79	18.97	11.13	-0.769266	0.00557007	0.0393517	6599799	6780019	6559359	4674267	4.02928e+06	3.30493e+06	6.64639e+06	4.00283e+06	-0.731553	0.0357531	0.224204	POU2F2	XP_008287353.1 PREDICTED: POU domain, class 2, transcription factor 2 [Stegastes partitus]	Human Diseases	Infectious diseases	ko05168//Herpes simplex infection	K09364	GO:0005575//cellular_component;GO:0005622//intracellular;GO:0005623//cell;GO:0005634//nucleus;GO:0005654//nucleoplasm;GO:0005737//cytoplasm;GO:0031974//membrane-enclosed lumen;GO:0031981//nuclear lumen;GO:0043226//organelle;GO:0043227//membrane-bounded organelle;GO:0043229//intracellular organelle;GO:0043231//intracellular membrane-bounded organelle;GO:0043233//organelle lumen;GO:0044422//organel…	GO:0000976//transcription regulatory region sequence-specific DNA binding;GO:0000977//RNA polymerase II regulatory region sequence-specific DNA binding;GO:0000978//RNA polymerase II core promoter proximal region sequence-specific DNA binding;GO:0000981//RNA polymerase II transcription factor activity, sequence-specific DNA binding;GO:0000982//transcription factor activity, RNA polymerase II core …	GO:0001775//cell activation;GO:0002250//adaptive immune response;GO:0002252//immune effector process;GO:0002335//mature B cell differentiation;GO:0002376//immune system process;GO:0002377//immunoglobulin production;GO:0002380//immunoglobulin secretion involved in immune response;GO:0002381//immunoglobulin production involved in immunoglobulin mediated immune response;GO:0002440//production of mol…	323	393	322	393	PF00157.17	Pou	Domain	2	72
Carg_Chr09G008050.1	Carg_Chr09G008050.1	DEPs_DEGs	Cor	471	720	442	3049	6722	1149	5.14	8.3	4.96	35.72	70.36	12.75	6.13333	39.61	2.69112	5.22275e-07	3.5843e-05	521523	372032	249783	545358	2.27306e+06	1.68279e+06	381113	1.5004e+06	1.97706	0.00184812	0.0344451	LIPE	KAF3692136.1 Hormone-sensitive lipase [Channa argus]	Organismal Systems;Organismal Systems;Environmental Information Processing;Environmental Information Processing;Environmental Information Processing;Organismal Systems;Organismal Systems	Environmental adaptation;Endocrine system;Signal transduction;Signal transduction;Signal transduction;Endocrine system;Endocrine system	ko04714//Thermogenesis;ko04910//Insulin signaling pathway;ko04024//cAMP signaling pathway;ko04152//AMPK signaling pathway;ko04371//Apelin signaling pathway;ko04925//Aldosterone synthesis and secretion;ko04923//Regulation of lipolysis in adipocyte	K07188;K07188;K07188;K07188;K07188;K07188;K07188	-	GO:0016298//lipase activity;GO:0016787//hydrolase activity	GO:0008203//cholesterol metabolic process;GO:0016042//lipid catabolic process	37	348	37	348	PF06350.12	HSL_N	Family	1	306
Carg_Chr09G009200.1	Carg_Chr09G009200.1	DEPs_DEGs	Cor	1986	3969	2945	937	426	1632	48.26	102.02	73.66	24.46	9.94	40.37	74.6467	24.9233	-1.58258	0.000220587	0.0037711	2.43984e+06	2270991	1958547	1.15561e+06	1.36566e+06	1.78973e+06	2.22313e+06	1.437e+06	-0.62953	0.0102475	0.111119	Hmcn2	KAF3692238.1 B-cell receptor CD22 B-lymphocyte cell adhesion molecule [Channa argus]	Environmental Information Processing;Organismal Systems;Organismal Systems	Signaling molecules and interaction;Immune system;Immune system	ko04514//Cell adhesion molecules (CAMs);ko04662//B cell receptor signaling pathway;ko04640//Hematopoietic cell lineage	K06467;K06467;K06467	GO:0005575//cellular_component;GO:0005623//cell;GO:0005886//plasma membrane;GO:0005887//integral component of plasma membrane;GO:0009897//external side of plasma membrane;GO:0009986//cell surface;GO:0016020//membrane;GO:0016021//integral component of membrane;GO:0031224//intrinsic component of membrane;GO:0031226//intrinsic component of plasma membrane;GO:0044425//membrane part;GO:0044459//plasma…	GO:0003674//molecular_function;GO:0005488//binding;GO:0015026//coreceptor activity;GO:0030246//carbohydrate binding;GO:0038023//signaling receptor activity;GO:0060089//molecular transducer activity	GO:0007154//cell communication;GO:0007155//cell adhesion;GO:0007165//signal transduction;GO:0007166//cell surface receptor signaling pathway;GO:0008150//biological_process;GO:0009987//cellular process;GO:0022610//biological adhesion;GO:0023052//signaling;GO:0050789//regulation of biological process;GO:0050794//regulation of cellular process;GO:0050896//response to stimulus;GO:0051716//cellular re…	146	221	140	221	PF13895.6	Ig_2	Domain	7	79
Carg_Chr09G010570.1	Carg_Chr09G010570.1	DEPs_DEGs	Cor	3938	2991	4215	1282	1233	2481	56.74	45.59	62.51	19.85	17.05	36.39	54.9467	24.43	-1.16938	8.56889e-05	0.00187861	6.25728e+06	5.71267e+06	4626562	3680966	2.63986e+06	2.55493e+06	5532171	2.95859e+06	-0.902938	0.00612794	0.0782133	Nlrc3	XP_018542912.1 PREDICTED: protein NLRC3-like isoform X1 [Lates calcarifer]	-	-	-	-	-	GO:0005515//protein binding	-	146	217	145	217	PF14484.6	FISNA	Family	2	72
Carg_Chr09G011070.1	Carg_Chr09G011070.1	DEPs_DEGs	Cor	813	429	487	1724	4004	1148	42.99	23.98	26.51	98.01	203.34	61.81	31.16	121.053	1.95788	5.50377e-05	0.00135943	32957.4	402610	386341	581642	1864984	433983	273970	960203	1.80932	0.0253679	0.186153	CTSS	KAF3692400.1 Cathepsin S [Channa argus]	Human Diseases;Cellular Processes;Cellular Processes;Cellular Processes;Organismal Systems	Infectious diseases;Transport and catabolism;Transport and catabolism;Cell growth and death;Immune system	ko05152//Tuberculosis;ko04145//Phagosome;ko04142//Lysosome;ko04210//Apoptosis;ko04612//Antigen processing and presentation	K01368;K01368;K01368;K01368;K01368	-	GO:0008234//cysteine-type peptidase activity	GO:0006508//proteolysis	34	93	34	94	PF08246.12	Inhibitor_I29	Domain	1	57
Carg_Chr10G002650.1	Carg_Chr10G002650.1	DEPs_DEGs	Cor	6798	3841	3270	14009	21914	8058	176.28	105.35	87.27	390.3	545.49	212.71	122.967	382.833	1.63845	0.00026325	0.00427304	440593	156294	139395	397797	507637	898575	245427	601337	1.29288	0.00622782	0.0784314	Ttn	KAF3692707.1 High affinity immunoglobulin epsilon receptor subunit alpha Fc-epsilon RI-alpha [Channa argus]	Human Diseases;Cellular Processes;Human Diseases;Organismal Systems;Organismal Systems;Human Diseases;Human Diseases;Human Diseases;Organismal Systems;Human Diseases	Infectious diseases;Transport and catabolism;Cancers;Immune system;Development;Immune diseases;Infectious diseases;Infectious diseases;Immune system;Cancers	ko05152//Tuberculosis;ko04145//Phagosome;ko05202//Transcriptional misregulation in cancers;ko04666//Fc gamma R-mediated phagocytosis;ko04380//Osteoclast differentiation;ko05322//Systemic lupus erythematosus;ko05140//Leishmaniasis;ko05150//Staphylococcus aureus infection;ko04640//Hematopoietic cell lineage;ko05221//Acute myeloid leukemia	K06498;K06498;K06498;K06498;K06498;K06498;K06498;K06498;K06498;K06498	-	-	-	52	129	40	131	PF13895.6	Ig_2	Domain	8	77
Carg_Chr10G002870.1	Carg_Chr10G002870.1	DEPs_DEGs	Cor	2913	3085	2487	1393	644	1708	45.36	50.82	39.86	23.31	9.63	27.08	45.3467	20.0067	-1.18052	0.000364096	0.00550692	2.2885	3.40705	NA	0.000281767	0.000301547	NA	2.84777	0.000291657	-13.2533	0.0114607	0.119135	ZNF296	KAF3692724.1 B-cell lymphoma/leukemia 11B [Channa argus]	-	-	-	-	GO:0005575//cellular_component;GO:0005622//intracellular;GO:0005623//cell;GO:0005634//nucleus;GO:0043226//organelle;GO:0043227//membrane-bounded organelle;GO:0043229//intracellular organelle;GO:0043231//intracellular membrane-bounded organelle;GO:0044424//intracellular part;GO:0044464//cell part	GO:0000981//RNA polymerase II transcription factor activity, sequence-specific DNA binding;GO:0000988//transcription factor activity, protein binding;GO:0000989//transcription factor activity, transcription factor binding;GO:0001076//transcription factor activity, RNA polymerase II transcription factor binding;GO:0003674//molecular_function;GO:0003676//nucleic acid binding;GO:0003700//transcripti…	GO:0000003//reproduction;GO:0000122//negative regulation of transcription from RNA polymerase II promoter;GO:0006139//nucleobase-containing compound metabolic process;GO:0006351//transcription, DNA-templated;GO:0006355//regulation of transcription, DNA-templated;GO:0006357//regulation of transcription from RNA polymerase II promoter;GO:0006725//cellular aromatic compound metabolic process;GO:0006…	302	324	302	325	PF00096.26	zf-C2H2	Domain	1	23
Carg_Chr10G003260.1	Carg_Chr10G003260.1	DEPs_DEGs	Cor	4691	6360	5642	2656	1868	4412	56.53	81.07	69.98	34.39	21.61	54.12	69.1933	36.7067	-0.914591	0.00239087	0.0216194	673262	634480	777828	455978	485132	303469	695190	414860	-0.744783	0.0399319	0.238059	PRKD2	KAF3692768.1 Serine/threonine-protein kinase D2 [Channa argus]	Environmental Information Processing;Organismal Systems	Signal transduction;Endocrine system	ko04015//Rap1 signaling pathway;ko04925//Aldosterone synthesis and secretion	K06070;K06070	GO:0005575//cellular_component;GO:0005622//intracellular;GO:0005623//cell;GO:0005634//nucleus;GO:0005654//nucleoplasm;GO:0005737//cytoplasm;GO:0005794//Golgi apparatus;GO:0005829//cytosol;GO:0005886//plasma membrane;GO:0012505//endomembrane system;GO:0016020//membrane;GO:0031974//membrane-enclosed lumen;GO:0031981//nuclear lumen;GO:0043226//organelle;GO:0043227//membrane-bounded organelle;GO:0043…	GO:0000166//nucleotide binding;GO:0003674//molecular_function;GO:0003824//catalytic activity;GO:0004672//protein kinase activity;GO:0004674//protein serine/threonine kinase activity;GO:0004697//protein kinase C activity;GO:0005080//protein kinase C binding;GO:0005488//binding;GO:0005515//protein binding;GO:0005524//ATP binding;GO:0008144//drug binding;GO:0016301//kinase activity;GO:0016740//trans…	GO:0001525//angiogenesis;GO:0001568//blood vessel development;GO:0001817//regulation of cytokine production;GO:0001819//positive regulation of cytokine production;GO:0001932//regulation of protein phosphorylation;GO:0001934//positive regulation of protein phosphorylation;GO:0001936//regulation of endothelial cell proliferation;GO:0001938//positive regulation of endothelial cell proliferation;GO:0…	168	218	168	220	PF00130.22	C1_1	Domain	1	51
Carg_Chr10G003930.1	Carg_Chr10G003930.1	DEPs_DEGs	Cor	897	767	1118	368	203	685	28.14	25.45	36.1	12.4	6.11	21.88	29.8967	13.4633	-1.15095	0.00233107	0.021252	1.16755e+06	1.03295e+06	1194569	663921	536194	622026	1.13169e+06	607380	-0.897805	4.0008e-09	1.31135e-06	sarm1	KAF3692827.1 Sterile alpha and TIR motif-containing protein 1 Tir-1 -like protein [Channa argus]	-	-	-	-	GO:0005575//cellular_component;GO:0005622//intracellular;GO:0005623//cell;GO:0005737//cytoplasm;GO:0005739//mitochondrion;GO:0005740//mitochondrial envelope;GO:0005741//mitochondrial outer membrane;GO:0005829//cytosol;GO:0005856//cytoskeleton;GO:0005874//microtubule;GO:0015630//microtubule cytoskeleton;GO:0016020//membrane;GO:0019867//outer membrane;GO:0019898//extrinsic component of membrane;GO:…	GO:0005515//protein binding	GO:0002376//immune system process;GO:0002682//regulation of immune system process;GO:0002683//negative regulation of immune system process;GO:0006950//response to stress;GO:0006952//defense response;GO:0006955//immune response;GO:0007154//cell communication;GO:0007165//signal transduction;GO:0007275//multicellular organism development;GO:0007399//nervous system development;GO:0008150//biological_…	409	473	409	474	PF07647.17	SAM_2	Domain	1	65
Carg_Chr10G004680.1	Carg_Chr10G004680.1	DEPs_DEGs	Cor	1818	1336	1416	2625	3571	2269	31.94	24.83	25.61	49.55	60.23	40.58	27.46	50.12	0.868055	0.00404174	0.0313765	1.91569e+06	1.89069e+06	2.75934e+06	2.99634e+06	6.35164e+06	5.38674e+06	2.18857e+06	4.91157e+06	1.16619	3.28245e-08	7.55885e-06	POR	KAF3692905.1 NADPH--cytochrome P450 reductase [Channa argus]	-	-	-	-	GO:0005575//cellular_component;GO:0005622//intracellular;GO:0005623//cell;GO:0005737//cytoplasm;GO:0005739//mitochondrion;GO:0005740//mitochondrial envelope;GO:0005741//mitochondrial outer membrane;GO:0005783//endoplasmic reticulum;GO:0005789//endoplasmic reticulum membrane;GO:0005886//plasma membrane;GO:0009337//sulfite reductase complex (NADPH);GO:0012505//endomembrane system;GO:0016020//membra…	GO:0000166//nucleotide binding;GO:0003674//molecular_function;GO:0003824//catalytic activity;GO:0003958//NADPH-hemoprotein reductase activity;GO:0004128//cytochrome-b5 reductase activity, acting on NAD(P)H;GO:0004783//sulfite reductase (NADPH) activity;GO:0005488//binding;GO:0005515//protein binding;GO:0008941//nitric oxide dioxygenase activity;GO:0009055//electron carrier activity;GO:0010181//FM…	GO:0000003//reproduction;GO:0001505//regulation of neurotransmitter levels;GO:0003006//developmental process involved in reproduction;GO:0003420//regulation of growth plate cartilage chondrocyte proliferation;GO:0006066//alcohol metabolic process;GO:0006082//organic acid metabolic process;GO:0006091//generation of precursor metabolites and energy;GO:0006464//cellular protein modification process;…	82	220	82	220	PF00258.25	Flavodoxin_1	Domain	1	143
Carg_Chr10G004720.1	Carg_Chr10G004720.1	DEPs_DEGs	Cor	2049	2028	1737	2895	4573	2177	22.77	23.84	19.87	34.57	48.79	24.63	22.16	35.9967	0.699905	0.0488664	0.178227	3.43e+06	3.60905e+06	2.50465e+06	4.45075e+06	6.3076e+06	6699535	3.18124e+06	5819295	0.871257	0.0273078	0.196226	HIP1	KAF3692909.1 Huntingtin-interacting protein 1 [Channa argus]	Human Diseases	Neurodegenerative diseases	ko05016//Huntington disease	K04559	GO:0005575//cellular_component;GO:0005622//intracellular;GO:0005623//cell;GO:0005634//nucleus;GO:0005737//cytoplasm;GO:0005794//Golgi apparatus;GO:0005801//cis-Golgi network;GO:0005829//cytosol;GO:0005856//cytoskeleton;GO:0005886//plasma membrane;GO:0005905//coated pit;GO:0009898//cytoplasmic side of plasma membrane;GO:0012505//endomembrane system;GO:0012506//vesicle membrane;GO:0016020//membrane…	GO:0003674//molecular_function;GO:0003779//actin binding;GO:0005102//receptor binding;GO:0005154//epidermal growth factor receptor binding;GO:0005198//structural molecule activity;GO:0005200//structural constituent of cytoskeleton;GO:0005488//binding;GO:0005515//protein binding;GO:0005524//ATP binding;GO:0005543//phospholipid binding;GO:0008092//cytoskeletal protein binding;GO:0008289//lipid bind…	GO:0006139//nucleobase-containing compound metabolic process;GO:0006351//transcription, DNA-templated;GO:0006355//regulation of transcription, DNA-templated;GO:0006725//cellular aromatic compound metabolic process;GO:0006807//nitrogen compound metabolic process;GO:0006810//transport;GO:0006886//intracellular protein transport;GO:0006897//endocytosis;GO:0006898//receptor-mediated endocytosis;GO:00…	39	303	38	307	PF07651.16	ANTH	Domain	2	273
Carg_Chr10G006080.1	Carg_Chr10G006080.1	DEPs_DEGs	Cor	1666	1749	1859	4528	7720	2719	27.37	30.39	31.43	79.92	121.75	45.47	29.73	82.38	1.47037	0.000121126	0.00241053	341370	375103	435362	544681	755978	632796	383945	644485	0.747248	0.00612664	0.0782133	Sidt2	KAF3693041.1 SID1 transmembrane family member 2 Precursor [Channa argus]	-	-	-	-	GO:0000323//lytic vacuole;GO:0005575//cellular_component;GO:0005622//intracellular;GO:0005623//cell;GO:0005737//cytoplasm;GO:0005764//lysosome;GO:0005765//lysosomal membrane;GO:0005768//endosome;GO:0005773//vacuole;GO:0005774//vacuolar membrane;GO:0005794//Golgi apparatus;GO:0005886//plasma membrane;GO:0012505//endomembrane system;GO:0016020//membrane;GO:0016021//integral component of membrane;GO…	GO:0003674//molecular_function;GO:0003676//nucleic acid binding;GO:0003677//DNA binding;GO:0003723//RNA binding;GO:0003725//double-stranded RNA binding;GO:0005215//transporter activity;GO:0005488//binding;GO:0005496//steroid binding;GO:0008289//lipid binding;GO:0015485//cholesterol binding;GO:0015932//nucleobase-containing compound transmembrane transporter activity;GO:0022857//transmembrane tran…	GO:0000902//cell morphogenesis;GO:0002064//epithelial cell development;GO:0002065//columnar/cuboidal epithelial cell differentiation;GO:0002066//columnar/cuboidal epithelial cell development;GO:0002067//glandular epithelial cell differentiation;GO:0002068//glandular epithelial cell development;GO:0002791//regulation of peptide secretion;GO:0003309//type B pancreatic cell differentiation;GO:000332…	187	872	187	872	PF13965.6	SID-1_RNA_chan	Family	1	605
Carg_Chr10G006700.1	Carg_Chr10G006700.1	DEPs_DEGs	Cor	388	187	180	405	704	436	6.42	3.28	3.07	7.2	11.19	7.35	4.25667	8.58	1.01125	0.0232294	0.10693	245655	116623	32589.4	244965	261932	118075	131622	208324	0.662421	0.0479561	0.261728	ACSL3	KAF3693107.1 Long-chain-fatty-acid--CoA ligase 3 [Channa argus]	Metabolism;Organismal Systems;Cellular Processes;Organismal Systems;Organismal Systems;Metabolism;Metabolism;Cellular Processes;Metabolism	Global and overview maps;Environmental adaptation;Transport and catabolism;Endocrine system;Endocrine system;Global and overview maps;Lipid metabolism;Cell growth and death;Lipid metabolism	ko01100//Metabolic pathways;ko04714//Thermogenesis;ko04146//Peroxisome;ko04920//Adipocytokine signaling pathway;ko03320//PPAR signaling pathway;ko01212//Fatty acid metabolism;ko00071//Fatty acid degradation;ko04216//Ferroptosis;ko00061//Fatty acid biosynthesis	K01897;K01897;K01897;K01897;K01897;K01897;K01897;K01897;K01897	-	GO:0003987//acetate-CoA ligase activity;GO:0004043//L-aminoadipate-semialdehyde dehydrogenase activity;GO:0008668//(2,3-dihydroxybenzoyl)adenylate synthase activity;GO:0008756//o-succinylbenzoate-CoA ligase activity;GO:0030729//acetoacetate-CoA ligase activity;GO:0047473//D-alanine-poly(phosphoribitol) ligase activity;GO:0050218//propionate-CoA ligase activity	GO:0009234//menaquinone biosynthetic process;GO:0019287//isopentenyl diphosphate biosynthetic process, mevalonate pathway;GO:0019290//siderophore biosynthetic process;GO:0019350//teichoic acid biosynthetic process;GO:0019427//acetyl-CoA biosynthetic process from acetate;GO:0019878//lysine biosynthetic process via aminoadipic acid	123	585	110	585	PF00501.28	AMP-binding	Family	10	423
Carg_Chr10G006870.1	Carg_Chr10G006870.1	DEPs_DEGs	Cor	729	859	725	1222	1593	1040	9.28	11.57	9.5	16.72	19.47	13.48	10.1167	16.5567	0.710678	0.0112746	0.0647793	902693	938101	592468	1624694	1.62495e+06	1.82627e+06	811087	1.69197e+06	1.06078	0.00748529	0.0893649	slc12a9	KAF3693122.1 Solute carrier family 12 member 9 Cation-chloride cotransporter-interacting protein 1 [Channa argus]	-	-	-	-	GO:0016020//membrane	GO:0022857//transmembrane transporter activity	GO:0006811//ion transport;GO:0055085//transmembrane transport	55	553	55	554	PF00324.21	AA_permease	Family	1	478
Carg_Chr10G008240.1	Carg_Chr10G008240.1	DEPs_DEGs	Cor	60	48	35	95	161	74	5.61	4.75	3.37	9.54	14.44	7.04	4.57667	10.34	1.17587	0.0118278	0.066971	184131	75760.2	NA	428140	166206	258750	129946	284365	1.12984	0.0227087	0.177399	--	TKS80825.1 TPA-induced transmembrane protein -like protein [Collichthys lucidus]	-	-	-	-	GO:0005575//cellular_component;GO:0005622//intracellular;GO:0005623//cell;GO:0005737//cytoplasm;GO:0005783//endoplasmic reticulum;GO:0005789//endoplasmic reticulum membrane;GO:0012505//endomembrane system;GO:0016020//membrane;GO:0016021//integral component of membrane;GO:0019031//viral envelope;GO:0031224//intrinsic component of membrane;GO:0031984//organelle subcompartment;GO:0042175//nuclear ou…	-	GO:0016192//vesicle-mediated transport	110	186	109	205	PF01390.20	SEA	Family	3	86
Carg_Chr11G000180.1	Carg_Chr11G000180.1	DEPs_DEGs	Cor	5944	3297	3739	10653	9151	8200	170.78	100.2	110.57	328.86	252.4	239.84	127.183	273.7	1.10569	0.00101158	0.0116274	24151610	18053986	10014873	31175304	29194218	30101966	17406823	3.01572e+07	0.792848	2.11038e-05	0.00122726	CALR	KAF3691388.1 Calreticulin CRP55 Calregulin Endoplasmic reticulum resident protein 60 [Channa argus]	Human Diseases;Human Diseases;Human Diseases;Human Diseases;Human Diseases;Genetic Information Processing;Cellular Processes;Human Diseases;Organismal Systems	Infectious disease: viral;Infectious diseases;Infectious diseases;Infectious diseases;Infectious diseases;Folding, sorting and degradation;Transport and catabolism;Infectious diseases;Immune system	ko05170//Human immunodeficiency virus 1 infection;ko05169//Epstein-Barr virus infection;ko05163//Human cytomegalovirus infection;ko05168//Herpes simplex infection;ko05166//HTLV-I infection;ko04141//Protein processing in endoplasmic reticulum;ko04145//Phagosome;ko05142//Chagas disease (American trypanosomiasis);ko04612//Antigen processing and presentation	K08057;K08057;K08057;K08057;K08057;K08057;K08057;K08057;K08057	GO:0005575//cellular_component;GO:0005576//extracellular region;GO:0005615//extracellular space;GO:0005622//intracellular;GO:0005623//cell;GO:0005737//cytoplasm;GO:0005783//endoplasmic reticulum;GO:0005788//endoplasmic reticulum lumen;GO:0012505//endomembrane system;GO:0031974//membrane-enclosed lumen;GO:0043226//organelle;GO:0043227//membrane-bounded organelle;GO:0043229//intracellular organelle…	GO:0003674//molecular_function;GO:0005488//binding;GO:0005509//calcium ion binding;GO:0005515//protein binding;GO:0030246//carbohydrate binding;GO:0043167//ion binding;GO:0043169//cation binding;GO:0046872//metal ion binding;GO:0051082//unfolded protein binding	GO:0000003//reproduction;GO:0003008//system process;GO:0006457//protein folding;GO:0006950//response to stress;GO:0006986//response to unfolded protein;GO:0007044//cell-substrate junction assembly;GO:0007154//cell communication;GO:0007165//signal transduction;GO:0007275//multicellular organism development;GO:0007399//nervous system development;GO:0007417//central nervous system development;GO:000…	24	258	24	260	PF00262.18	Calreticulin	Family	1	253
Carg_Chr11G001210.1	Carg_Chr11G001210.1	DEPs_DEGs	Cor	338	220	178	485	493	379	35.59	24.51	19.29	54.87	49.84	40.63	26.4633	48.4467	0.872403	0.0204397	0.0980794	1.32192e+06	524318	414876	1.46067e+06	1.56868e+06	1.59926e+06	753705	1.54287e+06	1.03354	0.0251637	0.185348	DTYMK	KAF3691291.1 Thymidylate kinase [Channa argus]	Metabolism;Metabolism	Global and overview maps;Nucleotide metabolism	ko01100//Metabolic pathways;ko00240//Pyrimidine metabolism	K00943;K00943	GO:0005575//cellular_component;GO:0005622//intracellular;GO:0005623//cell;GO:0005634//nucleus;GO:0005654//nucleoplasm;GO:0005737//cytoplasm;GO:0005739//mitochondrion;GO:0005740//mitochondrial envelope;GO:0005758//mitochondrial intermembrane space;GO:0005759//mitochondrial matrix;GO:0005829//cytosol;GO:0031967//organelle envelope;GO:0031970//organelle envelope lumen;GO:0031974//membrane-enclosed l…	GO:0000166//nucleotide binding;GO:0003674//molecular_function;GO:0003824//catalytic activity;GO:0003924//GTPase activity;GO:0004550//nucleoside diphosphate kinase activity;GO:0004798//thymidylate kinase activity;GO:0005047//signal recognition particle binding;GO:0005048//signal sequence binding;GO:0005488//binding;GO:0005524//ATP binding;GO:0005525//GTP binding;GO:0008144//drug binding;GO:0008976…	GO:0000003//reproduction;GO:0002949//tRNA threonylcarbamoyladenosine modification;GO:0003006//developmental process involved in reproduction;GO:0006139//nucleobase-containing compound metabolic process;GO:0006165//nucleoside diphosphate phosphorylation;GO:0006220//pyrimidine nucleotide metabolic process;GO:0006221//pyrimidine nucleotide biosynthetic process;GO:0006227//dUDP biosynthetic process;G…	11	191	11	191	PF02223.17	Thymidylate_kin	Domain	1	185
Carg_Chr11G001670.1	Carg_Chr11G001670.1	DEPs_DEGs	Cor	1256	1101	1138	1702	2555	1548	24.61	22.82	22.95	35.83	48.06	30.88	23.46	38.2567	0.705508	0.0183716	0.0910542	596476	541908	725939	825858	1.03675e+06	974208	621441	945605	0.605619	0.0115937	0.119774	tbc1d23	KAF3691241.1 TBC1 domain family member 23 [Channa argus]	-	-	-	-	GO:0005575//cellular_component;GO:0005622//intracellular;GO:0005623//cell;GO:0005737//cytoplasm;GO:0005794//Golgi apparatus;GO:0005802//trans-Golgi network;GO:0005829//cytosol;GO:0012505//endomembrane system;GO:0031984//organelle subcompartment;GO:0032991//macromolecular complex;GO:0043226//organelle;GO:0043227//membrane-bounded organelle;GO:0043229//intracellular organelle;GO:0043231//intracellu…	GO:0003674//molecular_function;GO:0005096//GTPase activator activity;GO:0005515//protein binding;GO:0008047//enzyme activator activity;GO:0030234//enzyme regulator activity;GO:0030695//GTPase regulator activity;GO:0060589//nucleoside-triphosphatase regulator activity;GO:0098772//molecular function regulator	GO:0000003//reproduction;GO:0001667//ameboidal-type cell migration;GO:0001817//regulation of cytokine production;GO:0001819//positive regulation of cytokine production;GO:0002064//epithelial cell development;GO:0002065//columnar/cuboidal epithelial cell differentiation;GO:0002066//columnar/cuboidal epithelial cell development;GO:0003006//developmental process involved in reproduction;GO:0006810//…	92	240	43	241	PF00566.18	RabGAP-TBC	Family	63	214
Carg_Chr11G002470.1	Carg_Chr11G002470.1	DEPs_DEGs	Cor	558	603	976	1139	1621	1144	12.04	13.77	21.68	26.41	33.58	25.13	15.83	28.3733	0.841874	0.00757476	0.0488799	399727	313776	127339	457236	447530	467595	280281	457454	0.706753	0.0364745	0.226544	VPS4B	XP_029002246.1 vacuolar protein sorting-associated protein 4B-like [Betta splendens]	Cellular Processes;Cellular Processes	Transport and catabolism;Cell growth and death	ko04144//Endocytosis;ko04217//Necroptosis	K12196;K12196	GO:0000502//proteasome complex;GO:0009368//endopeptidase Clp complex;GO:0009376//HslUV protease complex;GO:0009379//Holliday junction helicase complex	GO:0003677//DNA binding;GO:0003678//DNA helicase activity;GO:0003723//RNA binding;GO:0003724//RNA helicase activity;GO:0004176//ATP-dependent peptidase activity;GO:0004222//metalloendopeptidase activity;GO:0004252//serine-type endopeptidase activity;GO:0005515//protein binding;GO:0005524//ATP binding;GO:0008134//transcription factor binding;GO:0009378//four-way junction helicase activity;GO:00168…	GO:0006281//DNA repair;GO:0006310//DNA recombination;GO:0006355//regulation of transcription, DNA-templated;GO:0006508//proteolysis;GO:0009306//protein secretion;GO:0009401//phosphoenolpyruvate-dependent sugar phosphotransferase system;GO:0010498//proteasomal protein catabolic process;GO:0019941//modification-dependent protein catabolic process;GO:0032297//negative regulation of DNA-dependent DNA…	6	72	6	72	PF04212.18	MIT	Domain	1	65
Carg_Chr11G002970.1	Carg_Chr11G002970.1	DEPs_DEGs	Cor	74	73	53	664	1189	190	5.08	5.3	3.74	48.94	78.29	13.27	4.70667	46.8333	3.31476	3.03928e-09	4.02733e-07	497661	362744	426843	1.42969e+06	1.48022e+06	1417458	429083	1.44246e+06	1.7492	3.30147e-06	0.000276825	Echdc2	XP_018525814.1 PREDICTED: enoyl-CoA hydratase domain-containing protein 2, mitochondrial [Lates calcarifer]	Metabolism;Metabolism	Global and overview maps;Amino acid metabolism	ko01100//Metabolic pathways;ko00280//Valine, leucine and isoleucine degradation	K05607;K05607	GO:0005575//cellular_component;GO:0005622//intracellular;GO:0005623//cell;GO:0005737//cytoplasm;GO:0005739//mitochondrion;GO:0016507//mitochondrial fatty acid beta-oxidation multienzyme complex;GO:0043226//organelle;GO:0043227//membrane-bounded organelle;GO:0043229//intracellular organelle;GO:0043231//intracellular membrane-bounded organelle;GO:0044424//intracellular part;GO:0044444//cytoplasmic …	GO:0003674//molecular_function;GO:0003824//catalytic activity;GO:0003857//3-hydroxyacyl-CoA dehydrogenase activity;GO:0003860//3-hydroxyisobutyryl-CoA hydrolase activity;GO:0004165//dodecenoyl-CoA delta-isomerase activity;GO:0004300//enoyl-CoA hydratase activity;GO:0008692//3-hydroxybutyryl-CoA epimerase activity;GO:0008935//1,4-dihydroxy-2-naphthoyl-CoA synthase activity;GO:0016787//hydrolase ac…	GO:0006082//organic acid metabolic process;GO:0006629//lipid metabolic process;GO:0006631//fatty acid metabolic process;GO:0006635//fatty acid beta-oxidation;GO:0008150//biological_process;GO:0008152//metabolic process;GO:0009056//catabolic process;GO:0009062//fatty acid catabolic process;GO:0009234//menaquinone biosynthetic process;GO:0009987//cellular process;GO:0010124//phenylacetate catabolic…	73	325	71	326	PF00378.20	ECH_1	Domain	3	250
Carg_Chr11G004230.1	Carg_Chr11G004230.1	DEPs_DEGs	Cor	322	296	348	1917	2126	934	10.5	10.21	11.68	67.15	66.54	31	10.7967	54.8967	2.34613	1.90365e-11	4.55773e-09	1.49778e+06	1.62284e+06	1.80137e+06	2.34691e+06	2.93557e+06	2835585	1.64066e+06	2.70602e+06	0.721896	0.0429622	0.247642	PLIN3	KAF3691024.1 Perilipin-3 47 kDa mannose 6-phosphate receptor-binding protein [Channa argus]	-	-	-	-	-	-	-	20	388	19	388	PF03036.16	Perilipin	Family	2	391
Carg_Chr11G005810.1	Carg_Chr11G005810.1	DEPs_DEGs	Cor	452	414	551	2588	2376	1873	14.98	14.51	18.79	92.13	75.57	63.17	16.0933	76.9567	2.25758	3.13859e-20	4.13293e-17	2.00605e+06	1705134	1.22415e+06	2.76243e+06	2411604	2.85654e+06	1.64511e+06	2.67686e+06	0.702356	0.00414647	0.0596811	CPOX	KAF3690881.1 Oxygen-dependent coproporphyrinogen-III oxidase, mitochondrial [Channa argus]	Metabolism;Metabolism	Global and overview maps;Metabolism of cofactors and vitamins	ko01100//Metabolic pathways;ko00860//Porphyrin and chlorophyll metabolism	K00228;K00228	GO:0005575//cellular_component;GO:0005622//intracellular;GO:0005623//cell;GO:0005737//cytoplasm;GO:0005739//mitochondrion;GO:0005740//mitochondrial envelope;GO:0005743//mitochondrial inner membrane;GO:0005758//mitochondrial intermembrane space;GO:0005829//cytosol;GO:0016020//membrane;GO:0019866//organelle inner membrane;GO:0031090//organelle membrane;GO:0031966//mitochondrial membrane;GO:0031967/…	GO:0003674//molecular_function;GO:0003824//catalytic activity;GO:0004109//coproporphyrinogen oxidase activity;GO:0005198//structural molecule activity;GO:0005212//structural constituent of eye lens;GO:0005215//transporter activity;GO:0005391//sodium:potassium-exchanging ATPase activity;GO:0005488//binding;GO:0005515//protein binding;GO:0008324//cation transmembrane transporter activity;GO:0008556…	GO:0006725//cellular aromatic compound metabolic process;GO:0006778//porphyrin-containing compound metabolic process;GO:0006779//porphyrin-containing compound biosynthetic process;GO:0006782//protoporphyrinogen IX biosynthetic process;GO:0006783//heme biosynthetic process;GO:0006807//nitrogen compound metabolic process;GO:0006810//transport;GO:0006811//ion transport;GO:0006812//cation transport;G…	153	454	153	454	PF01218.18	Coprogen_oxidas	Family	1	296
Carg_Chr11G007700.1	Carg_Chr11G007700.1	DEPs_DEGs	Cor	2386	1747	2692	1019	667	1768	56.41	43.69	65.51	25.89	15.14	42.55	55.2033	27.86	-0.98656	0.00299587	0.0253902	3.47393e+06	2.41404e+06	2.69364e+06	1.95775e+06	1.37118e+06	1.72569e+06	2860538	1684873	-0.763647	4.2334e-05	0.00205456	Zap70	KAF3690703.1 Tyrosine-protein kinase ZAP-70 [Channa argus]	Environmental Information Processing;Human Diseases;Organismal Systems;Environmental Information Processing;Organismal Systems;Human Diseases;Organismal Systems;Organismal Systems;Human Diseases	Signal transduction;Infectious disease: bacterial;Immune system;Signal transduction;Immune system;Cancer: overview;Immune system;Immune system;Immune diseases	ko04014//Ras signaling pathway;ko05135//Yersinia infection;ko04650//Natural killer cell mediated cytotoxicity;ko04064//NF-kappa B signaling pathway;ko04660//T cell receptor signaling pathway;ko05235//PD-L1 expression and PD-1 checkpoint pathway in cancer;ko04659//Th17 cell differentiation;ko04658//Th1 and Th2 cell differentiation;ko05340//Primary immunodeficiency	K07360;K07360;K07360;K07360;K07360;K07360;K07360;K07360;K07360	GO:0001772//immunological synapse;GO:0005575//cellular_component;GO:0005622//intracellular;GO:0005623//cell;GO:0005737//cytoplasm;GO:0005829//cytosol;GO:0005886//plasma membrane;GO:0005911//cell-cell junction;GO:0009898//cytoplasmic side of plasma membrane;GO:0016020//membrane;GO:0019897//extrinsic component of plasma membrane;GO:0019898//extrinsic component of membrane;GO:0030054//cell junction;…	GO:0000166//nucleotide binding;GO:0001784//phosphotyrosine binding;GO:0003674//molecular_function;GO:0003824//catalytic activity;GO:0004672//protein kinase activity;GO:0004713//protein tyrosine kinase activity;GO:0004715//non-membrane spanning protein tyrosine kinase activity;GO:0005102//receptor binding;GO:0005488//binding;GO:0005515//protein binding;GO:0005524//ATP binding;GO:0008144//drug bind…	GO:0001775//cell activation;GO:0002250//adaptive immune response;GO:0002253//activation of immune response;GO:0002376//immune system process;GO:0002429//immune response-activating cell surface receptor signaling pathway;GO:0002520//immune system development;GO:0002521//leukocyte differentiation;GO:0002682//regulation of immune system process;GO:0002684//positive regulation of immune system proces…	11	88	11	88	PF00017.24	SH2	Domain	1	77
Carg_Chr11G008510.1	Carg_Chr11G008510.1	DEPs_DEGs	Cor	41	28	60	397	1107	80	0.78	0.56	1.17	8.11	20.21	1.55	0.836667	9.95667	3.57294	4.25914e-07	3.02141e-05	12868355	13474336	13807512	19603958	19555588	30445276	13383401	2.32016e+07	0.79378	6.34156e-10	2.5405e-07	CP	KAF3690622.1 Ceruloplasmin [Channa argus]	Cellular Processes;Metabolism	Cell growth and death;Metabolism of cofactors and vitamins	ko04216//Ferroptosis;ko00860//Porphyrin and chlorophyll metabolism	K13624;K13624	GO:0005575//cellular_component;GO:0005576//extracellular region;GO:0005615//extracellular space;GO:0005622//intracellular;GO:0005623//cell;GO:0005737//cytoplasm;GO:0005783//endoplasmic reticulum;GO:0005788//endoplasmic reticulum lumen;GO:0005886//plasma membrane;GO:0012505//endomembrane system;GO:0016020//membrane;GO:0031224//intrinsic component of membrane;GO:0031225//anchored component of membr…	GO:0003674//molecular_function;GO:0003824//catalytic activity;GO:0004322//ferroxidase activity;GO:0005375//copper ion transmembrane transporter activity;GO:0005488//binding;GO:0005507//copper ion binding;GO:0005515//protein binding;GO:0016491//oxidoreductase activity;GO:0016722//oxidoreductase activity, oxidizing metal ions;GO:0016724//oxidoreductase activity, oxidizing metal ions, oxygen as acce…	GO:0000041//transition metal ion transport;GO:0001889//liver development;GO:0006464//cellular protein modification process;GO:0006807//nitrogen compound metabolic process;GO:0006810//transport;GO:0006811//ion transport;GO:0006812//cation transport;GO:0006825//copper ion transport;GO:0006873//cellular ion homeostasis;GO:0006875//cellular metal ion homeostasis;GO:0006879//cellular iron ion homeosta…	96	202	78	207	PF07732.15	Cu-oxidase_3	Domain	24	113
Carg_Chr11G009020.1	Carg_Chr11G009020.1	DEPs_DEGs	Cor	13	19	19	243	564	25	0.29	0.45	0.44	5.84	12.12	0.57	0.393333	6.17667	3.973	4.46116e-07	3.13307e-05	377291	386274	776158	1.2331e+06	2.54029e+06	3.74194e+06	513241	2.50511e+06	2.28717	1.47676e-05	0.000940881	--	KAF3690589.1 Complement factor H H factor 1 Precursor [Channa argus]	-	-	-	-	GO:0016020//membrane	GO:0004930//G-protein coupled receptor activity	-	25	74	25	76	PF00084.20	Sushi	Domain	1	49
Carg_Chr11G009040.1	Carg_Chr11G009040.1	DEPs_DEGs	Cor	3040	3256	4122	9908	19494	7777	49.11	55.64	68.54	171.99	302.33	127.91	57.7633	200.743	1.79713	9.23587e-07	5.7742e-05	7.52409e+06	7.8838e+06	9231656	10368897	14968849	19161124	8213181	1.4833e+07	0.852793	5.99454e-06	0.000441088	Cfh	KAF3690587.1 Complement factor H H factor 1 Precursor [Channa argus]	Human Diseases;Organismal Systems	Infectious diseases;Immune system	ko05150//Staphylococcus aureus infection;ko04610//Complement and coagulation cascades	K04004;K04004	GO:0005575//cellular_component;GO:0005576//extracellular region;GO:0005615//extracellular space;GO:0016020//membrane;GO:0044421//extracellular region part	GO:0003674//molecular_function;GO:0004930//G-protein coupled receptor activity;GO:0005488//binding;GO:0005515//protein binding;GO:0005539//glycosaminoglycan binding;GO:0008201//heparin binding;GO:0016628//oxidoreductase activity, acting on the CH-CH group of donors, NAD or NADP as acceptor;GO:0043167//ion binding;GO:0043168//anion binding;GO:0043394//proteoglycan binding;GO:0043395//heparan sulfa…	GO:0002252//immune effector process;GO:0002253//activation of immune response;GO:0002376//immune system process;GO:0002673//regulation of acute inflammatory response;GO:0002682//regulation of immune system process;GO:0002684//positive regulation of immune system process;GO:0002697//regulation of immune effector process;GO:0002920//regulation of humoral immune response;GO:0006807//nitrogen compoun…	88	144	88	144	PF00084.20	Sushi	Domain	1	56
Carg_Chr11G010650.1	Carg_Chr11G010650.1	DEPs_DEGs	Cor	1229	1130	1577	2187	3435	1408	20.54	19.98	27.13	39.27	55.11	23.96	22.55	39.4467	0.806776	0.0334363	0.138321	7821478	6823303	6.64811e+06	10635021	12387865	16213689	7.09763e+06	1.30789e+07	0.881827	0.0237943	0.180561	EEF1D	XP_026201729.1 elongation factor 1-delta isoform X2 [Anabas testudineus]	-	-	-	-	GO:0001650//fibrillar center;GO:0005575//cellular_component;GO:0005622//intracellular;GO:0005623//cell;GO:0005634//nucleus;GO:0005730//nucleolus;GO:0005737//cytoplasm;GO:0005783//endoplasmic reticulum;GO:0005829//cytosol;GO:0005853//eukaryotic translation elongation factor 1 complex;GO:0012505//endomembrane system;GO:0016020//membrane;GO:0031974//membrane-enclosed lumen;GO:0031981//nuclear lumen;…	GO:0003674//molecular_function;GO:0003676//nucleic acid binding;GO:0003677//DNA binding;GO:0003700//transcription factor activity, sequence-specific DNA binding;GO:0003723//RNA binding;GO:0003746//translation elongation factor activity;GO:0005488//binding;GO:0005515//protein binding;GO:0008134//transcription factor binding;GO:0008135//translation factor activity, RNA binding;GO:0031072//heat shoc…	GO:0006139//nucleobase-containing compound metabolic process;GO:0006351//transcription, DNA-templated;GO:0006355//regulation of transcription, DNA-templated;GO:0006412//translation;GO:0006414//translational elongation;GO:0006448//regulation of translational elongation;GO:0006518//peptide metabolic process;GO:0006725//cellular aromatic compound metabolic process;GO:0006807//nitrogen compound metab…	587	611	587	611	PF10587.9	EF-1_beta_acid	Domain	1	28
Carg_Chr12G000460.1	Carg_Chr12G000460.1	DEPs_DEGs	Diff	114	186	267	328	498	345	3.31	5.73	8.02	10.27	13.94	10.23	5.68667	11.48	1.01347	0.00667347	0.0447319	225091	131174	328166	59000.4	48667.1	136105	228144	81257.5	-1.48937	0.00136061	0.0284387	--	KAF3696350.1 Polymeric immunoglobulin receptor [Channa argus]	-	-	-	-	-	-	-	34	117	28	128	PF07686.17	V-set	Domain	10	98
Carg_Chr12G000740.1	Carg_Chr12G000740.1	DEPs_DEGs	Diff	195	214	248	985	2327	857	14.11	16.38	18.47	76.57	161.62	63.12	16.32	100.437	2.62157	5.34523e-11	1.13756e-08	2.01978e+06	3.04801e+06	8285851	1.92421e+06	2.10014e+06	2.86826e+06	4.45122e+06	2.29754e+06	-0.954113	0.00802683	0.0938111	aep1	KAF3696377.1 Aerolysin-like protein [Channa argus]	-	-	-	-	GO:0005576//extracellular region;GO:0009345//glycine-tRNA ligase complex	GO:0004820//glycine-tRNA ligase activity	GO:0006426//glycyl-tRNA aminoacylation;GO:0009405//pathogenesis
Carg_Chr12G000850.1	Carg_Chr12G000850.1	DEPs_DEGs	Cor	1270	1788	1395	821	697	1361	33.79	50.32	38.2	23.47	17.8	36.86	40.77	26.0433	-0.646594	0.0164035	0.0839804	963402	1.07149e+06	896189	246791	248757	379389	977028	291646	-1.74418	0.00487315	0.0672803	Pigr	KAF3696391.1 Polymeric immunoglobulin receptor [Channa argus]	-	-	-	-	-	-	-	31	126	28	127	PF07686.17	V-set	Domain	7	108
Carg_Chr12G001080.1	Carg_Chr12G001080.1	DEPs_DEGs	Cor	185	266	294	397	712	309	10.75	16.35	17.58	24.79	39.72	18.28	14.8933	27.5967	0.889827	0.0237034	0.108449	901724	1150655	1381050	1.51297e+06	2456826	2.17899e+06	1.14448e+06	2.0496e+06	0.840652	6.81156e-05	0.00297686	RENBP	KAF3696410.1 N-acylglucosamine 2-epimerase [Channa argus]	Metabolism;Metabolism	Global and overview maps;Carbohydrate metabolism	ko01100//Metabolic pathways;ko00520//Amino sugar and nucleotide sugar metabolism	K01787;K01787	GO:0005575//cellular_component;GO:0005622//intracellular;GO:0005623//cell;GO:0005737//cytoplasm;GO:0005829//cytosol;GO:0044424//intracellular part;GO:0044444//cytoplasmic part;GO:0044464//cell part	GO:0000166//nucleotide binding;GO:0003674//molecular_function;GO:0003824//catalytic activity;GO:0004857//enzyme inhibitor activity;GO:0004866//endopeptidase inhibitor activity;GO:0005488//binding;GO:0005515//protein binding;GO:0005524//ATP binding;GO:0008144//drug binding;GO:0016853//isomerase activity;GO:0016854//racemase and epimerase activity;GO:0016857//racemase and epimerase activity, acting…	GO:0003008//system process;GO:0003013//circulatory system process;GO:0006040//amino sugar metabolic process;GO:0006044//N-acetylglucosamine metabolic process;GO:0006047//UDP-N-acetylglucosamine metabolic process;GO:0006048//UDP-N-acetylglucosamine biosynthetic process;GO:0006050//mannosamine metabolic process;GO:0006051//N-acetylmannosamine metabolic process;GO:0006054//N-acetylneuraminate metabo…	30	359	30	365	PF07221.11	GlcNAc_2-epim	Domain	1	324
Carg_Chr12G002920.1	Carg_Chr12G002920.1	DEPs_DEGs	Cor	549	778	549	439	298	504	11.39	17.08	11.73	9.79	5.94	10.65	13.4	8.79333	-0.607751	0.01709	0.0864648	1.60589e+06	2.28802e+06	2.04041e+06	1.2489e+06	1119817	712092	1.97811e+06	1.02694e+06	-0.945775	9.61224e-05	0.00385077	VWA1	XP_018530774.1 PREDICTED: von Willebrand factor A domain-containing protein 1-like [Lates calcarifer]	-	-	-	-	-	GO:0003993//acid phosphatase activity;GO:0005515//protein binding;GO:0008234//cysteine-type peptidase activity;GO:0016798//hydrolase activity, acting on glycosyl bonds;GO:0046872//metal ion binding	GO:0006508//proteolysis	36	198	36	208	PF00092.28	VWA	Domain	1	164
Carg_Chr12G004020.1	Carg_Chr12G004020.1	DEPs_DEGs	Cor	1643	1590	1484	2903	3117	2921	49.09	50.25	45.64	93.2	89.41	88.85	48.3267	90.4867	0.904886	8.14668e-06	0.000329448	2.32747e+06	1.43022e+06	716123	2.56406e+06	2.85123e+06	1.978e+06	1.49127e+06	2.46443e+06	0.724711	0.0377089	0.231581	EIF2S2	KAF3696677.1 Eukaryotic translation initiation factor 2 subunit 2 [Channa argus]	Genetic Information Processing	Translation	ko03013//RNA transport	K03238	GO:0005575//cellular_component;GO:0005622//intracellular;GO:0005623//cell;GO:0005737//cytoplasm;GO:0005829//cytosol;GO:0005850//eukaryotic translation initiation factor 2 complex;GO:0016282//eukaryotic 43S preinitiation complex;GO:0032991//macromolecular complex;GO:0043614//multi-eIF complex;GO:0044424//intracellular part;GO:0044444//cytoplasmic part;GO:0044464//cell part;GO:0070993//translation …	GO:0003674//molecular_function;GO:0003676//nucleic acid binding;GO:0003723//RNA binding;GO:0003729//mRNA binding;GO:0003743//translation initiation factor activity;GO:0005488//binding;GO:0005515//protein binding;GO:0008135//translation factor activity, RNA binding;GO:0031369//translation initiation factor binding;GO:0043167//ion binding;GO:0043169//cation binding;GO:0046872//metal ion binding;GO:…	GO:0000003//reproduction;GO:0000122//negative regulation of transcription from RNA polymerase II promoter;GO:0000902//cell morphogenesis;GO:0000904//cell morphogenesis involved in differentiation;GO:0001701//in utero embryonic development;GO:0001731//formation of translation preinitiation complex;GO:0002176//male germ cell proliferation;GO:0002181//cytoplasmic translation;GO:0002183//cytoplasmic …	199	309	194	310	PF01873.17	eIF-5_eIF-2B	Family	6	116
Carg_Chr12G004400.1	Carg_Chr12G004400.1	DEPs_DEGs	Cor	201	120	119	570	774	321	8.45	5.34	5.15	25.76	31.25	13.74	6.31333	23.5833	1.90129	5.66853e-06	0.000251432	155704	147226	278846	444933	690182	715539	193925	616885	1.6695	0.00558011	0.0734273	Acot7	KAF3696714.1 Cytosolic acyl coenzyme A thioester hydrolase [Channa argus]	Metabolism;Metabolism	Lipid metabolism;Lipid metabolism	ko00062//Fatty acid elongation;ko01040//Biosynthesis of unsaturated fatty acids	K17360;K17360	GO:0005575//cellular_component;GO:0005622//intracellular;GO:0005623//cell;GO:0005634//nucleus;GO:0005654//nucleoplasm;GO:0005737//cytoplasm;GO:0005739//mitochondrion;GO:0005829//cytosol;GO:0031974//membrane-enclosed lumen;GO:0031981//nuclear lumen;GO:0042995//cell projection;GO:0043005//neuron projection;GO:0043226//organelle;GO:0043227//membrane-bounded organelle;GO:0043229//intracellular organe…	GO:0000062//fatty-acyl-CoA binding;GO:0000166//nucleotide binding;GO:0003674//molecular_function;GO:0003676//nucleic acid binding;GO:0003824//catalytic activity;GO:0005488//binding;GO:0005515//protein binding;GO:0016289//CoA hydrolase activity;GO:0016290//palmitoyl-CoA hydrolase activity;GO:0016787//hydrolase activity;GO:0016788//hydrolase activity, acting on ester bonds;GO:0016790//thiolester hy…	GO:0001676//long-chain fatty acid metabolic process;GO:0006082//organic acid metabolic process;GO:0006139//nucleobase-containing compound metabolic process;GO:0006163//purine nucleotide metabolic process;GO:0006164//purine nucleotide biosynthetic process;GO:0006195//purine nucleotide catabolic process;GO:0006629//lipid metabolic process;GO:0006631//fatty acid metabolic process;GO:0006633//fatty a…	69	148	68	151	PF03061.22	4HBT	Domain	2	76
Carg_Chr12G005050.1	Carg_Chr12G005050.1	DEPs_DEGs	Cor	4056	5640	4484	2685	1951	2822	53.3	78.39	60.64	37.91	24.61	37.75	64.11	33.4233	-0.939694	3.70196e-05	0.00102898	1.01486e+06	1.1993e+06	1.29084e+06	654747	643676	443365	1.16833e+06	580596	-1.00884	0.00669545	0.0822503	PIK3CD	KAF3696773.1 Phosphatidylinositol 4,5-bisphosphate 3-kinase catalytic subunit delta isoform [Channa argus]	Metabolism;Human Diseases;Human Diseases;Human Diseases;Human Diseases;Environmental Information Processing;Human Diseases;Human Diseases;Human Diseases;Human Diseases;Cellular Processes;Human Diseases;Cellular Processes;Human Diseases;Human Diseases;Human Diseases;Environmental Information Processing;Human Diseases;Environmental Information Processing;Human Diseases;Human Diseases;Organismal Sys…	Global and overview maps;Cancers;Neurodegenerative diseases;Infectious diseases;Infectious diseases;Signal transduction;Infectious disease: viral;Infectious diseases;Infectious diseases;Infectious diseases;Cellular community - eukaryotes;Cancers;Cell motility;Cancers;Infectious diseases;Infectious diseases;Signal transduction;Infectious diseases;Signal transduction;Endocrine and metabolic disease…	ko01100//Metabolic pathways;ko05200//Pathways in cancer;ko05010//Alzheimer disease;ko05131//Shigellosis;ko05165//Human papillomavirus infection;ko04151//PI3K-Akt signaling pathway;ko05170//Human immunodeficiency virus 1 infection;ko05169//Epstein-Barr virus infection;ko05163//Human cytomegalovirus infection;ko05168//Herpes simplex infection;ko04510//Focal adhesion;ko05205//Proteoglycans in cancer…	K00922;K00922;K00922;K00922;K00922;K00922;K00922;K00922;K00922;K00922;K00922;K00922;K00922;K00922;K00922;K00922;K00922;K00922;K00922;K00922;K00922;K00922;K00922;K00922;K00922;K00922;K00922;K00922;K00922;K00922;K00922;K00922;K00922;K00922;K00922;K00922;K00922;K00922;K00922;K00922;K00922;K00922;K00922;K00922;K00922;K00922;K00922;K00922;K00922;K00922;K00922;K00922;K00922;K00922;K00922;K00922;K00922;…	GO:0000323//lytic vacuole;GO:0005575//cellular_component;GO:0005622//intracellular;GO:0005623//cell;GO:0005737//cytoplasm;GO:0005764//lysosome;GO:0005773//vacuole;GO:0005829//cytosol;GO:0005886//plasma membrane;GO:0005942//phosphatidylinositol 3-kinase complex;GO:0016020//membrane;GO:0019898//extrinsic component of membrane;GO:0032991//macromolecular complex;GO:0042629//mast cell granule;GO:00432…	GO:0000166//nucleotide binding;GO:0003674//molecular_function;GO:0003824//catalytic activity;GO:0005488//binding;GO:0005524//ATP binding;GO:0008144//drug binding;GO:0016301//kinase activity;GO:0016303//1-phosphatidylinositol-3-kinase activity;GO:0016307//phosphatidylinositol phosphate kinase activity;GO:0016740//transferase activity;GO:0016772//transferase activity, transferring phosphorus-contai…	GO:0000902//cell morphogenesis;GO:0000904//cell morphogenesis involved in differentiation;GO:0001775//cell activation;GO:0001776//leukocyte homeostasis;GO:0001779//natural killer cell differentiation;GO:0001782//B cell homeostasis;GO:0001816//cytokine production;GO:0002250//adaptive immune response;GO:0002252//immune effector process;GO:0002253//activation of immune response;GO:0002260//lymphocyt…	33	107	32	107	PF02192.16	PI3K_p85B	Family	2	76
Carg_Chr12G005360.1	Carg_Chr12G005360.1	DEPs_DEGs	Cor	3592	3882	4368	1816	1050	2642	47.06	53.8	58.9	25.56	13.21	35.24	53.2533	24.67	-1.11011	0.000319987	0.00499763	1.76775e+06	2.10724e+06	2908815	986006	910547	868078	2.26127e+06	921544	-1.29501	0.00592009	0.0766423	sort1	KAF3696798.1 Sortilin Precursor [Channa argus]	Cellular Processes;Organismal Systems;Organismal Systems	Transport and catabolism;Nervous system;Digestive system	ko04142//Lysosome;ko04722//Neurotrophin signaling pathway;ko04979//Cholesterol metabolism	K12388;K12388;K12388	GO:0000139//Golgi membrane;GO:0000323//lytic vacuole;GO:0005575//cellular_component;GO:0005622//intracellular;GO:0005623//cell;GO:0005634//nucleus;GO:0005635//nuclear envelope;GO:0005737//cytoplasm;GO:0005764//lysosome;GO:0005765//lysosomal membrane;GO:0005768//endosome;GO:0005769//early endosome;GO:0005773//vacuole;GO:0005774//vacuolar membrane;GO:0005783//endoplasmic reticulum;GO:0005789//endop…	GO:0001653//peptide receptor activity;GO:0003674//molecular_function;GO:0004888//transmembrane signaling receptor activity;GO:0004930//G-protein coupled receptor activity;GO:0005030//neurotrophin receptor activity;GO:0005488//binding;GO:0005515//protein binding;GO:0008188//neuropeptide receptor activity;GO:0008528//G-protein coupled peptide receptor activity;GO:0010465//nerve growth factor recept…	GO:0001503//ossification;GO:0006810//transport;GO:0006886//intracellular protein transport;GO:0006892//post-Golgi vesicle-mediated transport;GO:0006895//Golgi to endosome transport;GO:0006897//endocytosis;GO:0006915//apoptotic process;GO:0006996//organelle organization;GO:0007034//vacuolar transport;GO:0007041//lysosomal transport;GO:0007154//cell communication;GO:0007165//signal transduction;GO:…	132	560	131	560	PF15902.5	Sortilin-Vps10	Domain	2	446
Carg_Chr12G008760.1	Carg_Chr12G008760.1	DEPs_DEGs	Diff	726	578	765	1560	2103	1387	19.6	16.51	21.26	45.26	54.51	38.13	19.1233	45.9667	1.26525	2.44474e-06	0.000128449	7816416	11358122	26298478	6.10332e+06	6.52026e+06	6953606	15157672	6.52573e+06	-1.21584	4.31563e-06	0.000338261	g6pd	KAF3697114.1 Glucose-6-phosphate 1-dehydrogenase [Channa argus]	Metabolism;Metabolism;Human Diseases;Metabolism;Metabolism	Global and overview maps;Global and overview maps;Cancers;Metabolism of other amino acids;Carbohydrate metabolism	ko01100//Metabolic pathways;ko01200//Carbon metabolism;ko05230//Central carbon metabolism in cancer;ko00480//Glutathione metabolism;ko00030//Pentose phosphate pathway	K00036;K00036;K00036;K00036;K00036	-	GO:0004345//glucose-6-phosphate dehydrogenase activity;GO:0016614//oxidoreductase activity, acting on CH-OH group of donors;GO:0050661//NADP binding	GO:0006006//glucose metabolic process;GO:0006098//pentose-phosphate shunt;GO:0055114//oxidation-reduction process	34	209	34	209	PF00479.22	G6PD_N	Domain	1	177
Carg_Chr12G008860.1	Carg_Chr12G008860.1	DEPs_DEGs	Cor	310	251	341	519	895	374	12.88	11.03	14.58	23.16	35.69	15.81	12.83	24.8867	0.955852	0.0132472	0.0724006	209566	278399	195135	210994	508581	561704	227700	427093	0.907415	0.01032	0.111403	PFKFB2	KAF3697123.1 6-phosphofructo-2-kinase/fructose-2,6-bisphosphatase 2 [Channa argus]	Metabolism;Organismal Systems;Environmental Information Processing;Metabolism	Global and overview maps;Endocrine system;Signal transduction;Carbohydrate metabolism	ko01100//Metabolic pathways;ko04919//Thyroid hormone signaling pathway;ko04152//AMPK signaling pathway;ko00051//Fructose and mannose metabolism	K19029;K19029;K19029;K19029	GO:0048501//signal recognition particle, plasma membrane targeting	GO:0003873//6-phosphofructo-2-kinase activity;GO:0003924//GTPase activity;GO:0005048//signal sequence binding;GO:0005524//ATP binding;GO:0008969//phosphohistidine phosphatase activity;GO:0016301//kinase activity;GO:0016818//hydrolase activity, acting on acid anhydrides, in phosphorus-containing anhydrides	GO:0000160//phosphorelay signal transduction system;GO:0006000//fructose metabolic process;GO:0009236//cobalamin biosynthetic process;GO:0009306//protein secretion;GO:0032297//negative regulation of DNA-dependent DNA replication initiation	29	250	28	251	PF01591.18	6PF2K	Domain	2	222
Carg_Chr12G009450.1	Carg_Chr12G009450.1	DEPs_DEGs	Cor	5888	5532	4957	2117	1866	3486	239.69	238.2	207.69	92.59	72.92	144.46	228.527	103.323	-1.1452	1.54396e-05	0.000539463	8663662	9135761	8023708	8538720	3072179	4.49537e+06	8.60771e+06	5.36876e+06	-0.681041	0.000397704	0.0122557	WAS	XP_026222997.1 wiskott-Aldrich syndrome protein isoform X1 [Anabas testudineus]	Cellular Processes;Human Diseases;Organismal Systems;Organismal Systems;Cellular Processes;Human Diseases	Cellular community - eukaryotes;Infectious disease: bacterial;Immune system;Immune system;Cellular community - eukaryotes;Cancers	ko04530//Tight junction;ko05135//Yersinia infection;ko04062//Chemokine signaling pathway;ko04666//Fc gamma R-mediated phagocytosis;ko04520//Adherens junction;ko05231//Choline metabolism in cancer	K05747;K05747;K05747;K05747;K05747;K05747	GO:0005575//cellular_component;GO:0005622//intracellular;GO:0005623//cell;GO:0005737//cytoplasm;GO:0005829//cytosol;GO:0005856//cytoskeleton;GO:0005884//actin filament;GO:0005911//cell-cell junction;GO:0012506//vesicle membrane;GO:0015629//actin cytoskeleton;GO:0016020//membrane;GO:0030054//cell junction;GO:0030139//endocytic vesicle;GO:0031090//organelle membrane;GO:0031410//cytoplasmic vesicle;…	GO:0003674//molecular_function;GO:0003779//actin binding;GO:0005488//binding;GO:0005515//protein binding;GO:0008092//cytoskeletal protein binding;GO:0017016//Ras GTPase binding;GO:0017048//Rho GTPase binding;GO:0017124//SH3 domain binding;GO:0019899//enzyme binding;GO:0019900//kinase binding;GO:0019901//protein kinase binding;GO:0019904//protein domain specific binding;GO:0030234//enzyme regulato…	GO:0001775//cell activation;GO:0002252//immune effector process;GO:0002253//activation of immune response;GO:0002376//immune system process;GO:0002429//immune response-activating cell surface receptor signaling pathway;GO:0002431//Fc receptor mediated stimulatory signaling pathway;GO:0002433//immune response-regulating cell surface receptor signaling pathway involved in phagocytosis;GO:0002577//r…	28	134	26	135	PF00568.23	WH1	Domain	3	110
Carg_Chr12G009920.1	Carg_Chr12G009920.1	DEPs_DEGs	Cor	3324	2770	2192	7452	14467	2373	252.74	222.78	171.54	608.77	1055.93	183.68	215.687	616.127	1.51429	0.00600405	0.0414667	741180	704219	472908	2160319	2.53513e+06	1.96148e+06	639436	2.21897e+06	1.79502	8.32009e-05	0.00346798	--	KAF3697217.1 CCAAT/enhancer-binding protein beta [Channa argus]	Human Diseases;Human Diseases;Environmental Information Processing;Organismal Systems	Infectious diseases;Cancers;Signal transduction;Immune system	ko05152//Tuberculosis;ko05202//Transcriptional misregulation in cancers;ko04668//TNF signaling pathway;ko04657//IL-17 signaling pathway	K10048;K10048;K10048;K10048	GO:0000228//nuclear chromosome;GO:0000775//chromosome, centromeric region;GO:0000779//condensed chromosome, centromeric region;GO:0000785//chromatin;GO:0000790//nuclear chromatin;GO:0000793//condensed chromosome;GO:0005575//cellular_component;GO:0005622//intracellular;GO:0005623//cell;GO:0005634//nucleus;GO:0005654//nucleoplasm;GO:0005667//transcription factor complex;GO:0005694//chromosome;GO:00…	GO:0000976//transcription regulatory region sequence-specific DNA binding;GO:0000977//RNA polymerase II regulatory region sequence-specific DNA binding;GO:0000978//RNA polymerase II core promoter proximal region sequence-specific DNA binding;GO:0000979//RNA polymerase II core promoter sequence-specific DNA binding;GO:0000981//RNA polymerase II transcription factor activity, sequence-specific DNA …	GO:0000003//reproduction;GO:0000122//negative regulation of transcription from RNA polymerase II promoter;GO:0001101//response to acid chemical;GO:0001541//ovarian follicle development;GO:0001701//in utero embryonic development;GO:0001775//cell activation;GO:0001817//regulation of cytokine production;GO:0001819//positive regulation of cytokine production;GO:0001889//liver development;GO:0001890//…	228	280	227	280	PF07716.15	bZIP_2	Family	2	54
Carg_Chr12G010160.1	Carg_Chr12G010160.1	DEPs_DEGs	Cor	3255	2691	3880	1364	498	2238	56.54	49.44	69.37	25.46	8.3	39.57	58.45	24.4433	-1.25776	0.00279494	0.0241041	2.83881e+06	2.53502e+06	2183123	1.90716e+06	1.27664e+06	1.29862e+06	2.51898e+06	1.49414e+06	-0.753528	2.43894e-05	0.00132235	DGKB	KAF3697239.1 Diacylglycerol kinase beta [Channa argus]	Metabolism;Environmental Information Processing;Environmental Information Processing;Human Diseases;Metabolism;Organismal Systems;Metabolism	Global and overview maps;Signal transduction;Signal transduction;Cancers;Lipid metabolism;Development and regeneration;Lipid metabolism	ko01100//Metabolic pathways;ko04072//Phospholipase D signaling pathway;ko04070//Phosphatidylinositol signaling system;ko05231//Choline metabolism in cancer;ko00564//Glycerophospholipid metabolism;ko04361//Axon regeneration;ko00561//Glycerolipid metabolism	K00901;K00901;K00901;K00901;K00901;K00901;K00901	GO:0005575//cellular_component;GO:0005622//intracellular;GO:0005623//cell;GO:0005737//cytoplasm;GO:0005829//cytosol;GO:0005886//plasma membrane;GO:0016020//membrane;GO:0044424//intracellular part;GO:0044444//cytoplasmic part;GO:0044464//cell part;GO:0071944//cell periphery	GO:0000166//nucleotide binding;GO:0001727//lipid kinase activity;GO:0003674//molecular_function;GO:0003824//catalytic activity;GO:0003951//NAD+ kinase activity;GO:0004143//diacylglycerol kinase activity;GO:0005488//binding;GO:0005509//calcium ion binding;GO:0005524//ATP binding;GO:0005543//phospholipid binding;GO:0008144//drug binding;GO:0008289//lipid binding;GO:0016301//kinase activity;GO:00167…	GO:0001775//cell activation;GO:0006629//lipid metabolic process;GO:0006638//neutral lipid metabolic process;GO:0006639//acylglycerol metabolic process;GO:0006644//phospholipid metabolic process;GO:0006650//glycerophospholipid metabolic process;GO:0006654//phosphatidic acid biosynthetic process;GO:0006793//phosphorus metabolic process;GO:0006796//phosphate-containing compound metabolic process;GO:…	9	91	8	96	PF14513.6	DAG_kinase_N	Domain	2	83
Carg_Chr12G010480.1	Carg_Chr12G010480.1	DEPs_DEGs	Cor	1056	1447	636	452	470	683	5.29	7.67	3.28	2.43	2.26	3.48	5.41333	2.72333	-0.991144	0.00200174	0.0190577	3836009	5.04174e+06	6550653	2.40194e+06	3.16302e+06	2922331	5.1428e+06	2.8291e+06	-0.862212	5.14741e-09	1.54658e-06	Hspg2	KAF3697266.1 Basement membrane-specific heparan sulfate proteoglycan core protein [Channa argus]	-	-	-	-	GO:0000323//lytic vacuole;GO:0005575//cellular_component;GO:0005576//extracellular region;GO:0005604//basement membrane;GO:0005622//intracellular;GO:0005623//cell;GO:0005737//cytoplasm;GO:0005764//lysosome;GO:0005773//vacuole;GO:0005775//vacuolar lumen;GO:0005794//Golgi apparatus;GO:0005796//Golgi lumen;GO:0005886//plasma membrane;GO:0012505//endomembrane system;GO:0016020//membrane;GO:0016021//i…	GO:0003674//molecular_function;GO:0005102//receptor binding;GO:0005178//integrin binding;GO:0005198//structural molecule activity;GO:0005488//binding;GO:0005509//calcium ion binding;GO:0005515//protein binding;GO:0008022//protein C-terminus binding;GO:0043167//ion binding;GO:0043169//cation binding;GO:0044877//macromolecular complex binding;GO:0046872//metal ion binding;GO:0050750//low-density li…	GO:0000902//cell morphogenesis;GO:0000904//cell morphogenesis involved in differentiation;GO:0001523//retinoid metabolic process;GO:0001525//angiogenesis;GO:0001568//blood vessel development;GO:0001944//vasculature development;GO:0002119//nematode larval development;GO:0002164//larval development;GO:0006022//aminoglycan metabolic process;GO:0006023//aminoglycan biosynthetic process;GO:0006024//gl…	185	220	184	220	PF00057.18	Ldl_recept_a	Repeat	2	37
Carg_Chr12G010870.1	Carg_Chr12G010870.1	DEPs_DEGs	Cor	1623	1873	1388	557	290	879	22.45	27.4	19.76	8.28	3.85	12.38	23.2033	8.17	-1.50592	3.14881e-05	0.000913804	2.37646e+06	2.52413e+06	1.59155e+06	1.3824e+06	1.10707e+06	914957	2.16405e+06	1.13481e+06	-0.93128	7.99109e-05	0.00336981	Nfatc2	KAF3697305.1 Nuclear factor of activated T-cells, cytoplasmic 2 [Channa argus]	Human Diseases;Human Diseases;Human Diseases;Human Diseases;Human Diseases;Human Diseases;Cellular Processes;Environmental Information Processing;Organismal Systems;Organismal Systems;Organismal Systems;Organismal Systems;Organismal Systems;Organismal Systems;Human Diseases;Organismal Systems;Organismal Systems;Environmental Information Processing;Organismal Systems;Environmental Information Proc…	Infectious disease: viral;Infectious diseases;Infectious diseases;Infectious diseases;Infectious disease: bacterial;Infectious diseases;Cell growth and death;Signal transduction;Endocrine system;Development;Immune system;Immune system;Immune system;Immune system;Cancer: overview;Immune system;Development;Signal transduction;Immune system;Signal transduction	ko05170//Human immunodeficiency virus 1 infection;ko05163//Human cytomegalovirus infection;ko05166//HTLV-I infection;ko05167//Kaposi sarcoma-associated herpesvirus infection;ko05135//Yersinia infection;ko05161//Hepatitis B;ko04218//Cellular senescence;ko04022//cGMP - PKG signaling pathway;ko04921//Oxytocin signaling pathway;ko04360//Axon guidance;ko04650//Natural killer cell mediated cytotoxicity…	K17332;K17332;K17332;K17332;K17332;K17332;K17332;K17332;K17332;K17332;K17332;K17332;K17332;K17332;K17332;K17332;K17332;K17332;K17332;K17332	GO:0000228//nuclear chromosome;GO:0000785//chromatin;GO:0000790//nuclear chromatin;GO:0005575//cellular_component;GO:0005622//intracellular;GO:0005623//cell;GO:0005634//nucleus;GO:0005654//nucleoplasm;GO:0005667//transcription factor complex;GO:0005694//chromosome;GO:0005737//cytoplasm;GO:0005829//cytosol;GO:0031974//membrane-enclosed lumen;GO:0031981//nuclear lumen;GO:0032991//macromolecular com…	GO:0000976//transcription regulatory region sequence-specific DNA binding;GO:0000977//RNA polymerase II regulatory region sequence-specific DNA binding;GO:0000978//RNA polymerase II core promoter proximal region sequence-specific DNA binding;GO:0000981//RNA polymerase II transcription factor activity, sequence-specific DNA binding;GO:0000982//transcription factor activity, RNA polymerase II core …	GO:0000122//negative regulation of transcription from RNA polymerase II promoter;GO:0001816//cytokine production;GO:0002253//activation of immune response;GO:0002376//immune system process;GO:0002429//immune response-activating cell surface receptor signaling pathway;GO:0002682//regulation of immune system process;GO:0002684//positive regulation of immune system process;GO:0002694//regulation of …	378	538	378	538	PF00554.22	RHD_DNA_bind	Domain	1	169
Carg_Chr12G011350.1	Carg_Chr12G011350.1	DEPs_DEGs	Cor	2966	1856	1809	4886	7588	2204	50.59	33.49	31.76	89.54	124.25	38.27	38.6133	84.02	1.12163	0.0183583	0.091031	6191034	4610282	4.44135e+06	9661048	8832642	10948196	5.08089e+06	9813962	0.949755	0.000434401	0.0131616	LIMA1	KAF3697355.1 LIM domain and actin-binding protein 1 Epithelial protein lost in neoplasm [Channa argus]	-	-	-	-	-	-	-	327	382	327	383	PF00412.22	LIM	Domain	1	57
Carg_Chr13G000080.1	Carg_Chr13G000080.1	DEPs_DEGs	Cor	709	1075	1345	4395	8163	1062	21.56	34.58	42.09	143.58	238.27	32.87	32.7433	138.24	2.0779	0.000328235	0.00509229	1211914	1.57276e+06	1.39648e+06	2.03346e+06	10026025	6.87695e+06	1.39372e+06	6.31215e+06	2.17919	3.09452e-07	4.851e-05	MARCO	KAF3695216.1 Macrophage receptor MARCO Macrophage receptor with collagenous structure [Channa argus]	Cellular Processes	Transport and catabolism	ko04145//Phagosome	K13884	GO:0005575//cellular_component;GO:0005581//collagen trimer;GO:0005622//intracellular;GO:0005623//cell;GO:0005737//cytoplasm;GO:0005886//plasma membrane;GO:0005887//integral component of plasma membrane;GO:0012506//vesicle membrane;GO:0016020//membrane;GO:0016021//integral component of membrane;GO:0030139//endocytic vesicle;GO:0030659//cytoplasmic vesicle membrane;GO:0030666//endocytic vesicle mem…	GO:0001540//beta-amyloid binding;GO:0001664//G-protein coupled receptor binding;GO:0003674//molecular_function;GO:0004252//serine-type endopeptidase activity;GO:0004888//transmembrane signaling receptor activity;GO:0005044//scavenger receptor activity;GO:0005102//receptor binding;GO:0005488//binding;GO:0005515//protein binding;GO:0008329//signaling pattern recognition receptor activity;GO:0033218…	GO:0001932//regulation of protein phosphorylation;GO:0001934//positive regulation of protein phosphorylation;GO:0002218//activation of innate immune response;GO:0002221//pattern recognition receptor signaling pathway;GO:0002253//activation of immune response;GO:0002376//immune system process;GO:0002682//regulation of immune system process;GO:0002684//positive regulation of immune system process;G…	165	219	162	219	PF01391.18	Collagen	Repeat	1	55
Carg_Chr13G001140.1	Carg_Chr13G001140.1	DEPs_DEGs	Cor	200	180	315	466	522	352	6.62	6.31	10.74	16.58	16.59	11.87	7.89	15.0133	0.928147	0.0051867	0.0375528	251362	223517	266272	367057	583149	475495	247050	475234	0.943834	0.000233883	0.00799305	GULP1	XP_018538711.1 PREDICTED: PTB domain-containing engulfment adapter protein 1 isoform X3 [Lates calcarifer]	-	-	-	-	GO:0000818//nuclear MIS12/MIND complex;GO:0005575//cellular_component;GO:0005622//intracellular;GO:0005623//cell;GO:0005737//cytoplasm;GO:0005886//plasma membrane;GO:0009898//cytoplasmic side of plasma membrane;GO:0016020//membrane;GO:0030139//endocytic vesicle;GO:0031410//cytoplasmic vesicle;GO:0031982//vesicle;GO:0043226//organelle;GO:0043227//membrane-bounded organelle;GO:0043229//intracellula…	GO:0003674//molecular_function;GO:0003700//transcription factor activity, sequence-specific DNA binding;GO:0005102//receptor binding;GO:0005124//scavenger receptor binding;GO:0005488//binding;GO:0005515//protein binding;GO:0008017//microtubule binding;GO:0008134//transcription factor binding;GO:0030674//protein binding, bridging;GO:0031267//small GTPase binding;GO:0038024//cargo receptor activity…	GO:0000132//establishment of mitotic spindle orientation;GO:0000226//microtubule cytoskeleton organization;GO:0000278//mitotic cell cycle;GO:0003002//regionalization;GO:0006355//regulation of transcription, DNA-templated;GO:0006357//regulation of transcription from RNA polymerase II promoter;GO:0006810//transport;GO:0006869//lipid transport;GO:0006897//endocytosis;GO:0006898//receptor-mediated en…	27	154	27	155	PF00640.23	PID	Domain	1	139
Carg_Chr13G001460.1	Carg_Chr13G001460.1	DEPs_DEGs	Diff	45	55	86	132	129	90	3.71	4.8	7.3	11.7	10.21	7.56	5.27	9.82333	0.89841	0.026185	0.116697	2.19821e+06	2605933	3.64788e+06	1.67485e+06	2.12065e+06	1.70685e+06	2.81734e+06	1.83412e+06	-0.61925	0.000337224	0.0106654	DDB_G0268948	KAF3695095.1 putative methyltransferase [Channa argus]	-	-	-	-	-	GO:0008168//methyltransferase activity;GO:0008170//N-methyltransferase activity;GO:0008171//O-methyltransferase activity;GO:0008173//RNA methyltransferase activity;GO:0008649//rRNA methyltransferase activity;GO:0008689//3-demethylubiquinone-9 3-O-methyltransferase activity;GO:0008757//S-adenosylmethionine-dependent methyltransferase activity;GO:0046025//precorrin-6Y C5,15-methyltransferase (decar…	GO:0000154//rRNA modification;GO:0001510//RNA methylation;GO:0006744//ubiquinone biosynthetic process;GO:0008299//isoprenoid biosynthetic process;GO:0009102//biotin biosynthetic process;GO:0009234//menaquinone biosynthetic process;GO:0009452//7-methylguanosine RNA capping;GO:0015995//chlorophyll biosynthetic process;GO:0042245//RNA repair;GO:0044272//sulfur compound biosynthetic process;GO:004614…	46	136	46	138	PF08241.12	Methyltransf_11	Domain	1	94
Carg_Chr13G001960.1	Carg_Chr13G001960.1	DEPs_DEGs	Cor	265	256	321	8966	11302	1577	12.37	12.64	15.42	449.53	506.28	74.92	13.4767	343.577	4.6721	4.52441e-17	3.28706e-14	3.17162e+06	3.25327e+06	4.24308e+06	4.62861e+06	12353718	15078691	3.55599e+06	1.0687e+07	1.58754	2.43705e-10	1.17157e-07	HNMT	KAF3695047.1 Histamine N-methyltransferase A [Channa argus]	Metabolism;Metabolism	Global and overview maps;Amino acid metabolism	ko01100//Metabolic pathways;ko00340//Histidine metabolism	K00546;K00546	-	GO:0008168//methyltransferase activity;GO:0008689//3-demethylubiquinone-9 3-O-methyltransferase activity	GO:0006744//ubiquinone biosynthetic process	54	214	42	217	PF13489.6	Methyltransf_23	Domain	25	162
Carg_Chr13G001970.1	Carg_Chr13G001970.1	DEPs_DEGs	Cor	104	97	123	572	769	321	4.89	4.82	5.95	28.88	34.69	15.36	5.22	26.31	2.33349	2.5855e-10	4.65589e-08	331979	445313	844922	728991	981220	1.10508e+06	540738	938429	0.795318	0.0321994	0.212667	hnmt	KAF3695046.1 Thrombospondin type-1 domain-containing protein 7B Precursor [Channa argus]	Metabolism;Metabolism	Global and overview maps;Amino acid metabolism	ko01100//Metabolic pathways;ko00340//Histidine metabolism	K00546;K00546	GO:0005575//cellular_component;GO:0005622//intracellular;GO:0005623//cell;GO:0005737//cytoplasm;GO:0005829//cytosol;GO:0042995//cell projection;GO:0043005//neuron projection;GO:0044424//intracellular part;GO:0044444//cytoplasmic part;GO:0044464//cell part;GO:0097458//neuron part	GO:0003674//molecular_function;GO:0003824//catalytic activity;GO:0008168//methyltransferase activity;GO:0008170//N-methyltransferase activity;GO:0008689//3-demethylubiquinone-9 3-O-methyltransferase activity;GO:0008757//S-adenosylmethionine-dependent methyltransferase activity;GO:0016740//transferase activity;GO:0016741//transferase activity, transferring one-carbon groups;GO:0046539//histamine N…	GO:0001505//regulation of neurotransmitter levels;GO:0001692//histamine metabolic process;GO:0001695//histamine catabolic process;GO:0002347//response to tumor cell;GO:0006082//organic acid metabolic process;GO:0006520//cellular amino acid metabolic process;GO:0006547//histidine metabolic process;GO:0006548//histidine catabolic process;GO:0006576//cellular biogenic amine metabolic process;GO:0006…	32	183	23	214	PF13489.6	Methyltransf_23	Domain	9	130
Carg_Chr13G004390.1	Carg_Chr13G004390.1	DEPs_DEGs	Cor	542	408	452	1400	1072	830	24.17	19.24	20.75	67.08	45.89	37.68	21.3867	50.2167	1.23145	9.47095e-05	0.00201859	624846	378362	810892	997187	1.21053e+06	1.35333e+06	604700	1.18702e+06	0.97305	0.000215445	0.00750518	DNAJC3	XP_023128193.1 dnaJ homolog subfamily C member 3 [Amphiprion ocellaris]	Genetic Information Processing;Human Diseases	Folding, sorting and degradation;Infectious diseases	ko04141//Protein processing in endoplasmic reticulum;ko05164//Influenza A	K09523;K09523	GO:0000323//lytic vacuole;GO:0005575//cellular_component;GO:0005576//extracellular region;GO:0005622//intracellular;GO:0005623//cell;GO:0005737//cytoplasm;GO:0005764//lysosome;GO:0005766//primary lysosome;GO:0005773//vacuole;GO:0005775//vacuolar lumen;GO:0005783//endoplasmic reticulum;GO:0005788//endoplasmic reticulum lumen;GO:0005789//endoplasmic reticulum membrane;GO:0005790//smooth endoplasmic…	GO:0003674//molecular_function;GO:0003887//DNA-directed DNA polymerase activity;GO:0004857//enzyme inhibitor activity;GO:0004860//protein kinase inhibitor activity;GO:0005198//structural molecule activity;GO:0005215//transporter activity;GO:0005488//binding;GO:0005515//protein binding;GO:0019207//kinase regulator activity;GO:0019210//kinase inhibitor activity;GO:0019887//protein kinase regulator …	GO:0001775//cell activation;GO:0001932//regulation of protein phosphorylation;GO:0001933//negative regulation of protein phosphorylation;GO:0002252//immune effector process;GO:0002263//cell activation involved in immune response;GO:0002274//myeloid leukocyte activation;GO:0002275//myeloid cell activation involved in immune response;GO:0002283//neutrophil activation involved in immune response;GO:…	75	138	75	139	PF13432.6	TPR_16	Family	1	67
Carg_Chr14G002110.1	Carg_Chr14G002110.1	DEPs_DEGs	Diff	1395	1327	1367	2668	3014	2154	34.38	34.6	34.68	70.66	71.32	54.05	34.5533	65.3433	0.919215	0.000121161	0.00241053	2.86441e+06	3.38083e+06	4.21393e+06	2.1476e+06	2.40966e+06	2308013	3.48639e+06	2288425	-0.60738	8.12996e-05	0.00340844	Gsr	KAF3694115.1 Glutathione reductase, mitochondrial [Channa argus]	Metabolism;Metabolism;Organismal Systems	Global and overview maps;Metabolism of other amino acids;Endocrine system	ko01100//Metabolic pathways;ko00480//Glutathione metabolism;ko04918//Thyroid hormone synthesis	K00383;K00383;K00383	GO:0005575//cellular_component;GO:0005622//intracellular;GO:0005623//cell;GO:0005634//nucleus;GO:0005737//cytoplasm;GO:0005739//mitochondrion;GO:0005759//mitochondrial matrix;GO:0005829//cytosol;GO:0005886//plasma membrane;GO:0009331//glycerol-3-phosphate dehydrogenase complex;GO:0009342//glutamate synthase complex (NADPH);GO:0009897//external side of plasma membrane;GO:0009986//cell surface;GO:0…	GO:0000166//nucleotide binding;GO:0003674//molecular_function;GO:0003824//catalytic activity;GO:0004148//dihydrolipoyl dehydrogenase activity;GO:0004355//glutamate synthase (NADPH) activity;GO:0004362//glutathione-disulfide reductase activity;GO:0004368//glycerol-3-phosphate dehydrogenase activity;GO:0004791//thioredoxin-disulfide reductase activity;GO:0005488//binding;GO:0005515//protein binding…	GO:0000003//reproduction;GO:0000302//response to reactive oxygen species;GO:0000303//response to superoxide;GO:0000305//response to oxygen radical;GO:0002931//response to ischemia;GO:0006071//glycerol metabolic process;GO:0006091//generation of precursor metabolites and energy;GO:0006096//glycolytic process;GO:0006139//nucleobase-containing compound metabolic process;GO:0006464//cellular protein …	80	407	79	408	PF07992.14	Pyr_redox_2	Domain	2	294
Carg_Chr14G002980.1	Carg_Chr14G002980.1	DEPs_DEGs	Cor	1459	2236	1792	1183	929	1539	14.98	24.28	18.94	13.05	9.16	16.09	19.4	12.7667	-0.603675	0.0123372	0.0688017	403470	428998	727883	337161	220648	222444	520117	260084	-0.999856	0.0126907	0.126516	ATP11C	KAF3694035.1 Phospholipid-transporting ATPase 11C [Channa argus]	-	-	-	-	GO:0005575//cellular_component;GO:0005622//intracellular;GO:0005623//cell;GO:0005737//cytoplasm;GO:0005768//endosome;GO:0005783//endoplasmic reticulum;GO:0005789//endoplasmic reticulum membrane;GO:0005886//plasma membrane;GO:0012505//endomembrane system;GO:0016020//membrane;GO:0016021//integral component of membrane;GO:0031004//potassium ion-transporting ATPase complex;GO:0031224//intrinsic compo…	GO:0000166//nucleotide binding;GO:0000287//magnesium ion binding;GO:0003674//molecular_function;GO:0003824//catalytic activity;GO:0004008//copper-exporting ATPase activity;GO:0004012//phospholipid-translocating ATPase activity;GO:0004647//phosphoserine phosphatase activity;GO:0005215//transporter activity;GO:0005319//lipid transporter activity;GO:0005375//copper ion transmembrane transporter acti…	GO:0001775//cell activation;GO:0002327//immature B cell differentiation;GO:0002329//pre-B cell differentiation;GO:0002376//immune system process;GO:0002520//immune system development;GO:0002521//leukocyte differentiation;GO:0002682//regulation of immune system process;GO:0002684//positive regulation of immune system process;GO:0002694//regulation of leukocyte activation;GO:0002696//positive regul…	38	91	24	92	PF16209.5	PhoLip_ATPase_N	Family	12	66
Carg_Chr14G004540.1	Carg_Chr14G004540.1	DEPs_DEGs	Cor	4360	5620	3496	1822	1903	2529	91.17	124.3	75.24	40.93	38.2	53.84	96.9033	44.3233	-1.12848	5.61515e-06	0.000250331	7328413	8435818	9782017	6594461	5.35954e+06	4.72864e+06	8515416	5.56088e+06	-0.614763	1.36614e-06	0.00013875	DOCK2	KAF3693905.1 Dedicator of cytokinesis protein 2 [Channa argus]	Organismal Systems;Organismal Systems	Immune system;Immune system	ko04062//Chemokine signaling pathway;ko04666//Fc gamma R-mediated phagocytosis	K12367;K12367	GO:0005575//cellular_component;GO:0005576//extracellular region;GO:0005622//intracellular;GO:0005623//cell;GO:0005737//cytoplasm;GO:0005829//cytosol;GO:0005856//cytoskeleton;GO:0012505//endomembrane system;GO:0016020//membrane;GO:0030141//secretory granule;GO:0031410//cytoplasmic vesicle;GO:0031974//membrane-enclosed lumen;GO:0031982//vesicle;GO:0031983//vesicle lumen;GO:0034774//secretory granul…	GO:0003674//molecular_function;GO:0005085//guanyl-nucleotide exchange factor activity;GO:0005088//Ras guanyl-nucleotide exchange factor activity;GO:0005089//Rho guanyl-nucleotide exchange factor activity;GO:0005096//GTPase activator activity;GO:0005102//receptor binding;GO:0005488//binding;GO:0005515//protein binding;GO:0008047//enzyme activator activity;GO:0015087//cobalt ion transmembrane trans…	GO:0001766//membrane raft polarization;GO:0001767//establishment of lymphocyte polarity;GO:0001768//establishment of T cell polarity;GO:0001771//immunological synapse formation;GO:0001773//myeloid dendritic cell activation;GO:0001775//cell activation;GO:0002252//immune effector process;GO:0002263//cell activation involved in immune response;GO:0002274//myeloid leukocyte activation;GO:0002275//mye…	72	415	71	415	PF16172.5	DOCK_N	Family	2	377
Carg_Chr14G005770.1	Carg_Chr14G005770.1	DEPs_DEGs	Cor	2385	2165	4079	1768	1747	1890	64.43	61.86	113.41	51.31	45.3	51.97	79.9	49.5267	-0.68999	0.0044627	0.0336043	1.21306e+06	2.31012e+06	2.33795e+06	732727	803441	922369	1.95371e+06	819512	-1.25338	0.000109161	0.00420943	DSCAM	KAF3693822.1 Down syndrome cell adhesion molecule -like protein Precursor [Channa argus]	-	-	-	-	GO:0005575//cellular_component;GO:0016020//membrane;GO:0016021//integral component of membrane;GO:0031224//intrinsic component of membrane;GO:0044425//membrane part	GO:0004222//metalloendopeptidase activity;GO:0005515//protein binding	-	28	132	25	133	PF07686.17	V-set	Domain	5	108
Carg_Chr14G005810.1	Carg_Chr14G005810.1	DEPs_DEGs	Cor	351	457	887	1783	1124	2842	34.33	47.28	89.29	187.37	105.53	282.97	56.9667	191.957	1.75259	7.60951e-05	0.00172392	1.73015e+06	1.30249e+06	1.0578e+06	2526415	2.53513e+06	1.55883e+06	1.36348e+06	2.20679e+06	0.694659	0.000111956	0.00429404	Fabp6	KAF3693817.1 Gastrotropin [Channa argus]	Organismal Systems	Endocrine system	ko03320//PPAR signaling pathway	K08755	-	-	-	1	125	1	125	PF14651.6	Lipocalin_7	Domain	1	127
Carg_Chr14G006150.1	Carg_Chr14G006150.1	DEPs_DEGs	Cor	152	142	183	653	732	420	9	8.9	11.16	41.56	41.62	25.33	9.68667	36.17	1.90072	5.74448e-10	9.38221e-08	620592	780143	457129	1.09036e+06	1159714	1.11078e+06	619288	1.12028e+06	0.855182	0.0194454	0.162797	glod5	KAF3693787.1 Glyoxalase domain-containing protein 5 [Channa argus]	-	-	-	-	-	GO:0004462//lactoylglutathione lyase activity;GO:0008687//3,4-dihydroxyphenylacetate 2,3-dioxygenase activity;GO:0018577//catechol 2,3-dioxygenase activity	GO:0005975//carbohydrate metabolic process;GO:0009712//catechol-containing compound metabolic process;GO:0051596//methylglyoxal catabolic process	42	158	41	158	PF00903.25	Glyoxalase	Domain	2	128
Carg_Chr14G007290.1	Carg_Chr14G007290.1	DEPs_DEGs	Cor	3182	3620	2740	1261	668	2053	37.41	45.02	33.16	15.93	7.54	24.57	38.53	16.0133	-1.26671	0.000383846	0.00571942	3746113	3.70551e+06	5.40283e+06	2.62868e+06	2.46295e+06	1.96401e+06	4.28482e+06	2.35188e+06	-0.865419	0.0298656	0.2063	CYFIP2	KAF3693677.1 Cytoplasmic FMR1-interacting protein 2 [Channa argus]	Human Diseases;Human Diseases;Cellular Processes;Genetic Information Processing	Infectious diseases;Infectious diseases;Cell motility;Translation	ko05132//Salmonella infection;ko05130//Pathogenic Escherichia coli infection;ko04810//Regulation of actin cytoskeleton;ko03013//RNA transport	K05749;K05749;K05749;K05749	GO:0005575//cellular_component;GO:0005622//intracellular;GO:0005623//cell;GO:0005634//nucleus;GO:0005737//cytoplasm;GO:0005829//cytosol;GO:0030054//cell junction;GO:0042995//cell projection;GO:0043005//neuron projection;GO:0043226//organelle;GO:0043227//membrane-bounded organelle;GO:0043229//intracellular organelle;GO:0043231//intracellular membrane-bounded organelle;GO:0044424//intracellular par…	GO:0008270//zinc ion binding;GO:0031267//small GTPase binding	GO:0000902//cell morphogenesis;GO:0002252//immune effector process;GO:0002253//activation of immune response;GO:0002376//immune system process;GO:0002429//immune response-activating cell surface receptor signaling pathway;GO:0002431//Fc receptor mediated stimulatory signaling pathway;GO:0002433//immune response-regulating cell surface receptor signaling pathway involved in phagocytosis;GO:0002682…	63	269	59	294	PF07159.12	DUF1394	Family	16	242
Carg_Chr14G007530.1	Carg_Chr14G007530.1	DEPs_DEGs	Cor	453	666	1172	393	146	439	65.13	101.29	173.44	60.71	20.15	64.26	113.287	48.3733	-1.22769	0.00409455	0.0316464	3.46282e+06	1.4656e+06	1.6593e+06	2.04884e+06	701701	646961	2195908	1.1325e+06	-0.955305	0.00111489	0.025202	SH2D1A	KAF3693655.1 SH2 domain-containing protein 1A [Channa argus]	-	-	-	-	GO:0005575//cellular_component;GO:0005622//intracellular;GO:0005623//cell;GO:0005737//cytoplasm;GO:0005829//cytosol;GO:0044424//intracellular part;GO:0044444//cytoplasmic part;GO:0044464//cell part	GO:0003674//molecular_function;GO:0005070//SH3/SH2 adaptor activity;GO:0005488//binding;GO:0005515//protein binding;GO:0030674//protein binding, bridging;GO:0035591//signaling adaptor activity;GO:0060090//binding, bridging	GO:0001910//regulation of leukocyte mediated cytotoxicity;GO:0001912//positive regulation of leukocyte mediated cytotoxicity;GO:0002250//adaptive immune response;GO:0002376//immune system process;GO:0002682//regulation of immune system process;GO:0002684//positive regulation of immune system process;GO:0002697//regulation of immune effector process;GO:0002699//positive regulation of immune effect…	7	86	6	87	PF00017.24	SH2	Domain	2	76
Carg_Chr14G008020.1	Carg_Chr14G008020.1	DEPs_DEGs	Cor	410	199	163	530	794	379	15.88	8.15	6.5	22.06	29.53	14.95	10.1767	22.18	1.12399	0.0196056	0.0952151	768748	613666	644904	980854	1.09914e+06	1.01438e+06	675773	1.03146e+06	0.610072	0.00561428	0.0736083	sting1	KAF3693609.1 Stimulator of interferon genes protein [Channa argus]	Human Diseases;Human Diseases;Human Diseases;Human Diseases;Organismal Systems;Organismal Systems;Organismal Systems	Infectious diseases;Infectious disease: viral;Infectious diseases;Infectious diseases;Immune system;Immune system;Immune system	ko05131//Shigellosis;ko05170//Human immunodeficiency virus 1 infection;ko05163//Human cytomegalovirus infection;ko05168//Herpes simplex infection;ko04621//NOD-like receptor signaling pathway;ko04622//RIG-I-like receptor signaling pathway;ko04623//Cytosolic DNA-sensing pathway	K12654;K12654;K12654;K12654;K12654;K12654;K12654	GO:0005575//cellular_component;GO:0005622//intracellular;GO:0005623//cell;GO:0005737//cytoplasm;GO:0005739//mitochondrion;GO:0005740//mitochondrial envelope;GO:0005741//mitochondrial outer membrane;GO:0005777//peroxisome;GO:0005783//endoplasmic reticulum;GO:0005789//endoplasmic reticulum membrane;GO:0005794//Golgi apparatus;GO:0005886//plasma membrane;GO:0012505//endomembrane system;GO:0012506//v…	GO:0000166//nucleotide binding;GO:0003674//molecular_function;GO:0005488//binding;GO:0005515//protein binding;GO:0008134//transcription factor binding;GO:0008144//drug binding;GO:0017076//purine nucleotide binding;GO:0019001//guanyl nucleotide binding;GO:0019899//enzyme binding;GO:0019900//kinase binding;GO:0019901//protein kinase binding;GO:0030551//cyclic nucleotide binding;GO:0030554//adenyl n…	GO:0001775//cell activation;GO:0001816//cytokine production;GO:0001817//regulation of cytokine production;GO:0001819//positive regulation of cytokine production;GO:0002218//activation of innate immune response;GO:0002230//positive regulation of defense response to virus by host;GO:0002252//immune effector process;GO:0002253//activation of immune response;GO:0002263//cell activation involved in im…	45	341	43	341	PF15009.6	TMEM173	Family	3	292
Carg_Chr15G000710.1	Carg_Chr15G000710.1	DEPs_DEGs	Cor	348	261	295	652	472	468	35.81	28.41	31.24	72.08	46.62	49.02	31.82	55.9067	0.813086	0.00963823	0.0581856	1315897	952558	877661	1.46798e+06	1392200	2.71434e+06	1.04871e+06	1.85817e+06	0.825276	0.00121127	0.0265401	SDF2L1	KAF3696236.1 Stromal cell-derived factor 2-like protein 1 [Channa argus]	-	-	-	-	GO:0005575//cellular_component;GO:0005622//intracellular;GO:0005623//cell;GO:0005737//cytoplasm;GO:0005783//endoplasmic reticulum;GO:0005788//endoplasmic reticulum lumen;GO:0005789//endoplasmic reticulum membrane;GO:0012505//endomembrane system;GO:0016020//membrane;GO:0031974//membrane-enclosed lumen;GO:0031984//organelle subcompartment;GO:0032991//macromolecular complex;GO:0034663//endoplasmic r…	GO:0000030//mannosyltransferase activity;GO:0003674//molecular_function;GO:0003824//catalytic activity;GO:0004169//dolichyl-phosphate-mannose-protein mannosyltransferase activity;GO:0005488//binding;GO:0005515//protein binding;GO:0016740//transferase activity;GO:0016757//transferase activity, transferring glycosyl groups;GO:0016758//transferase activity, transferring hexosyl groups;GO:0019899//en…	GO:0006464//cellular protein modification process;GO:0006486//protein glycosylation;GO:0006493//protein O-linked glycosylation;GO:0006508//proteolysis;GO:0006515//misfolded or incompletely synthesized protein catabolic process;GO:0006807//nitrogen compound metabolic process;GO:0006950//response to stress;GO:0008150//biological_process;GO:0008152//metabolic process;GO:0009056//catabolic process;GO…	42	141	40	150	PF02815.19	MIR	Domain	3	117
Carg_Chr15G001820.1	Carg_Chr15G001820.1	DEPs_DEGs	Cor	2602	2341	2024	979	571	1015	52.02	49.5	41.65	21.03	10.96	20.66	47.7233	17.55	-1.44322	1.45243e-07	1.22897e-05	519202	508676	578788	339576	211583	140806	535556	230655	-1.2153	0.00983863	0.107658	Auts2	KAF3696120.1 Autism susceptibility gene 2 protein [Channa argus]	-	-	-	-	-	-	-	477	703	477	703	PF15336.6	Auts2	Family	1	218
Carg_Chr15G001950.1	Carg_Chr15G001950.1	DEPs_DEGs	Cor	108	100	155	258	294	247	3.98	3.9	5.88	10.22	10.4	9.27	4.58667	9.96333	1.11918	0.000133955	0.00258927	540220	321572	57239.7	709716	543147	777396	306344	676753	1.14348	0.0224639	0.177229	rnf181	KAF3696104.1 E3 ubiquitin-protein ligase RNF181 [Channa argus]	-	-	-	-	GO:0000109//nucleotide-excision repair complex;GO:0005575//cellular_component;GO:0005622//intracellular;GO:0005623//cell;GO:0005680//anaphase-promoting complex;GO:0005737//cytoplasm;GO:0044424//intracellular part;GO:0044464//cell part	GO:0003674//molecular_function;GO:0003824//catalytic activity;GO:0004842//ubiquitin-protein transferase activity;GO:0005488//binding;GO:0008270//zinc ion binding;GO:0016740//transferase activity;GO:0019787//ubiquitin-like protein transferase activity;GO:0043130//ubiquitin binding;GO:0043167//ion binding;GO:0043169//cation binding;GO:0046872//metal ion binding;GO:0046914//transition metal ion bind…	GO:0000209//protein polyubiquitination;GO:0006289//nucleotide-excision repair;GO:0006464//cellular protein modification process;GO:0006508//proteolysis;GO:0006511//ubiquitin-dependent protein catabolic process;GO:0006807//nitrogen compound metabolic process;GO:0008150//biological_process;GO:0008152//metabolic process;GO:0009056//catabolic process;GO:0009057//macromolecule catabolic process;GO:000…	48	90	47	90	PF13639.6	zf-RING_2	Domain	2	44
Carg_Chr15G003080.1	Carg_Chr15G003080.1	DEPs_DEGs	Cor	1946	2143	2360	15887	24530	8812	84.64	98.6	105.66	742.47	1024.26	390.2	96.3	718.977	2.90034	2.21554e-15	1.37292e-12	56296516	64016212	50378052	76679256	98505744	86410864	5.68969e+07	8.71986e+07	0.615955	0.000359226	0.0112625	ANXA1	KAF3696002.1 Annexin A1 Annexin-1 [Channa argus]	-	-	-	-	GO:0001891//phagocytic cup;GO:0005575//cellular_component;GO:0005576//extracellular region;GO:0005615//extracellular space;GO:0005622//intracellular;GO:0005623//cell;GO:0005634//nucleus;GO:0005737//cytoplasm;GO:0005768//endosome;GO:0005769//early endosome;GO:0005886//plasma membrane;GO:0005929//cilium;GO:0009897//external side of plasma membrane;GO:0009986//cell surface;GO:0010008//endosome membr…	GO:0003674//molecular_function;GO:0004674//protein serine/threonine kinase activity;GO:0004857//enzyme inhibitor activity;GO:0004859//phospholipase inhibitor activity;GO:0005488//binding;GO:0005509//calcium ion binding;GO:0005543//phospholipid binding;GO:0005544//calcium-dependent phospholipid binding;GO:0008289//lipid binding;GO:0019834//phospholipase A2 inhibitor activity;GO:0030234//enzyme reg…	GO:0001817//regulation of cytokine production;GO:0001819//positive regulation of cytokine production;GO:0002250//adaptive immune response;GO:0002376//immune system process;GO:0002548//monocyte chemotaxis;GO:0002682//regulation of immune system process;GO:0002683//negative regulation of immune system process;GO:0002684//positive regulation of immune system process;GO:0002685//regulation of leukocy…	39	103	38	103	PF00191.20	Annexin	Family	2	66
Carg_Chr15G003290.1	Carg_Chr15G003290.1	DEPs_DEGs	Cor	1537	773	785	4852	10990	1717	60.84	32.36	31.98	206.35	417.59	69.19	41.7267	231.043	2.46912	2.169e-05	0.000694509	1.8643e+06	522980	3097159	6915670	20720762	12355594	1.82815e+06	1.33307e+07	2.8663	1.31578e-05	0.000862553	SDS	KAF3695983.1 L-serine dehydratase/L-threonine deaminase [Channa argus]	Metabolism;Metabolism;Metabolism;Metabolism;Metabolism;Metabolism	Global and overview maps;Global and overview maps;Global and overview maps;Amino acid metabolism;Amino acid metabolism;Amino acid metabolism	ko01100//Metabolic pathways;ko01200//Carbon metabolism;ko01230//Biosynthesis of amino acids;ko00270//Cysteine and methionine metabolism;ko00260//Glycine, serine and threonine metabolism;ko00290//Valine, leucine and isoleucine biosynthesis	K17989;K17989;K17989;K17989;K17989;K17989	GO:0005575//cellular_component;GO:0005622//intracellular;GO:0005623//cell;GO:0005737//cytoplasm;GO:0005739//mitochondrion;GO:0005829//cytosol;GO:0043226//organelle;GO:0043227//membrane-bounded organelle;GO:0043229//intracellular organelle;GO:0043231//intracellular membrane-bounded organelle;GO:0044424//intracellular part;GO:0044444//cytoplasmic part;GO:0044464//cell part	GO:0003674//molecular_function;GO:0003824//catalytic activity;GO:0003941//L-serine ammonia-lyase activity;GO:0004122//cystathionine beta-synthase activity;GO:0004124//cysteine synthase activity;GO:0004794//L-threonine ammonia-lyase activity;GO:0004795//threonine synthase activity;GO:0004834//tryptophan synthase activity;GO:0005488//binding;GO:0005515//protein binding;GO:0008144//drug binding;GO:0…	GO:0000162//tryptophan biosynthetic process;GO:0001101//response to acid chemical;GO:0001505//regulation of neurotransmitter levels;GO:0005975//carbohydrate metabolic process;GO:0005996//monosaccharide metabolic process;GO:0006006//glucose metabolic process;GO:0006082//organic acid metabolic process;GO:0006090//pyruvate metabolic process;GO:0006094//gluconeogenesis;GO:0006520//cellular amino acid…	9	304	5	304	PF00291.25	PALP	Family	6	294
Carg_Chr15G004740.1	Carg_Chr15G004740.1	DEPs_DEGs	Cor	1081	1035	1078	2196	2863	1732	15.14	15.34	15.54	33.06	38.5	24.7	15.34	32.0867	1.06468	8.45024e-05	0.00186232	638566	618487	603441	1.41303e+06	1.63319e+06	1.56566e+06	620165	1.53729e+06	1.30967	8.62165e-11	5.74402e-08	cluh	KAF3695848.1 Clustered mitochondria protein -like protein [Channa argus]	-	-	-	-	-	GO:0042802//identical protein binding	-	60	127	58	128	PF15044.6	CLU_N	Family	6	78
Carg_Chr15G004870.1	Carg_Chr15G004870.1	DEPs_DEGs	Cor	690	571	791	1147	1337	853	19.72	17.26	23.26	35.21	36.67	24.81	20.08	32.23	0.682645	0.0227799	0.105646	869923	1.23991e+06	626143	1.56071e+06	2080407	1.99576e+06	911992	1.87896e+06	1.04284	2.15475e-06	0.000201791	PLBD2	KAF3695837.1 putative phospholipase B-like 2 [Channa argus]	-	-	-	-	GO:0000323//lytic vacuole;GO:0005575//cellular_component;GO:0005576//extracellular region;GO:0005622//intracellular;GO:0005623//cell;GO:0005737//cytoplasm;GO:0005764//lysosome;GO:0005773//vacuole;GO:0005775//vacuolar lumen;GO:0031974//membrane-enclosed lumen;GO:0043202//lysosomal lumen;GO:0043226//organelle;GO:0043227//membrane-bounded organelle;GO:0043229//intracellular organelle;GO:0043231//int…	GO:0003674//molecular_function;GO:0003824//catalytic activity;GO:0004620//phospholipase activity;GO:0016787//hydrolase activity	GO:0000003//reproduction;GO:0002064//epithelial cell development;GO:0002065//columnar/cuboidal epithelial cell differentiation;GO:0002066//columnar/cuboidal epithelial cell development;GO:0003006//developmental process involved in reproduction;GO:0006629//lipid metabolic process;GO:0007275//multicellular organism development;GO:0007276//gamete generation;GO:0007281//germ cell development;GO:00072…	43	556	27	557	PF04916.13	Phospholip_B	Family	50	530
Carg_Chr15G005690.1	Carg_Chr15G005690.1	DEPs_DEGs	Cor	1230	1897	1204	792	733	966	19.04	31.06	19.18	13.17	10.89	15.22	23.0933	13.0933	-0.818644	0.000802438	0.00981228	2.49645e+06	2.58056e+06	1.84913e+06	1722181	1.37924e+06	1.32854e+06	2.30871e+06	1.47666e+06	-0.644756	0.012854	0.127242	PITPNM2	XP_018524031.1 PREDICTED: membrane-associated phosphatidylinositol transfer protein 2-like isoform X1 [Lates calcarifer]	-	-	-	-	-	GO:0005548//phospholipid transporter activity;GO:0046872//metal ion binding	GO:0015914//phospholipid transport	1	252	1	253	PF02121.18	IP_trans	Family	1	246
Carg_Chr15G007140.1	Carg_Chr15G007140.1	DEPs_DEGs	Cor	151	73	111	1832	7115	476	7.27	3.72	5.5	94.74	328.75	23.32	5.49667	148.937	4.76	3.88442e-06	0.000184742	175580	116724	140442	905532	3.26632e+06	1.1135e+06	144249	1.76179e+06	3.61041	1.7208e-05	0.00105158	GGH	KAF3695634.1 Gamma-glutamyl hydrolase [Channa argus]	Human Diseases;Metabolism	Drug resistance;Metabolism of cofactors and vitamins	ko01523//Antifolate resistance;ko00790//Folate biosynthesis	K01307;K01307	GO:0005951//carbamoyl-phosphate synthase complex	GO:0000107//imidazoleglycerol-phosphate synthase activity;GO:0003922//GMP synthase (glutamine-hydrolyzing) activity;GO:0004049//anthranilate synthase activity;GO:0004088//carbamoyl-phosphate synthase (glutamine-hydrolyzing) activity;GO:0004359//glutaminase activity;GO:0016787//hydrolase activity;GO:0016884//carbon-nitrogen ligase activity, with glutamine as amido-N-donor;GO:0046820//4-amino-4-deo…	GO:0000105//histidine biosynthetic process;GO:0000162//tryptophan biosynthetic process;GO:0006177//GMP biosynthetic process;GO:0009220//pyrimidine ribonucleotide biosynthetic process;GO:0042819//vitamin B6 biosynthetic process;GO:0042823//pyridoxal phosphate biosynthetic process	37	250	37	250	PF07722.13	Peptidase_C26	Domain	1	216
Carg_Chr15G007260.1	Carg_Chr15G007260.1	DEPs_DEGs	Cor	111	146	136	285	330	207	12.64	17.58	15.94	34.86	36.07	23.99	15.3867	31.64	1.04007	0.00097498	0.0113116	2.07098e+06	1.27346e+06	1.87215e+06	2.51888e+06	3.0441e+06	3.03717e+06	1.73886e+06	2.86671e+06	0.721254	0.00949333	0.105318	AP3S1	KAF3695622.1 AP-3 complex subunit sigma-1 [Channa argus]	Cellular Processes	Transport and catabolism	ko04142//Lysosome	K12399	GO:0005575//cellular_component;GO:0005622//intracellular;GO:0005623//cell;GO:0005737//cytoplasm;GO:0005794//Golgi apparatus;GO:0005802//trans-Golgi network;GO:0012505//endomembrane system;GO:0012506//vesicle membrane;GO:0016020//membrane;GO:0030117//membrane coat;GO:0030119//AP-type membrane coat adaptor complex;GO:0030123//AP-3 adaptor complex;GO:0030133//transport vesicle;GO:0030424//axon;GO:00…	GO:0003674//molecular_function;GO:0005215//transporter activity;GO:0008565//protein transporter activity	GO:0006725//cellular aromatic compound metabolic process;GO:0006726//eye pigment biosynthetic process;GO:0006727//ommochrome biosynthetic process;GO:0006810//transport;GO:0006886//intracellular protein transport;GO:0006928//movement of cell or subcellular component;GO:0006996//organelle organization;GO:0007017//microtubule-based process;GO:0007018//microtubule-based movement;GO:0007033//vacuole o…	1	147	1	148	PF01217.20	Clat_adaptor_s	Domain	1	141
Carg_Chr15G007880.1	Carg_Chr15G007880.1	DEPs_DEGs	Cor	510	520	776	1484	2167	1343	17.7	19.09	27.72	55.33	72.19	47.45	21.5033	58.3233	1.43951	1.19101e-06	7.12879e-05	1.16725e+06	1.19391e+06	1.01307e+06	2.12233e+06	2.43566e+06	1.93889e+06	1.12474e+06	2.16563e+06	0.945189	8.45411e-05	0.00350129	SNAP29	KAF3695573.1 Synaptosomal-associated protein 29 [Channa argus]	Cellular Processes;Genetic Information Processing	Transport and catabolism;Folding, sorting and degradation	ko04140//Autophagy - animal;ko04130//SNARE interactions in vesicular transport	K08509;K08509	GO:0000139//Golgi membrane;GO:0000323//lytic vacuole;GO:0000421//autophagosome membrane;GO:0005575//cellular_component;GO:0005577//fibrinogen complex;GO:0005622//intracellular;GO:0005623//cell;GO:0005628//prospore membrane;GO:0005634//nucleus;GO:0005654//nucleoplasm;GO:0005737//cytoplasm;GO:0005764//lysosome;GO:0005765//lysosomal membrane;GO:0005766//primary lysosome;GO:0005768//endosome;GO:00057…	GO:0000149//SNARE binding;GO:0003674//molecular_function;GO:0005102//receptor binding;GO:0005484//SNAP receptor activity;GO:0005488//binding;GO:0005515//protein binding;GO:0019905//syntaxin binding	GO:0000003//reproduction;GO:0000278//mitotic cell cycle;GO:0001505//regulation of neurotransmitter levels;GO:0001775//cell activation;GO:0002252//immune effector process;GO:0002263//cell activation involved in immune response;GO:0002274//myeloid leukocyte activation;GO:0002275//myeloid cell activation involved in immune response;GO:0002283//neutrophil activation involved in immune response;GO:000…	57	114	52	115	PF12352.8	V-SNARE_C	Domain	6	63
Carg_Chr15G008560.1	Carg_Chr15G008560.1	DEPs_DEGs	Cor	1371	1514	1625	850	724	1128	27.16	31.72	33.13	18.09	13.77	22.75	30.67	18.2033	-0.752626	0.000345516	0.00529046	4311756	4851353	738943	1.90604e+06	2.25548e+06	1.22352e+06	3.30068e+06	1.79501e+06	-0.87877	0.0113032	0.118127	MALT1	KAF3695500.1 Mucosa-associated lymphoid tissue lymphoma translocation protein 1 [Channa argus]	Human Diseases;Human Diseases;Environmental Information Processing;Organismal Systems;Organismal Systems;Organismal Systems	Infectious diseases;Infectious diseases;Signal transduction;Immune system;Immune system;Immune system	ko05131//Shigellosis;ko05152//Tuberculosis;ko04064//NF-kappa B signaling pathway;ko04625//C-type lectin receptor signaling pathway;ko04660//T cell receptor signaling pathway;ko04662//B cell receptor signaling pathway	K07369;K07369;K07369;K07369;K07369;K07369	GO:0001650//fibrillar center;GO:0005575//cellular_component;GO:0005622//intracellular;GO:0005623//cell;GO:0005634//nucleus;GO:0005730//nucleolus;GO:0005737//cytoplasm;GO:0005829//cytosol;GO:0031974//membrane-enclosed lumen;GO:0031981//nuclear lumen;GO:0032449//CBM complex;GO:0032991//macromolecular complex;GO:0043226//organelle;GO:0043227//membrane-bounded organelle;GO:0043228//non-membrane-bound…	GO:0002020//protease binding;GO:0003674//molecular_function;GO:0003824//catalytic activity;GO:0004175//endopeptidase activity;GO:0004197//cysteine-type endopeptidase activity;GO:0004842//ubiquitin-protein transferase activity;GO:0005488//binding;GO:0005515//protein binding;GO:0008047//enzyme activator activity;GO:0008233//peptidase activity;GO:0008234//cysteine-type peptidase activity;GO:0016740/…	GO:0001775//cell activation;GO:0001817//regulation of cytokine production;GO:0001819//positive regulation of cytokine production;GO:0001923//B-1 B cell differentiation;GO:0001932//regulation of protein phosphorylation;GO:0001934//positive regulation of protein phosphorylation;GO:0002218//activation of innate immune response;GO:0002220//innate immune response activating cell surface receptor signa…	108	172	104	173	PF13927.6	Ig_3	Domain	3	77
Carg_Chr15G008770.1	Carg_Chr15G008770.1	DEPs_DEGs	Cor	1916	2344	1691	1399	355	1529	47.56	61.54	43.2	37.31	8.46	38.64	50.7667	28.1367	-0.85143	0.0403059	0.156117	7640732	9395964	6453795	3.6049e+06	1641306	2.10181e+06	7.83016e+06	2.44934e+06	-1.67665	0.00570456	0.074521	PTGS1	KAF3695484.1 Prostaglandin G/H synthase 1 [Channa argus]	Metabolism;Organismal Systems;Organismal Systems;Organismal Systems;Metabolism	Global and overview maps;Immune system;Nervous system;Endocrine system;Lipid metabolism	ko01100//Metabolic pathways;ko04611//Platelet activation;ko04726//Serotonergic synapse;ko04923//Regulation of lipolysis in adipocyte;ko00590//Arachidonic acid metabolism	K00509;K00509;K00509;K00509;K00509	-	-	-	220	518	213	523	PF03098.15	An_peroxidase	Domain	150	469
Carg_Chr15G008920.1	Carg_Chr15G008920.1	DEPs_DEGs	Cor	125	82	136	262	289	201	10.54	7.31	11.8	23.74	23.39	17.25	9.88333	21.46	1.11858	0.000954823	0.01117	417687	466795	529453	747581	623992	832809	471312	734794	0.640658	0.00188879	0.034834	fabG	KAF3695471.1 D-erythrulose reductase [Channa argus]	-	-	-	-	-	GO:0004316//3-oxoacyl-[acyl-carrier-protein] reductase (NADPH) activity;GO:0004757//sepiapterin reductase activity;GO:0008667//2,3-dihydro-2,3-dihydroxybenzoate dehydrogenase activity;GO:0008678//2-deoxy-D-gluconate 3-dehydrogenase activity;GO:0016491//oxidoreductase activity;GO:0016630//protochlorophyllide reductase activity;GO:0050662//coenzyme binding;GO:0051287//NAD binding	GO:0000272//polysaccharide catabolic process;GO:0006633//fatty acid biosynthetic process;GO:0006729//tetrahydrobiopterin biosynthetic process;GO:0015995//chlorophyll biosynthetic process;GO:0055114//oxidation-reduction process	21	260	21	260	PF13561.6	adh_short_C2	Domain	1	234
Carg_Chr15G009370.1	Carg_Chr15G009370.1	DEPs_DEGs	Cor	381	290	287	98	47	234	10.45	8.41	8.1	2.89	1.24	6.53	8.98667	3.55333	-1.33861	0.00397116	0.0310094	8.32071e+06	8529191	11075960	7825926	4016149	5.396e+06	9.30862e+06	5.74603e+06	-0.696003	0.00721299	0.0871237	Camk2b	XP_003459930.1 calcium/calmodulin-dependent protein kinase type II subunit beta isoform X35 [Oreochromis niloticus]	Human Diseases;Human Diseases;Human Diseases;Cellular Processes;Environmental Information Processing;Environmental Information Processing;Organismal Systems;Organismal Systems;Organismal Systems;Organismal Systems;Environmental Information Processing;Organismal Systems;Organismal Systems;Cellular Processes;Environmental Information Processing;Human Diseases;Environmental Information Processing;Or…	Cancers;Cancers;Infectious diseases;Cell growth and death;Signal transduction;Signal transduction;Endocrine system;Development;Nervous system;Circulatory system;Signal transduction;Endocrine system;Nervous system;Cell growth and death;Signal transduction;Endocrine and metabolic diseases;Signal transduction;Sensory system;Nervous system;Endocrine system;Nervous system;Cancers;Endocrine system;Endo…	ko05200//Pathways in cancer;ko05205//Proteoglycans in cancer;ko05152//Tuberculosis;ko04217//Necroptosis;ko04020//Calcium signaling pathway;ko04024//cAMP signaling pathway;ko04921//Oxytocin signaling pathway;ko04360//Axon guidance;ko04722//Neurotrophin signaling pathway;ko04261//Adrenergic signaling in cardiomyocytes;ko04066//HIF-1 signaling pathway;ko04922//Glucagon signaling pathway;ko04728//Dop…	K04515;K04515;K04515;K04515;K04515;K04515;K04515;K04515;K04515;K04515;K04515;K04515;K04515;K04515;K04515;K04515;K04515;K04515;K04515;K04515;K04515;K04515;K04515;K04515;K04515;K04515;K04515;K04515;K04515;K04515	-	GO:0003847//1-alkyl-2-acetylglycerophosphocholine esterase activity;GO:0004672//protein kinase activity;GO:0004683//calmodulin-dependent protein kinase activity;GO:0005516//calmodulin binding;GO:0005524//ATP binding	GO:0006468//protein phosphorylation;GO:0016042//lipid catabolic process	13	271	13	271	PF00069.25	Pkinase	Domain	1	264
Carg_Chr15G010320.1	Carg_Chr15G010320.1	DEPs_DEGs	Cor	1490	758	2696	798	385	646	147.23	79.22	274.19	84.72	36.52	64.98	166.88	62.0733	-1.42677	0.000657396	0.00843011	3.33158e+06	1.23976e+06	1.13182e+06	391873	788324	182340	1.90105e+06	454179	-2.06546	0.0177837	0.15469	--	XP_031726441.1 C-X-C motif chemokine 13 [Anarrhichthys ocellatus]	Organismal Systems;Environmental Information Processing;Environmental Information Processing	Immune system;Signaling molecules and interaction;Signaling molecules and interaction	ko04062//Chemokine signaling pathway;ko04060//Cytokine-cytokine receptor interaction;ko04061//Viral protein interaction with cytokine and cytokine receptor	K10032;K10032;K10032	GO:0005576//extracellular region	GO:0008009//chemokine activity	GO:0006955//immune response	28	85	26	86	PF00048.20	IL8	Domain	3	59
Carg_Chr15G010910.1	Carg_Chr15G010910.1	DEPs_DEGs	Cor	5080	3204	2706	1734	1733	3235	63.48	42.35	34.81	23.27	20.79	41.15	46.88	28.4033	-0.722912	0.0195474	0.0950481	3.21138e+06	2.67665e+06	2.56327e+06	1.99907e+06	1.01668e+06	1.01504e+06	2.8171e+06	1.3436e+06	-1.06811	0.00294235	0.0465291	PARP14	KAF3695309.1 Poly [ADP-ribose] polymerase 14 [Channa argus]	-	-	-	-	-	GO:0003950//NAD+ ADP-ribosyltransferase activity	-	745	859	745	862	PF01661.21	Macro	Domain	1	115
Carg_Chr15G010930.1	Carg_Chr15G010930.1	DEPs_DEGs	Cor	242	214	320	1070	5892	445	2.38	2.22	3.23	11.3	55.57	4.45	2.61	23.7733	3.18722	0.00183888	0.0180509	2.73961e+06	2.08177e+06	1632868	2.94282e+06	5.85839e+06	3.96925e+06	2.15142e+06	4.25682e+06	0.984489	0.00055615	0.0155442	--	KAF3695307.1 hypothetical protein EXN66_Car010983 [Channa argus]	-	-	-	-	-	GO:0005509//calcium ion binding;GO:0008083//growth factor activity	-	313	458	312	460	PF11713.8	Peptidase_C80	Domain	2	152
Carg_Chr15G010960.1	Carg_Chr15G010960.1	DEPs_DEGs	Cor	654	554	497	1370	3477	1163	6.41	5.74	5.02	14.41	32.7	11.6	5.72333	19.57	1.77372	4.32099e-05	0.00115239	793924	679845	450958	1.29818e+06	2.09567e+06	740484	641576	1.37811e+06	1.103	0.00163529	0.0318711	--	KAF3695307.1 hypothetical protein EXN66_Car010983 [Channa argus]	-	-	-	-	GO:0030288//outer membrane-bounded periplasmic space;GO:0031362//anchored component of external side of plasma membrane;GO:0055052//ATP-binding cassette (ABC) transporter complex, substrate-binding subunit-containing	GO:0005509//calcium ion binding;GO:0008083//growth factor activity;GO:0015411//taurine-transporting ATPase activity;GO:0030977//taurine binding	GO:0015734//taurine transport	268	414	267	415	PF11713.8	Peptidase_C80	Domain	2	153
Carg_Chr15G011040.1	Carg_Chr15G011040.1	DEPs_DEGs	Cor	131	181	86	1187	3461	442	1.43	2.1	0.97	13.96	36.36	4.92	1.5	18.4133	3.61772	3.24596e-09	4.24778e-07	2.66657e+06	3218319	3.693e+06	4.41335e+06	4586717	6992193	3.19263e+06	5.33075e+06	0.739594	0.0114272	0.119077	C5	KAF3695294.1 Complement C5 C3 and PZP-like alpha-2-macroglobulin domain-containing protein 4 [Channa argus]	Human Diseases;Human Diseases;Human Diseases;Human Diseases;Organismal Systems;Environmental Information Processing;Human Diseases	Infectious diseases;Immune diseases;Infectious diseases;Infectious diseases;Immune system;Signaling molecules and interaction;Neurodegenerative diseases	ko05168//Herpes simplex infection;ko05322//Systemic lupus erythematosus;ko05133//Pertussis;ko05150//Staphylococcus aureus infection;ko04610//Complement and coagulation cascades;ko04080//Neuroactive ligand-receptor interaction;ko05020//Prion diseases	K03994;K03994;K03994;K03994;K03994;K03994;K03994	GO:0005575//cellular_component;GO:0005576//extracellular region;GO:0005579//membrane attack complex;GO:0005615//extracellular space;GO:0005623//cell;GO:0005886//plasma membrane;GO:0005887//integral component of plasma membrane;GO:0016020//membrane;GO:0016021//integral component of membrane;GO:0031224//intrinsic component of membrane;GO:0031226//intrinsic component of plasma membrane;GO:0032991//m…	GO:0001664//G-protein coupled receptor binding;GO:0003674//molecular_function;GO:0004857//enzyme inhibitor activity;GO:0004866//endopeptidase inhibitor activity;GO:0005102//receptor binding;GO:0005125//cytokine activity;GO:0005126//cytokine receptor binding;GO:0005488//binding;GO:0005515//protein binding;GO:0008009//chemokine activity;GO:0030234//enzyme regulator activity;GO:0030414//peptidase in…	GO:0000187//activation of MAPK activity;GO:0001701//in utero embryonic development;GO:0001817//regulation of cytokine production;GO:0001819//positive regulation of cytokine production;GO:0001932//regulation of protein phosphorylation;GO:0001934//positive regulation of protein phosphorylation;GO:0002250//adaptive immune response;GO:0002252//immune effector process;GO:0002253//activation of immune …	22	119	21	119	PF17790.1	MG1	Domain	2	101
Carg_Chr15G011520.1	Carg_Chr15G011520.1	DEPs_DEGs	Cor	678	571	942	1336	2800	1108	18.12	16.14	25.91	38.36	71.83	30.14	20.0567	46.7767	1.22171	0.00241946	0.021807	610169	637872	1.03703e+06	1.35118e+06	1.14128e+06	1.19891e+06	761691	1.23045e+06	0.691912	0.0400451	0.238059	Card9	KAF3695240.1 Caspase recruitment domain-containing protein 9 [Channa argus]	Human Diseases;Human Diseases;Organismal Systems;Organismal Systems	Infectious diseases;Infectious diseases;Immune system;Immune system	ko05168//Herpes simplex infection;ko05152//Tuberculosis;ko04621//NOD-like receptor signaling pathway;ko04625//C-type lectin receptor signaling pathway	K12794;K12794;K12794;K12794	GO:0005575//cellular_component;GO:0005622//intracellular;GO:0005623//cell;GO:0005737//cytoplasm;GO:0005829//cytosol;GO:0005886//plasma membrane;GO:0016020//membrane;GO:0044424//intracellular part;GO:0044444//cytoplasmic part;GO:0044464//cell part;GO:0071944//cell periphery	GO:0003674//molecular_function;GO:0003924//GTPase activity;GO:0005047//signal recognition particle binding;GO:0005488//binding;GO:0005515//protein binding;GO:0005525//GTP binding;GO:0019904//protein domain specific binding;GO:0042802//identical protein binding;GO:0042803//protein homodimerization activity;GO:0046983//protein dimerization activity;GO:0050700//CARD domain binding	GO:0001817//regulation of cytokine production;GO:0001819//positive regulation of cytokine production;GO:0001932//regulation of protein phosphorylation;GO:0001934//positive regulation of protein phosphorylation;GO:0002218//activation of innate immune response;GO:0002220//innate immune response activating cell surface receptor signaling pathway;GO:0002223//stimulatory C-type lectin receptor signali…	14	96	11	97	PF00619.21	CARD	Domain	4	84
Carg_Chr16G000750.1	Carg_Chr16G000750.1	DEPs_DEGs	Cor	433	505	635	262	243	393	27.13	33.47	40.95	17.64	14.62	25.07	33.85	19.11	-0.824828	0.00103428	0.0118495	712861	842662	1.02081e+06	385320	384076	444788	858778	404728	-1.08533	0.0467283	0.25803	PCMTD1	KAF3699435.1 Protein-L-isoaspartate O-methyltransferase domain-containing protein 1 [Channa argus]	-	-	-	-	GO:0005575//cellular_component;GO:0005622//intracellular;GO:0005623//cell;GO:0005737//cytoplasm;GO:0016020//membrane;GO:0031515//tRNA (m1A) methyltransferase complex;GO:0044424//intracellular part;GO:0044464//cell part	GO:0003674//molecular_function;GO:0003677//DNA binding;GO:0003824//catalytic activity;GO:0004719//protein-L-isoaspartate (D-aspartate) O-methyltransferase activity;GO:0008168//methyltransferase activity;GO:0008171//O-methyltransferase activity;GO:0008276//protein methyltransferase activity;GO:0008757//S-adenosylmethionine-dependent methyltransferase activity;GO:0010340//carboxyl-O-methyltransfera…	GO:0006260//DNA replication;GO:0006464//cellular protein modification process;GO:0006479//protein methylation;GO:0006807//nitrogen compound metabolic process;GO:0008150//biological_process;GO:0008152//metabolic process;GO:0008213//protein alkylation;GO:0009234//menaquinone biosynthetic process;GO:0009987//cellular process;GO:0019538//protein metabolic process;GO:0030091//protein repair;GO:0030488…	10	222	9	224	PF01135.19	PCMT	Family	2	208
Carg_Chr16G001080.1	Carg_Chr16G001080.1	DEPs_DEGs	Cor	4870	6744	8411	3073	1127	5579	77.11	112.94	137.07	52.28	17.13	89.92	109.04	53.11	-1.0378	0.0181985	0.0903661	1.7925e+06	1.825e+06	943699	1296626	429384	645918	1.5204e+06	790643	-0.943352	0.000658599	0.0170521	IRF4	AWP04001.1 Interferon regulatory factor-4 [Scophthalmus maximus]	Organismal Systems	Immune system	ko04659//Th17 cell differentiation	K09445	-	GO:0000976//transcription regulatory region sequence-specific DNA binding;GO:0003700//transcription factor activity, sequence-specific DNA binding	GO:0006355//regulation of transcription, DNA-templated	2	52	1	53	PF00605.17	IRF	Domain	54	104
Carg_Chr16G003370.1	Carg_Chr16G003370.1	DEPs_DEGs	Diff	921	833	683	1454	1862	1033	44.24	42.32	33.76	75.03	85.85	50.51	40.1067	70.4633	0.813031	0.0146026	0.0772632	2.80928e+06	3.49023e+06	2160522	1.76422e+06	2.09239e+06	1.51231e+06	2.82001e+06	1.78964e+06	-0.656028	0.0446994	0.251621	RAB11B	XP_019965190.1 PREDICTED: ras-related protein Rab-11B [Paralichthys olivaceus]	Cellular Processes;Human Diseases;Environmental Information Processing;Organismal Systems	Transport and catabolism;Infectious diseases;Signal transduction;Excretory system	ko04144//Endocytosis;ko05164//Influenza A;ko04152//AMPK signaling pathway;ko04962//Vasopressin-regulated water reabsorption	K07905;K07905;K07905;K07905	GO:0005737//cytoplasm	GO:0003924//GTPase activity;GO:0005524//ATP binding;GO:0005525//GTP binding;GO:0016887//ATPase activity;GO:0017111//nucleoside-triphosphatase activity;GO:0043022//ribosome binding;GO:0051539//4 iron, 4 sulfur cluster binding	GO:0006400//tRNA modification;GO:0006412//translation;GO:0006576//cellular biogenic amine metabolic process;GO:0008150//biological_process;GO:0042254//ribosome biogenesis;GO:0046336//ethanolamine catabolic process;GO:0051186//cofactor metabolic process	13	173	13	174	PF00071.22	Ras	Domain	1	161
Carg_Chr16G004670.1	Carg_Chr16G004670.1	DEPs_DEGs	Cor	791	505	659	3252	4241	1532	88.71	59.91	76.07	391.86	456.58	174.91	74.8967	341.117	2.18729	5.14055e-08	4.8606e-06	113403208	107113272	170496624	182997184	328430304	336101760	1.30338e+08	2.8251e+08	1.11605	0.00788612	0.092741	PRDX1	KAF3699065.1 Peroxiredoxin-1 [Channa argus]	Human Diseases;Cellular Processes	Infectious diseases;Transport and catabolism	ko05146//Amoebiasis;ko04146//Peroxisome	K13279;K13279	GO:0000228//nuclear chromosome;GO:0000785//chromatin;GO:0000790//nuclear chromatin;GO:0000791//euchromatin;GO:0005575//cellular_component;GO:0005622//intracellular;GO:0005623//cell;GO:0005634//nucleus;GO:0005694//chromosome;GO:0005719//nuclear euchromatin;GO:0005730//nucleolus;GO:0005737//cytoplasm;GO:0005739//mitochondrion;GO:0005759//mitochondrial matrix;GO:0005777//peroxisome;GO:0005782//perox…	GO:0003674//molecular_function;GO:0003824//catalytic activity;GO:0004601//peroxidase activity;GO:0005488//binding;GO:0005515//protein binding;GO:0008379//thioredoxin peroxidase activity;GO:0016209//antioxidant activity;GO:0016491//oxidoreductase activity;GO:0016684//oxidoreductase activity, acting on peroxide as acceptor;GO:0020037//heme binding;GO:0042802//identical protein binding;GO:0042803//p…	GO:0000302//response to reactive oxygen species;GO:0000303//response to superoxide;GO:0000305//response to oxygen radical;GO:0001501//skeletal system development;GO:0001775//cell activation;GO:0001906//cell killing;GO:0001909//leukocyte mediated cytotoxicity;GO:0001932//regulation of protein phosphorylation;GO:0002228//natural killer cell mediated immunity;GO:0002252//immune effector process;GO:0…	8	141	8	142	PF00578.21	AhpC-TSA	Domain	1	123
Carg_Chr16G005010.1	Carg_Chr16G005010.1	DEPs_DEGs	Cor	1645	1664	2099	4940	5420	6784	23.29	24.92	30.59	75.14	73.66	97.77	26.2667	82.19	1.64573	3.55672e-13	1.10201e-10	1.83233e+06	687547	845954	3864299	1.07312e+06	3.02448e+06	1.12194e+06	2.65396e+06	1.24215	2.2968e-05	0.00127509	TFRC	KAF3699035.1 Transferrin receptor protein 1 [Channa argus]	Cellular Processes;Cellular Processes;Environmental Information Processing;Organismal Systems;Cellular Processes	Transport and catabolism;Transport and catabolism;Signal transduction;Immune system;Cell growth and death	ko04144//Endocytosis;ko04145//Phagosome;ko04066//HIF-1 signaling pathway;ko04640//Hematopoietic cell lineage;ko04216//Ferroptosis	K06503;K06503;K06503;K06503;K06503	GO:0005575//cellular_component;GO:0005576//extracellular region;GO:0005615//extracellular space;GO:0005622//intracellular;GO:0005623//cell;GO:0005634//nucleus;GO:0005737//cytoplasm;GO:0005739//mitochondrion;GO:0005768//endosome;GO:0005769//early endosome;GO:0005886//plasma membrane;GO:0005887//integral component of plasma membrane;GO:0005905//coated pit;GO:0009897//external side of plasma membran…	GO:0001618//virus receptor activity;GO:0003674//molecular_function;GO:0003676//nucleic acid binding;GO:0003723//RNA binding;GO:0003725//double-stranded RNA binding;GO:0004998//transferrin receptor activity;GO:0005215//transporter activity;GO:0005381//iron ion transmembrane transporter activity;GO:0005488//binding;GO:0005515//protein binding;GO:0008324//cation transmembrane transporter activity;GO…	GO:0000018//regulation of DNA recombination;GO:0000041//transition metal ion transport;GO:0001101//response to acid chemical;GO:0001666//response to hypoxia;GO:0002376//immune system process;GO:0002520//immune system development;GO:0002521//leukocyte differentiation;GO:0002526//acute inflammatory response;GO:0002573//myeloid leukocyte differentiation;GO:0002637//regulation of immunoglobulin produ…	224	288	224	338	PF02225.22	PA	Family	1	54
Carg_Chr16G005900.1	Carg_Chr16G005900.1	DEPs_DEGs	Cor	976	762	840	1937	2041	1529	36.2	29.9	32.07	77.2	72.68	57.74	32.7233	69.2067	1.08059	2.74174e-05	0.00081475	283980	247463	340075	431054	613196	686270	290506	576840	0.989605	0.0127056	0.126516	Psmb5	KAF3698954.1 Proteasome subunit beta type-5 [Channa argus]	Genetic Information Processing	Folding, sorting and degradation	ko03050//Proteasome	K02737	GO:0000502//proteasome complex;GO:0005575//cellular_component;GO:0005622//intracellular;GO:0005623//cell;GO:0005634//nucleus;GO:0005654//nucleoplasm;GO:0005737//cytoplasm;GO:0005783//endoplasmic reticulum;GO:0005789//endoplasmic reticulum membrane;GO:0005813//centrosome;GO:0005815//microtubule organizing center;GO:0005829//cytosol;GO:0005839//proteasome core complex;GO:0005856//cytoskeleton;GO:00…	GO:0003674//molecular_function;GO:0003824//catalytic activity;GO:0004175//endopeptidase activity;GO:0004176//ATP-dependent peptidase activity;GO:0004298//threonine-type endopeptidase activity;GO:0008083//growth factor activity;GO:0008233//peptidase activity;GO:0016787//hydrolase activity;GO:0070003//threonine-type peptidase activity;GO:0070011//peptidase activity, acting on L-amino acid peptides	GO:0006464//cellular protein modification process;GO:0006508//proteolysis;GO:0006511//ubiquitin-dependent protein catabolic process;GO:0006807//nitrogen compound metabolic process;GO:0006950//response to stress;GO:0006979//response to oxidative stress;GO:0007088//regulation of mitotic nuclear division;GO:0007346//regulation of mitotic cell cycle;GO:0008150//biological_process;GO:0008152//metaboli…	67	247	65	247	PF00227.26	Proteasome	Domain	3	190
Carg_Chr16G007270.1	Carg_Chr16G007270.1	DEPs_DEGs	Cor	18	16	24	108	96	66	2.16	2.03	2.96	13.92	11.05	8.06	2.38333	11.01	2.20776	4.37646e-07	3.08387e-05	597130	240266	237386	638806	948103	1.07359e+06	358261	886832	1.30765	0.0143761	0.135689	cnpy1	KAF3698823.1 Protein canopy-1 Protein D121 Precursor [Channa argus]	-	-	-	-	GO:0005575//cellular_component;GO:0005622//intracellular;GO:0005623//cell;GO:0005737//cytoplasm;GO:0005783//endoplasmic reticulum;GO:0012505//endomembrane system;GO:0043226//organelle;GO:0043227//membrane-bounded organelle;GO:0043229//intracellular organelle;GO:0043231//intracellular membrane-bounded organelle;GO:0044424//intracellular part;GO:0044444//cytoplasmic part;GO:0044464//cell part	-	GO:0003002//regionalization;GO:0006629//lipid metabolic process;GO:0007154//cell communication;GO:0007165//signal transduction;GO:0007166//cell surface receptor signaling pathway;GO:0007167//enzyme linked receptor protein signaling pathway;GO:0007169//transmembrane receptor protein tyrosine kinase signaling pathway;GO:0007275//multicellular organism development;GO:0007368//determination of left/r…	29	176	29	176	PF11938.8	DUF3456	Family	1	156
Carg_Chr16G007390.1	Carg_Chr16G007390.1	DEPs_DEGs	Diff	249	145	212	1290	2988	806	6.01	3.7	5.27	33.45	69.23	19.8	4.99333	40.8267	3.03144	1.18031e-10	2.30259e-08	2.43726e+06	3811590	7617931	1.641e+06	1.6582e+06	1.49552e+06	4.62226e+06	1.59824e+06	-1.53212	7.19952e-08	1.4421e-05	vim	KAF3698810.1 Vimentin [Channa argus]	Human Diseases;Human Diseases	Infectious diseases;Cancers	ko05169//Epstein-Barr virus infection;ko05206//MicroRNAs in cancer	K07606;K07606	GO:0005575//cellular_component;GO:0005622//intracellular;GO:0005623//cell;GO:0005634//nucleus;GO:0005737//cytoplasm;GO:0005777//peroxisome;GO:0005829//cytosol;GO:0005844//polysome;GO:0005856//cytoskeleton;GO:0005882//intermediate filament;GO:0005886//plasma membrane;GO:0016020//membrane;GO:0016363//nuclear matrix;GO:0016459//myosin complex;GO:0019028//viral capsid;GO:0019031//viral envelope;GO:00…	GO:0003674//molecular_function;GO:0003676//nucleic acid binding;GO:0003700//transcription factor activity, sequence-specific DNA binding;GO:0003723//RNA binding;GO:0003725//double-stranded RNA binding;GO:0005198//structural molecule activity;GO:0005200//structural constituent of cytoskeleton;GO:0005212//structural constituent of eye lens;GO:0005488//binding;GO:0005515//protein binding;GO:0005524/…	GO:0000003//reproduction;GO:0001654//eye development;GO:0001701//in utero embryonic development;GO:0001890//placenta development;GO:0001893//maternal placenta development;GO:0002064//epithelial cell development;GO:0002088//lens development in camera-type eye;GO:0002376//immune system process;GO:0003006//developmental process involved in reproduction;GO:0003008//system process;GO:0003012//muscle s…	8	89	6	89	PF04732.14	Filament_head	Family	3	87
Carg_Chr16G007610.1	Carg_Chr16G007610.1	DEPs_DEGs	Cor	1608	2365	2399	9536	17954	9422	22.46	34.95	34.49	143.13	240.76	133.99	30.6333	172.627	2.49448	1.85536e-14	8.68679e-12	2.38019e+06	2.99464e+06	3145450	5168411	9302256	8447822	2.84009e+06	7.6395e+06	1.42754	6.90288e-08	1.42219e-05	MRC1	KAF3698790.1 Macrophage mannose receptor 1 [Channa argus]	Human Diseases;Cellular Processes	Infectious diseases;Transport and catabolism	ko05152//Tuberculosis;ko04145//Phagosome	K06560;K06560	GO:0005575//cellular_component;GO:0005576//extracellular region;GO:0005615//extracellular space;GO:0005623//cell;GO:0009986//cell surface;GO:0044421//extracellular region part;GO:0044464//cell part	GO:0003674//molecular_function;GO:0005488//binding;GO:0005534//galactose binding;GO:0030246//carbohydrate binding;GO:0036094//small molecule binding;GO:0048029//monosaccharide binding	GO:0000003//reproduction;GO:0007320//insemination;GO:0007610//behavior;GO:0007617//mating behavior;GO:0007618//mating;GO:0007620//copulation;GO:0008104//protein localization;GO:0008150//biological_process;GO:0019098//reproductive behavior;GO:0019953//sexual reproduction;GO:0022414//reproductive process;GO:0032501//multicellular organismal process;GO:0032504//multicellular organism reproduction;GO…	167	207	167	207	PF00040.19	fn2	Domain	1	42
Carg_Chr16G007940.1	Carg_Chr16G007940.1	DEPs_DEGs	Cor	2336	2373	2647	7502	5977	5072	113.17	121.6	131.99	390.48	277.96	250.14	122.253	306.193	1.32457	1.15337e-07	1.00415e-05	21781866	18904456	14730114	26867434	29853926	31397808	1.84721e+07	29373056	0.669142	0.014327	0.135417	CALR	KAF3698753.1 Calreticulin CRP55 Calregulin Endoplasmic reticulum resident protein 60 [Channa argus]	Human Diseases;Human Diseases;Human Diseases;Human Diseases;Human Diseases;Genetic Information Processing;Cellular Processes;Human Diseases;Organismal Systems	Infectious disease: viral;Infectious diseases;Infectious diseases;Infectious diseases;Infectious diseases;Folding, sorting and degradation;Transport and catabolism;Infectious diseases;Immune system	ko05170//Human immunodeficiency virus 1 infection;ko05169//Epstein-Barr virus infection;ko05163//Human cytomegalovirus infection;ko05168//Herpes simplex infection;ko05166//HTLV-I infection;ko04141//Protein processing in endoplasmic reticulum;ko04145//Phagosome;ko05142//Chagas disease (American trypanosomiasis);ko04612//Antigen processing and presentation	K08057;K08057;K08057;K08057;K08057;K08057;K08057;K08057;K08057	GO:0005783//endoplasmic reticulum;GO:0032865//ERMES complex	GO:0005509//calcium ion binding;GO:0051082//unfolded protein binding	GO:0006457//protein folding;GO:0007005//mitochondrion organization	62	296	62	298	PF00262.18	Calreticulin	Family	1	253
Carg_Chr16G007950.1	Carg_Chr16G007950.1	DEPs_DEGs	Cor	715	888	980	1260	1983	1265	11.54	15.16	16.28	21.86	30.73	20.79	14.3267	24.46	0.771721	0.0085441	0.0532339	1.51452e+06	1.51431e+06	1.48161e+06	2.19604e+06	3.16865e+06	2.97187e+06	1.50348e+06	2.77885e+06	0.886182	0.00553643	0.0731784	EPS15L1	KAF3698752.1 Epidermal growth factor receptor substrate 15-like 1 Eps15-related protein [Channa argus]	Cellular Processes	Transport and catabolism	ko04144//Endocytosis	K12472	GO:0005940//septin ring;GO:0016021//integral component of membrane	GO:0005509//calcium ion binding;GO:0005515//protein binding;GO:0005524//ATP binding	GO:0000921//septin ring assembly;GO:0006886//intracellular protein transport;GO:0007059//chromosome segregation;GO:0016192//vesicle-mediated transport;GO:0030261//chromosome condensation	19	79	14	92	PF12763.7	EF-hand_4	Family	14	73
Carg_Chr16G008900.1	Carg_Chr16G008900.1	DEPs_DEGs	Cor	190	171	166	288	361	261	14.59	13.89	13.12	23.77	26.62	20.41	13.8667	23.6	0.767166	0.00820869	0.0517811	342962	215877	214321	469153	390000	486952	257720	448702	0.799953	0.00056889	0.0156036	Pex19	XP_022613735.1 peroxisomal biogenesis factor 19 [Seriola dumerili]	Cellular Processes	Transport and catabolism	ko04146//Peroxisome	K13337	GO:0005575//cellular_component;GO:0005622//intracellular;GO:0005623//cell;GO:0005634//nucleus;GO:0005654//nucleoplasm;GO:0005737//cytoplasm;GO:0005777//peroxisome;GO:0005778//peroxisomal membrane;GO:0005829//cytosol;GO:0005886//plasma membrane;GO:0005903//brush border;GO:0016020//membrane;GO:0016021//integral component of membrane;GO:0031090//organelle membrane;GO:0031224//intrinsic component of …	GO:0000268//peroxisome targeting sequence binding;GO:0003674//molecular_function;GO:0005048//signal sequence binding;GO:0005102//receptor binding;GO:0005488//binding;GO:0005515//protein binding;GO:0019899//enzyme binding;GO:0033218//amide binding;GO:0033328//peroxisome membrane targeting sequence binding;GO:0036105//peroxisome membrane class-1 targeting sequence binding;GO:0042277//peptide bindin…	GO:0002119//nematode larval development;GO:0002164//larval development;GO:0006457//protein folding;GO:0006605//protein targeting;GO:0006612//protein targeting to membrane;GO:0006625//protein targeting to peroxisome;GO:0006810//transport;GO:0006886//intracellular protein transport;GO:0006996//organelle organization;GO:0007031//peroxisome organization;GO:0007275//multicellular organism development;…	66	291	64	291	PF04614.12	Pex19	Family	3	244
Carg_Chr16G009330.1	Carg_Chr16G009330.1	DEPs_DEGs	Cor	310	357	186	566	1047	407	23.33	28.42	14.41	45.77	75.65	31.19	22.0533	50.87	1.20582	0.0066013	0.0443928	926150	423386	638058	2.00634e+06	2060703	1.77464e+06	662531	1.94723e+06	1.55536	0.013662	0.132854	PNP	KAF3698641.1 Purine nucleoside phosphorylase [Channa argus]	Metabolism;Metabolism;Metabolism;Metabolism	Global and overview maps;Nucleotide metabolism;Nucleotide metabolism;Metabolism of cofactors and vitamins	ko01100//Metabolic pathways;ko00230//Purine metabolism;ko00240//Pyrimidine metabolism;ko00760//Nicotinate and nicotinamide metabolism	K03783;K03783;K03783;K03783	-	GO:0003824//catalytic activity;GO:0004731//purine-nucleoside phosphorylase activity;GO:0017061//S-methyl-5-thioadenosine phosphorylase activity	GO:0006139//nucleobase-containing compound metabolic process;GO:0006168//adenine salvage;GO:0009116//nucleoside metabolic process;GO:0019509//L-methionine biosynthetic process from methylthioadenosine	33	285	32	286	PF01048.20	PNP_UDP_1	Domain	2	233
Carg_Chr17G000510.1	Carg_Chr17G000510.1	DEPs_DEGs	Cor	2779	2650	2206	1234	991	1978	34.42	34.72	28.12	16.42	11.78	24.94	32.42	17.7133	-0.872048	0.00135871	0.0143997	16694003	20236972	21439366	11543225	8416079	9951590	1.94568e+07	9970298	-0.964564	3.50878e-09	1.25511e-06	Pygm	KAF3697488.1 Glycogen phosphorylase, muscle form [Channa argus]	Metabolism;Cellular Processes;Organismal Systems;Organismal Systems;Human Diseases;Metabolism	Global and overview maps;Cell growth and death;Endocrine system;Endocrine system;Endocrine and metabolic diseases;Carbohydrate metabolism	ko01100//Metabolic pathways;ko04217//Necroptosis;ko04910//Insulin signaling pathway;ko04922//Glucagon signaling pathway;ko04931//Insulin resistance;ko00500//Starch and sucrose metabolism	K00688;K00688;K00688;K00688;K00688;K00688	GO:0016021//integral component of membrane	GO:0004645//phosphorylase activity;GO:0008184//glycogen phosphorylase activity;GO:0008827//cytochrome o ubiquinol oxidase activity	GO:0005975//carbohydrate metabolic process;GO:0005977//glycogen metabolic process;GO:0022900//electron transport chain;GO:0055114//oxidation-reduction process	114	827	113	828	PF00343.20	Phosphorylase	Family	2	710
Carg_Chr17G000590.1	Carg_Chr17G000590.1	DEPs_DEGs	Diff	221	197	227	374	368	362	38.43	36.23	40.62	69.87	61.42	64.08	38.4267	65.1233	0.761067	0.00183288	0.0180117	23455788	42320656	55709064	17385228	24437974	15558961	4.04952e+07	1.91274e+07	-1.08211	0.0307313	0.20847	H2AFZ	XP_003458968.1 histone H2A.Z isoform X2 [Oreochromis niloticus]	Cellular Processes;Human Diseases;Human Diseases	Cell growth and death;Substance dependence;Immune diseases	ko04217//Necroptosis;ko05034//Alcoholism;ko05322//Systemic lupus erythematosus	K11251;K11251;K11251	GO:0000228//nuclear chromosome;GO:0000785//chromatin;GO:0000786//nucleosome;GO:0000790//nuclear chromatin;GO:0000791//euchromatin;GO:0000792//heterochromatin;GO:0005575//cellular_component;GO:0005622//intracellular;GO:0005623//cell;GO:0005634//nucleus;GO:0005694//chromosome;GO:0005719//nuclear euchromatin;GO:0005720//nuclear heterochromatin;GO:0031974//membrane-enclosed lumen;GO:0031981//nuclear …	GO:0000976//transcription regulatory region sequence-specific DNA binding;GO:0000977//RNA polymerase II regulatory region sequence-specific DNA binding;GO:0000978//RNA polymerase II core promoter proximal region sequence-specific DNA binding;GO:0000979//RNA polymerase II core promoter sequence-specific DNA binding;GO:0000980//RNA polymerase II distal enhancer sequence-specific DNA binding;GO:0000…	GO:0006325//chromatin organization;GO:0006342//chromatin silencing;GO:0006355//regulation of transcription, DNA-templated;GO:0006357//regulation of transcription from RNA polymerase II promoter;GO:0006996//organelle organization;GO:0007275//multicellular organism development;GO:0008150//biological_process;GO:0009719//response to endogenous stimulus;GO:0009725//response to hormone;GO:0009889//regu…	7	94	4	94	PF00125.24	Histone	Domain	44	131
Carg_Chr17G001070.1	Carg_Chr17G001070.1	DEPs_DEGs	Cor	329	278	252	502	618	522	14.4	12.87	11.36	23.61	25.97	23.26	12.8767	24.28	0.915009	0.000642997	0.00831553	2.9354e+06	1.76821e+06	1.15342e+06	3632386	3.42153e+06	3.9472e+06	1.95234e+06	3.66704e+06	0.909407	0.000108039	0.00418856	GRPEL1	XP_026208128.1 grpE protein homolog 1, mitochondrial [Anabas testudineus]	-	-	-	-	GO:0001405//presequence translocase-associated import motor;GO:0005575//cellular_component;GO:0005622//intracellular;GO:0005623//cell;GO:0005634//nucleus;GO:0005737//cytoplasm;GO:0005739//mitochondrion;GO:0005740//mitochondrial envelope;GO:0005743//mitochondrial inner membrane;GO:0005744//mitochondrial inner membrane presequence translocase complex;GO:0005759//mitochondrial matrix;GO:0005801//cis…	GO:0000166//nucleotide binding;GO:0000774//adenyl-nucleotide exchange factor activity;GO:0001671//ATPase activator activity;GO:0003674//molecular_function;GO:0005488//binding;GO:0005515//protein binding;GO:0008047//enzyme activator activity;GO:0017076//purine nucleotide binding;GO:0019899//enzyme binding;GO:0030234//enzyme regulator activity;GO:0030554//adenyl nucleotide binding;GO:0036094//small…	GO:0006260//DNA replication;GO:0006457//protein folding;GO:0006605//protein targeting;GO:0006626//protein targeting to mitochondrion;GO:0006810//transport;GO:0006839//mitochondrial transport;GO:0006886//intracellular protein transport;GO:0006996//organelle organization;GO:0007005//mitochondrion organization;GO:0008104//protein localization;GO:0008150//biological_process;GO:0009987//cellular proce…	43	211	34	211	PF01025.19	GrpE	Family	4	166
Carg_Chr17G001120.1	Carg_Chr17G001120.1	DEPs_DEGs	Cor	857	456	501	186	93	276	91.25	51.36	54.9	21.28	9.51	29.92	65.8367	20.2367	-1.70192	2.39534e-05	0.000744359	794926	1.10085e+06	1.80423e+06	434365	461942	491992	1.23334e+06	462766	-1.41421	0.00250417	0.0420922	--	KAF3697544.1 C-C motif chemokine 4 -like protein Macrophage inflammatory protein 1-beta -like protein [Channa argus]	Human Diseases;Organismal Systems;Human Diseases;Organismal Systems;Human Diseases;Environmental Information Processing;Environmental Information Processing	Infectious diseases;Immune system;Infectious diseases;Immune system;Immune diseases;Signaling molecules and interaction;Signaling molecules and interaction	ko05163//Human cytomegalovirus infection;ko04062//Chemokine signaling pathway;ko05142//Chagas disease (American trypanosomiasis);ko04620//Toll-like receptor signaling pathway;ko05323//Rheumatoid arthritis;ko04060//Cytokine-cytokine receptor interaction;ko04061//Viral protein interaction with cytokine and cytokine receptor	K05408;K05408;K05408;K05408;K05408;K05408;K05408	GO:0005575//cellular_component;GO:0005576//extracellular region;GO:0005615//extracellular space;GO:0005622//intracellular;GO:0005623//cell;GO:0044421//extracellular region part;GO:0044464//cell part	GO:0001664//G-protein coupled receptor binding;GO:0003674//molecular_function;GO:0003824//catalytic activity;GO:0004672//protein kinase activity;GO:0005102//receptor binding;GO:0005125//cytokine activity;GO:0005126//cytokine receptor binding;GO:0005488//binding;GO:0005515//protein binding;GO:0005539//glycosaminoglycan binding;GO:0008009//chemokine activity;GO:0008047//enzyme activator activity;GO…	GO:0000165//MAPK cascade;GO:0001763//morphogenesis of a branching structure;GO:0001932//regulation of protein phosphorylation;GO:0001934//positive regulation of protein phosphorylation;GO:0001936//regulation of endothelial cell proliferation;GO:0001938//positive regulation of endothelial cell proliferation;GO:0002009//morphogenesis of an epithelium;GO:0002376//immune system process;GO:0002544//ch…	30	86	29	86	PF00048.20	IL8	Domain	2	60
Carg_Chr17G001320.1	Carg_Chr17G001320.1	DEPs_DEGs	Cor	52	29	40	2425	6364	624	2.51	1.48	1.98	125.59	294.47	30.62	1.99	150.227	6.23823	1.25001e-22	2.63365e-19	3.11901e+06	3.85719e+06	5216778	6950645	9582654	8032464	4.06433e+06	8.18859e+06	1.0106	0.0361568	0.225691	epd	KAF3697560.1 Ependymin-1 Ependymin I [Channa argus]	-	-	-	-	GO:0005576//extracellular region	GO:0005509//calcium ion binding	GO:0007160//cell-matrix adhesion	112	237	111	237	PF00811.18	Ependymin	Family	2	127
Carg_Chr17G001460.1	Carg_Chr17G001460.1	DEPs_DEGs	Cor	397	251	333	987	1374	425	45.43	30.38	39.22	121.36	150.94	49.51	38.3433	107.27	1.4842	0.000915293	0.0108217	392132	196315	163235	860039	371058	558159	250561	596419	1.25117	0.0077653	0.0918573	TIFA	KAF3697574.1 TRAF-interacting protein with FHA domain-containing protein A TRAF2-binding protein [Channa argus]	-	-	-	-	GO:0005575//cellular_component;GO:0005622//intracellular;GO:0005623//cell;GO:0044464//cell part	GO:0005515//protein binding	GO:0007154//cell communication;GO:0007165//signal transduction;GO:0007249//I-kappaB kinase/NF-kappaB signaling;GO:0008150//biological_process;GO:0009987//cellular process;GO:0023052//signaling;GO:0035556//intracellular signal transduction;GO:0050789//regulation of biological process;GO:0050794//regulation of cellular process;GO:0050896//response to stimulus;GO:0051716//cellular response to stimul…	50	122	49	122	PF00498.26	FHA	Family	2	69
Carg_Chr17G002060.1	Carg_Chr17G002060.1	DEPs_DEGs	Cor	66	57	44	39	38	14	4.76	4.35	3.27	3.02	2.63	1.03	4.12667	2.22667	-0.890091	0.0467848	0.17284	1.79645e+06	1916088	1.55493e+06	1.01329e+06	1.04593e+06	591705	1.75583e+06	883639	-0.99062	0.0297382	0.205798	Efnb3	KAF3697607.1 Ephrin-B2 EPH-related receptor tyrosine kinase ligand 5 [Channa argus]	Organismal Systems	Development	ko04360//Axon guidance	K05463	GO:0005575//cellular_component;GO:0005623//cell;GO:0005886//plasma membrane;GO:0005887//integral component of plasma membrane;GO:0009522//photosystem I;GO:0009538//photosystem I reaction center;GO:0016020//membrane;GO:0016021//integral component of membrane;GO:0031224//intrinsic component of membrane;GO:0031226//intrinsic component of plasma membrane;GO:0044425//membrane part;GO:0044459//plasma m…	GO:0001618//virus receptor activity;GO:0003674//molecular_function;GO:0003824//catalytic activity;GO:0004672//protein kinase activity;GO:0004713//protein tyrosine kinase activity;GO:0004714//transmembrane receptor protein tyrosine kinase activity;GO:0004888//transmembrane signaling receptor activity;GO:0005003//ephrin receptor activity;GO:0005005//transmembrane-ephrin receptor activity;GO:0005102…	GO:0000902//cell morphogenesis;GO:0000904//cell morphogenesis involved in differentiation;GO:0002376//immune system process;GO:0002682//regulation of immune system process;GO:0002684//positive regulation of immune system process;GO:0002694//regulation of leukocyte activation;GO:0002696//positive regulation of leukocyte activation;GO:0006464//cellular protein modification process;GO:0006468//prote…	51	146	48	154	PF00812.17	Ephrin	Domain	15	109
Carg_Chr17G002790.1	Carg_Chr17G002790.1	DEPs_DEGs	Cor	900	1025	1556	484	323	694	23.62	28.45	42.03	13.65	8.14	18.54	31.3667	13.4433	-1.22234	0.00011138	0.00226293	508140	406665	158009	271234	203970	159401	357605	211535	-0.757469	0.00253207	0.0421904	cpras1	KAF3697675.1 Circularly permutated Ras protein 1 [Channa argus]	-	-	-	-	GO:0030127//COPII vesicle coat	GO:0008270//zinc ion binding	GO:0006886//intracellular protein transport;GO:0006888//ER to Golgi vesicle-mediated transport	119	152	119	153	PF04810.15	zf-Sec23_Sec24	Domain	1	36
Carg_Chr17G003240.1	Carg_Chr17G003240.1	DEPs_DEGs	Cor	1749	1284	1151	499	228	1416	33.38	25.92	22.61	10.23	4.18	27.51	27.3033	13.9733	-0.966401	0.0437034	0.164838	1240415	1.5421e+06	1.73929e+06	999800	515819	491516	1.50727e+06	669045	-1.17176	0.000220815	0.00765526	DGKD	TMS02243.1 hypothetical protein E3U43_007783 [Larimichthys crocea]	Metabolism;Environmental Information Processing;Environmental Information Processing;Human Diseases;Metabolism;Organismal Systems;Metabolism	Global and overview maps;Signal transduction;Signal transduction;Cancers;Lipid metabolism;Development and regeneration;Lipid metabolism	ko01100//Metabolic pathways;ko04072//Phospholipase D signaling pathway;ko04070//Phosphatidylinositol signaling system;ko05231//Choline metabolism in cancer;ko00564//Glycerophospholipid metabolism;ko04361//Axon regeneration;ko00561//Glycerolipid metabolism	K00901;K00901;K00901;K00901;K00901;K00901;K00901	GO:0005575//cellular_component	GO:0001727//lipid kinase activity;GO:0004143//diacylglycerol kinase activity;GO:0005515//protein binding;GO:0016301//kinase activity	GO:0007205//protein kinase C-activating G-protein coupled receptor signaling pathway;GO:0008150//biological_process;GO:0035556//intracellular signal transduction	55	145	54	146	PF00169.29	PH	Domain	2	104
Carg_Chr17G003840.1	Carg_Chr17G003840.1	DEPs_DEGs	Cor	2753	1745	2426	984	900	1729	32.26	21.63	29.26	12.39	10.12	20.63	27.7167	14.38	-0.94669	0.00114518	0.0127046	573423	759264	1.85789e+06	507310	561016	491878	1.06353e+06	520068	-1.03208	0.0395495	0.238059	PARP14	KAF3697760.1 Poly [ADP-ribose] polymerase 14 [Channa argus]	-	-	-	-	-	GO:0003950//NAD+ ADP-ribosyltransferase activity	-	613	728	613	729	PF01661.21	Macro	Domain	1	117
Carg_Chr17G004460.1	Carg_Chr17G004460.1	DEPs_DEGs	Cor	1318	1093	1563	753	722	1122	21.17	18.57	25.84	13	11.13	18.35	21.86	14.16	-0.626472	0.00585524	0.0406204	242301	190335	2.84065e+06	185931	39420	197627	1.0911e+06	140992	-2.95209	0.0387552	0.235231	Parp14	XP_026208325.1 poly [ADP-ribose] polymerase 14-like [Anabas testudineus]	-	-	-	-	-	GO:0003950//NAD+ ADP-ribosyltransferase activity	-	822	913	812	916	PF01661.21	Macro	Domain	11	115
Carg_Chr17G005410.1	Carg_Chr17G005410.1	DEPs_DEGs	Cor	1715	2234	1384	1072	1124	992	41.72	57.49	34.65	28.02	26.25	24.57	44.62	26.28	-0.763725	0.000750355	0.00933249	4.98217e+06	4640947	4.71966e+06	3.75707e+06	1.71436e+06	2.1607e+06	4.78093e+06	2.54405e+06	-0.910165	0.00210901	0.0370026	Bcr	KAF3697898.1 Active breakpoint cluster region-related protein [Channa argus]	Human Diseases;Human Diseases	Cancers;Cancers	ko05200//Pathways in cancer;ko05220//Chronic myeloid leukemia	K08878;K08878	-	GO:0005085//guanyl-nucleotide exchange factor activity	GO:0007165//signal transduction	68	267	68	267	PF00621.20	RhoGEF	Domain	1	182
Carg_Chr17G006420.1	Carg_Chr17G006420.1	DEPs_DEGs	Cor	817	922	608	191	95	476	9.44	11.27	7.23	2.37	1.05	5.6	9.31333	3.00667	-1.63113	0.000522446	0.00716629	1.34372e+06	2.00352e+06	3.37088e+06	922955	1.08937e+06	752617	2.23937e+06	921647	-1.28081	0.00538474	0.0720396	Synpo2	KAF3697979.1 Synaptopodin-2 Genethonin-2 Myopodin [Channa argus]	-	-	-	-	GO:0030018//Z disc;GO:0030288//outer membrane-bounded periplasmic space	GO:0004252//serine-type endopeptidase activity;GO:0005515//protein binding	GO:0006508//proteolysis;GO:0006950//response to stress	13	85	8	86	PF00595.24	PDZ	Domain	8	81
Carg_Chr17G006700.1	Carg_Chr17G006700.1	DEPs_DEGs	Cor	3499	4179	2404	2139	1676	2301	30.01	37.91	21.22	19.71	13.8	20.09	29.7133	17.8667	-0.73384	0.00362396	0.0290316	1276645	1.21088e+06	1.8115e+06	1001236	816468	808291	1.43301e+06	875332	-0.711145	0.0398687	0.238059	DENND4C	KAF3698006.1 DENN domain-containing protein 4C [Channa argus]	-	-	-	-	GO:0000813//ESCRT I complex;GO:0005575//cellular_component;GO:0005622//intracellular;GO:0005623//cell;GO:0005737//cytoplasm;GO:0005794//Golgi apparatus;GO:0005829//cytosol;GO:0005886//plasma membrane;GO:0012505//endomembrane system;GO:0012506//vesicle membrane;GO:0016020//membrane;GO:0030141//secretory granule;GO:0030659//cytoplasmic vesicle membrane;GO:0030904//retromer complex;GO:0031090//organ…	GO:0003674//molecular_function;GO:0005085//guanyl-nucleotide exchange factor activity;GO:0005088//Ras guanyl-nucleotide exchange factor activity;GO:0005488//binding;GO:0005515//protein binding;GO:0017016//Ras GTPase binding;GO:0017112//Rab guanyl-nucleotide exchange factor activity;GO:0017137//Rab GTPase binding;GO:0019899//enzyme binding;GO:0031267//small GTPase binding;GO:0051020//GTPase bindin…	GO:0006810//transport;GO:0008104//protein localization;GO:0008150//biological_process;GO:0009719//response to endogenous stimulus;GO:0009725//response to hormone;GO:0009987//cellular process;GO:0010033//response to organic substance;GO:0010243//response to organonitrogen compound;GO:0015031//protein transport;GO:0015833//peptide transport;GO:0032868//response to insulin;GO:0032869//cellular respo…	209	272	207	272	PF03456.18	uDENN	Domain	3	66
Carg_Chr17G007430.1	Carg_Chr17G007430.1	DEPs_DEGs	Diff	177	138	245	527	235	752	5.49	4.52	7.82	17.55	6.99	23.73	5.94333	16.09	1.43682	0.0019818	0.0189021	7359874	12305195	25586860	2639515	1.87768e+06	1.69837e+06	1.5084e+07	2.07186e+06	-2.86402	4.94655e-10	2.22935e-07	--	KAF3698086.1 Endonuclease domain-containing 1 protein [Channa argus]	-	-	-	-	-	GO:0003676//nucleic acid binding;GO:0016787//hydrolase activity;GO:0046872//metal ion binding	-	74	252	60	282	PF01223.23	Endonuclease_NS	Domain	24	193
Carg_Chr17G007870.1	Carg_Chr17G007870.1	DEPs_DEGs	Cor	27	667	296	81	7	12	3.63	94.81	40.92	11.69	0.9	1.65	46.4533	4.74667	-3.2908	0.0154537	0.080513	227047	903280	1.81495e+06	83055.4	135368	167817	981760	128747	-2.93083	0.000659763	0.0170521	--	KAF3698123.1 Ladderlectin Precursor [Channa argus]	Human Diseases	Cancers	ko05226//Gastric cancer	K22244	-	GO:0005540//hyaluronic acid binding	GO:0007155//cell adhesion	50	157	49	157	PF00059.21	Lectin_C	Domain	2	108
Carg_Chr17G010040.1	Carg_Chr17G010040.1	DEPs_DEGs	Cor	1082	553	831	1846	2078	1420	103.71	56.07	81.99	190.12	191.21	138.57	80.59	173.3	1.1046	0.00148158	0.0153613	598192	994558	1360842	1.10541e+06	1.92274e+06	2.58097e+06	984531	1.86971e+06	0.925304	0.0141068	0.134453	PSMB6	XP_028254778.1 proteasome subunit beta type-6-like [Parambassis ranga]	Genetic Information Processing	Folding, sorting and degradation	ko03050//Proteasome	K02738	GO:0000502//proteasome complex;GO:0005575//cellular_component;GO:0005622//intracellular;GO:0005623//cell;GO:0005634//nucleus;GO:0005654//nucleoplasm;GO:0005737//cytoplasm;GO:0005829//cytosol;GO:0005839//proteasome core complex;GO:0009376//HslUV protease complex;GO:0019774//proteasome core complex, beta-subunit complex;GO:0031974//membrane-enclosed lumen;GO:0031981//nuclear lumen;GO:0032991//macro…	GO:0003674//molecular_function;GO:0003824//catalytic activity;GO:0004175//endopeptidase activity;GO:0004176//ATP-dependent peptidase activity;GO:0004298//threonine-type endopeptidase activity;GO:0008233//peptidase activity;GO:0016787//hydrolase activity;GO:0070003//threonine-type peptidase activity;GO:0070011//peptidase activity, acting on L-amino acid peptides	GO:0006464//cellular protein modification process;GO:0006508//proteolysis;GO:0006511//ubiquitin-dependent protein catabolic process;GO:0006807//nitrogen compound metabolic process;GO:0008150//biological_process;GO:0008152//metabolic process;GO:0009056//catabolic process;GO:0009057//macromolecule catabolic process;GO:0009987//cellular process;GO:0010498//proteasomal protein catabolic process;GO:00…	30	211	30	212	PF00227.26	Proteasome	Domain	1	189
Carg_Chr17G010290.1	Carg_Chr17G010290.1	DEPs_DEGs	Cor	327	378	324	852	837	588	6.46	7.9	6.59	18.08	15.87	11.82	6.98333	15.2567	1.12745	4.44839e-05	0.00117743	633828	651588	880959	933496	1302232	1.12729e+06	722125	1.121e+06	0.634471	0.0123296	0.124218	PLOD3	KAF3698361.1 Procollagen-lysine,2-oxoglutarate 5-dioxygenase 3 [Channa argus]	Metabolism;Metabolism;Metabolism	Global and overview maps;Amino acid metabolism;Glycan biosynthesis and metabolism	ko01100//Metabolic pathways;ko00310//Lysine degradation;ko00514//Other types of O-glycan biosynthesis	K13646;K13646;K13646	GO:0005575//cellular_component;GO:0005576//extracellular region;GO:0005622//intracellular;GO:0005623//cell;GO:0005737//cytoplasm;GO:0005783//endoplasmic reticulum;GO:0005789//endoplasmic reticulum membrane;GO:0005791//rough endoplasmic reticulum;GO:0005794//Golgi apparatus;GO:0005802//trans-Golgi network;GO:0012505//endomembrane system;GO:0016020//membrane;GO:0030867//rough endoplasmic reticulum …	GO:0003674//molecular_function;GO:0003824//catalytic activity;GO:0005488//binding;GO:0005506//iron ion binding;GO:0008194//UDP-glycosyltransferase activity;GO:0008378//galactosyltransferase activity;GO:0008475//procollagen-lysine 5-dioxygenase activity;GO:0016491//oxidoreductase activity;GO:0016705//oxidoreductase activity, acting on paired donors, with incorporation or reduction of molecular oxy…	GO:0000902//cell morphogenesis;GO:0000904//cell morphogenesis involved in differentiation;GO:0001701//in utero embryonic development;GO:0001885//endothelial cell development;GO:0001886//endothelial cell morphogenesis;GO:0002009//morphogenesis of an epithelium;GO:0002064//epithelial cell development;GO:0003008//system process;GO:0003013//circulatory system process;GO:0003018//vascular process in c…	648	731	647	732	PF13640.6	2OG-FeII_Oxy_3	Domain	3	95
Carg_Chr17G010310.1	Carg_Chr17G010310.1	DEPs_DEGs	Cor	171	221	334	456	1437	358	6.64	9.08	13.36	19.03	53.59	14.16	9.69333	28.9267	1.57734	0.002442	0.0219337	1313503	1.20854e+06	835482	3.78073e+06	2.81339e+06	1.96471e+06	1.11918e+06	2.85295e+06	1.35002	0.0439036	0.250077	Clec10a	XP_022625665.1 asialoglycoprotein receptor 1-like isoform X1 [Seriola dumerili]	-	-	-	-	GO:0000795//synaptonemal complex;GO:0016592//mediator complex;GO:0031514//motile cilium;GO:0039679//viral occlusion body	GO:0003712//transcription cofactor activity	GO:0006357//regulation of transcription from RNA polymerase II promoter;GO:0007130//synaptonemal complex assembly;GO:0048870//cell motility;GO:0070193//synaptonemal complex organization;GO:0070206//protein trimerization	167	274	165	274	PF00059.21	Lectin_C	Domain	3	108
Carg_Chr18G000030.1	Carg_Chr18G000030.1	DEPs_DEGs	Cor	277	276	412	510	522	478	19.79	20.85	30.29	39.14	35.79	34.76	23.6433	36.5633	0.628964	0.0257314	0.115209	385360	181129	103476	467406	452092	668338	223322	529279	1.2449	0.00142786	0.0290541	TTC1	KAF3705407.1 Tetratricopeptide repeat protein 1 [Channa argus]	-	-	-	-	GO:0000151//ubiquitin ligase complex;GO:0005575//cellular_component;GO:0005622//intracellular;GO:0005623//cell;GO:0005634//nucleus;GO:0005654//nucleoplasm;GO:0005737//cytoplasm;GO:0005739//mitochondrion;GO:0005783//endoplasmic reticulum;GO:0005829//cytosol;GO:0012505//endomembrane system;GO:0016234//inclusion body;GO:0030016//myofibril;GO:0030017//sarcomere;GO:0030018//Z disc;GO:0031371//ubiquiti…	GO:0001664//G-protein coupled receptor binding;GO:0003674//molecular_function;GO:0003824//catalytic activity;GO:0004842//ubiquitin-protein transferase activity;GO:0004866//endopeptidase inhibitor activity;GO:0005102//receptor binding;GO:0005488//binding;GO:0005515//protein binding;GO:0008792//arginine decarboxylase activity;GO:0016740//transferase activity;GO:0019787//ubiquitin-like protein trans…	GO:0000209//protein polyubiquitination;GO:0001666//response to hypoxia;GO:0002931//response to ischemia;GO:0006139//nucleobase-containing compound metabolic process;GO:0006259//DNA metabolic process;GO:0006281//DNA repair;GO:0006457//protein folding;GO:0006464//cellular protein modification process;GO:0006508//proteolysis;GO:0006511//ubiquitin-dependent protein catabolic process;GO:0006515//misfo…	212	243	211	244	PF00515.28	TPR_1	Repeat	2	33
Carg_Chr18G003720.1	Carg_Chr18G003720.1	DEPs_DEGs	Cor	2369	2491	1958	1201	971	1396	28.98	32.24	24.66	15.79	11.4	17.39	28.6267	14.86	-0.945926	1.51489e-05	0.000532842	2387052	2.98228e+06	4.90429e+06	1.097e+06	2.31303e+06	1.29843e+06	3.42454e+06	1.56949e+06	-1.12562	2.78253e-06	0.000244693	PDS5B	KAF3705758.1 Sister chromatid cohesion protein PDS5 -like protein B [Channa argus]	-	-	-	-	GO:0030117//membrane coat	-	GO:0006886//intracellular protein transport;GO:0016192//vesicle-mediated transport
Carg_Chr18G003910.1	Carg_Chr18G003910.1	DEPs_DEGs	Cor	1164	1397	1089	202	223	521	7.8	9.9	7.51	1.45	1.43	3.55	8.40333	2.14333	-1.97111	5.14459e-08	4.8606e-06	510726	733443	907235	254266	154946	276157	717135	228456	-1.65033	0.00298023	0.0469224	Dchs1	KAF3705782.1 Protocadherin-16 Protein dachsous -like protein 1 Precursor [Channa argus]	Environmental Information Processing;Environmental Information Processing	Signal transduction;Signal transduction	ko04391//Hippo signaling pathway -fly;ko04392//Hippo signaling pathway - multiple species	K16507;K16507	GO:0016020//membrane	GO:0005509//calcium ion binding	GO:0007156//homophilic cell adhesion via plasma membrane adhesion molecules	39	127	39	130	PF00028.17	Cadherin	Domain	1	92
Carg_Chr19G001140.1	Carg_Chr19G001140.1	DEPs_DEGs	Cor	1331	809	773	2234	3277	1287	22.84	14.69	13.65	41.19	53.99	22.48	17.06	39.22	1.20097	0.00485342	0.0358041	255424	271633	317629	337607	712805	452582	281562	500998	0.831352	0.00742623	0.0891879	HEPHL1	KAF3706547.1 Hephaestin-like protein 1 [Channa argus]	-	-	-	-	GO:0005575//cellular_component;GO:0016020//membrane;GO:0016021//integral component of membrane;GO:0031224//intrinsic component of membrane;GO:0044425//membrane part	GO:0003674//molecular_function;GO:0003824//catalytic activity;GO:0004322//ferroxidase activity;GO:0005375//copper ion transmembrane transporter activity;GO:0005488//binding;GO:0005507//copper ion binding;GO:0016491//oxidoreductase activity;GO:0016722//oxidoreductase activity, oxidizing metal ions;GO:0016724//oxidoreductase activity, oxidizing metal ions, oxygen as acceptor;GO:0043167//ion binding…	GO:0000041//transition metal ion transport;GO:0006810//transport;GO:0006811//ion transport;GO:0006812//cation transport;GO:0006825//copper ion transport;GO:0008150//biological_process;GO:0008152//metabolic process;GO:0030001//metal ion transport;GO:0051179//localization;GO:0051234//establishment of localization;GO:0055114//oxidation-reduction process	100	206	98	210	PF07732.15	Cu-oxidase_3	Domain	24	113
Carg_Chr19G001260.1	Carg_Chr19G001260.1	DEPs_DEGs	Cor	839	867	1083	2931	4265	2351	36.76	40.18	48.83	137.96	179.36	104.85	41.9233	140.723	1.74704	1.37275e-09	1.99465e-07	2348511	2.09051e+06	2.15523e+06	2.73191e+06	4147990	3.35525e+06	2.19809e+06	3.41171e+06	0.634249	0.00185098	0.0344451	TPTE2	KAF1378543.1 hypothetical protein PFLUV_G00191650 [Perca fluviatilis]	-	-	-	-	GO:0016020//membrane	GO:0004721//phosphoprotein phosphatase activity;GO:0004725//protein tyrosine phosphatase activity;GO:0005216//ion channel activity	GO:0006470//protein dephosphorylation;GO:0006811//ion transport;GO:0055085//transmembrane transport	58	179	55	188	PF00520.31	Ion_trans	Family	4	116
Carg_Chr19G001560.1	Carg_Chr19G001560.1	DEPs_DEGs	Cor	21	23	20	197	309	71	2.31	2.67	2.26	23.27	32.61	7.95	2.41333	21.2767	3.14017	8.60677e-09	1.03032e-06	71060.1	81213.4	202823	92182.9	333355	335839	118365	253792	1.1004	0.0141003	0.134453	RAB24	KAF3706588.1 Ras-related protein Rab-24 [Channa argus]	-	-	-	-	GO:0005575//cellular_component;GO:0005622//intracellular;GO:0005623//cell;GO:0005737//cytoplasm;GO:0005768//endosome;GO:0005773//vacuole;GO:0005776//autophagosome;GO:0005783//endoplasmic reticulum;GO:0005793//endoplasmic reticulum-Golgi intermediate compartment;GO:0005794//Golgi apparatus;GO:0005829//cytosol;GO:0005886//plasma membrane;GO:0012505//endomembrane system;GO:0012506//vesicle membrane;…	GO:0000166//nucleotide binding;GO:0001882//nucleoside binding;GO:0001883//purine nucleoside binding;GO:0003674//molecular_function;GO:0003824//catalytic activity;GO:0003924//GTPase activity;GO:0005488//binding;GO:0005525//GTP binding;GO:0016462//pyrophosphatase activity;GO:0016787//hydrolase activity;GO:0016817//hydrolase activity, acting on acid anhydrides;GO:0016818//hydrolase activity, acting …	GO:0001775//cell activation;GO:0002252//immune effector process;GO:0002263//cell activation involved in immune response;GO:0002274//myeloid leukocyte activation;GO:0002275//myeloid cell activation involved in immune response;GO:0002283//neutrophil activation involved in immune response;GO:0002366//leukocyte activation involved in immune response;GO:0002376//immune system process;GO:0002443//leuko…	9	171	9	174	PF00071.22	Ras	Domain	1	159
Carg_Chr19G001910.1	Carg_Chr19G001910.1	DEPs_DEGs	Cor	1187	1070	1399	2470	4717	1966	33.35	31.8	40.46	74.56	127.22	56.23	35.2033	86.0033	1.28868	0.000419365	0.00609773	2.99575e+06	2.11463e+06	2.56809e+06	4356423	9826892	7229224	2.55949e+06	7137513	1.47957	0.000606658	0.0160242	mpp1	KAF3706620.1 55 kDa erythrocyte membrane protein [Channa argus]	-	-	-	-	GO:0005575//cellular_component;GO:0005622//intracellular;GO:0005623//cell;GO:0005634//nucleus;GO:0005654//nucleoplasm;GO:0005737//cytoplasm;GO:0005829//cytosol;GO:0005856//cytoskeleton;GO:0005886//plasma membrane;GO:0005938//cell cortex;GO:0016020//membrane;GO:0016604//nuclear body;GO:0016607//nuclear speck;GO:0030288//outer membrane-bounded periplasmic space;GO:0030863//cortical cytoskeleton;GO:…	GO:0003674//molecular_function;GO:0003824//catalytic activity;GO:0004252//serine-type endopeptidase activity;GO:0004385//guanylate kinase activity;GO:0005515//protein binding;GO:0016301//kinase activity;GO:0016740//transferase activity;GO:0016772//transferase activity, transferring phosphorus-containing groups;GO:0016776//phosphotransferase activity, phosphate group as acceptor;GO:0019205//nucleo…	GO:0002682//regulation of immune system process;GO:0002685//regulation of leukocyte migration;GO:0002688//regulation of leukocyte chemotaxis;GO:0006139//nucleobase-containing compound metabolic process;GO:0006163//purine nucleotide metabolic process;GO:0006508//proteolysis;GO:0006725//cellular aromatic compound metabolic process;GO:0006753//nucleoside phosphate metabolic process;GO:0006793//phosp…	74	150	73	151	PF00595.24	PDZ	Domain	2	81
Carg_Chr19G001990.1	Carg_Chr19G001990.1	DEPs_DEGs	Cor	1729	1388	1503	2515	2757	2057	40.23	34.16	35.99	62.87	61.58	48.72	36.7933	57.7233	0.64971	0.0150293	0.0790669	6491106	4830031	5405881	8917366	7.28616e+06	9202476	5.57567e+06	8.46867e+06	0.602989	0.00825397	0.0959147	adss2	KAF3706629.1 Adenylosuccinate synthetase isozyme 2 [Channa argus]	Metabolism;Metabolism;Metabolism	Global and overview maps;Nucleotide metabolism;Amino acid metabolism	ko01100//Metabolic pathways;ko00230//Purine metabolism;ko00250//Alanine, aspartate and glutamate metabolism	K01939;K01939;K01939	-	GO:0004019//adenylosuccinate synthase activity;GO:0005525//GTP binding;GO:0016787//hydrolase activity	GO:0006164//purine nucleotide biosynthetic process;GO:0008152//metabolic process;GO:0009152//purine ribonucleotide biosynthetic process	48	470	48	470	PF00709.21	Adenylsucc_synt	Domain	1	419
Carg_Chr19G003170.1	Carg_Chr19G003170.1	DEPs_DEGs	Cor	714	1360	1360	355	794	678	24.28	48.91	47.6	12.97	25.92	23.47	40.2633	20.7867	-0.953808	0.00467396	0.0347356	1.42133e+06	2.23728e+06	3.75799e+06	440670	1175909	1309948	2472200	975509	-1.34157	7.3647e-05	0.00318005	Mmp13	KAF3706751.1 Collagenase 3 [Channa argus]	Organismal Systems;Organismal Systems;Organismal Systems	Endocrine system;Endocrine system;Immune system	ko04926//Relaxin signaling pathway;ko04928//Parathyroid hormone synthesis, secretion and action;ko04657//IL-17 signaling pathway	K07994;K07994;K07994	GO:0031012//extracellular matrix	GO:0004222//metalloendopeptidase activity;GO:0008237//metallopeptidase activity;GO:0008270//zinc ion binding	GO:0006508//proteolysis	31	84	27	84	PF01471.18	PG_binding_1	Domain	7	57
Carg_Chr19G003680.1	Carg_Chr19G003680.1	DEPs_DEGs	Cor	1378	1573	1093	3388	2457	2106	16.41	19.82	13.4	43.35	28.09	25.53	16.5433	32.3233	0.966326	0.00275743	0.02389	7.71204e+06	6.92015e+06	5.90922e+06	9393362	10811533	11674822	6.84714e+06	1.06266e+07	0.634104	4.07677e-07	5.93112e-05	hyou1	KAF3706804.1 Hypoxia up-regulated protein 1 Precursor [Channa argus]	Genetic Information Processing	Folding, sorting and degradation	ko04141//Protein processing in endoplasmic reticulum	K09486	GO:0005575//cellular_component;GO:0005576//extracellular region;GO:0005615//extracellular space;GO:0005622//intracellular;GO:0005623//cell;GO:0005737//cytoplasm;GO:0005773//vacuole;GO:0005774//vacuolar membrane;GO:0005783//endoplasmic reticulum;GO:0005788//endoplasmic reticulum lumen;GO:0005790//smooth endoplasmic reticulum;GO:0005794//Golgi apparatus;GO:0009507//chloroplast;GO:0009536//plastid;G…	GO:0000166//nucleotide binding;GO:0000774//adenyl-nucleotide exchange factor activity;GO:0003674//molecular_function;GO:0003824//catalytic activity;GO:0005488//binding;GO:0005515//protein binding;GO:0005524//ATP binding;GO:0008144//drug binding;GO:0016462//pyrophosphatase activity;GO:0016787//hydrolase activity;GO:0016817//hydrolase activity, acting on acid anhydrides;GO:0016818//hydrolase activi…	GO:0000003//reproduction;GO:0001666//response to hypoxia;GO:0002931//response to ischemia;GO:0006457//protein folding;GO:0006605//protein targeting;GO:0006612//protein targeting to membrane;GO:0006620//posttranslational protein targeting to membrane;GO:0006810//transport;GO:0006886//intracellular protein transport;GO:0006888//ER to Golgi vesicle-mediated transport;GO:0006897//endocytosis;GO:00068…	28	676	28	682	PF00012.20	HSP70	Family	1	594
Carg_Chr19G003730.1	Carg_Chr19G003730.1	DEPs_DEGs	Cor	1125	1111	1302	2390	3546	2016	23.13	24.16	27.55	52.79	69.98	42.19	24.9467	54.9867	1.14023	6.57486e-05	0.00155472	832282	728745	946614	1288404	1.33586e+06	1.49298e+06	835880	1.37242e+06	0.715349	4.62229e-05	0.00216437	PICALM	KAF3706809.1 Phosphatidylinositol-binding clathrin assembly protein [Channa argus]	-	-	-	-	-	GO:0005543//phospholipid binding	-	23	283	21	284	PF07651.16	ANTH	Domain	3	276
Carg_Chr19G003800.1	Carg_Chr19G003800.1	DEPs_DEGs	Cor	3203	3518	4124	2279	966	3437	81.86	95.1	108.48	62.58	23.7	89.42	95.1467	58.5667	-0.700073	0.0485571	0.177575	9529507	10797278	6019618	8460604	2.25866e+06	3494623	8.78213e+06	4.73796e+06	-0.890304	0.00112891	0.0253321	VASP	KAF3706817.1 Vasodilator-stimulated phosphoprotein [Channa argus]	-	-	-	-	GO:0005575//cellular_component;GO:0005622//intracellular;GO:0005623//cell;GO:0005737//cytoplasm;GO:0005829//cytosol;GO:0005856//cytoskeleton;GO:0005886//plasma membrane;GO:0005911//cell-cell junction;GO:0005912//adherens junction;GO:0005923//bicellular tight junction;GO:0005924//cell-substrate adherens junction;GO:0005925//focal adhesion;GO:0015629//actin cytoskeleton;GO:0016020//membrane;GO:0030…	GO:0003674//molecular_function;GO:0003779//actin binding;GO:0005488//binding;GO:0005515//protein binding;GO:0005522//profilin binding;GO:0008092//cytoskeletal protein binding;GO:0017124//SH3 domain binding;GO:0019904//protein domain specific binding	GO:0000902//cell morphogenesis;GO:0000904//cell morphogenesis involved in differentiation;GO:0001838//embryonic epithelial tube formation;GO:0001841//neural tube formation;GO:0001843//neural tube closure;GO:0002009//morphogenesis of an epithelium;GO:0006928//movement of cell or subcellular component;GO:0006935//chemotaxis;GO:0006996//organelle organization;GO:0007010//cytoskeleton organization;GO…	4	109	1	110	PF00568.23	WH1	Domain	9	110
Carg_Chr20G000680.1	Carg_Chr20G000680.1	DEPs_DEGs	Cor	583	450	386	1572	1525	946	47.04	38.4	32.06	136.27	118.12	77.7	39.1667	110.697	1.49891	6.38089e-06	0.000274926	155309	185217	92489.9	295935	447081	676197	144338	473071	1.7126	0.000112977	0.00429404	Psmb7	XP_022600182.1 proteasome subunit beta type-7 [Seriola dumerili]	Genetic Information Processing	Folding, sorting and degradation	ko03050//Proteasome	K02739	GO:0000502//proteasome complex;GO:0005575//cellular_component;GO:0005576//extracellular region;GO:0005622//intracellular;GO:0005623//cell;GO:0005634//nucleus;GO:0005654//nucleoplasm;GO:0005737//cytoplasm;GO:0005829//cytosol;GO:0005839//proteasome core complex;GO:0009376//HslUV protease complex;GO:0012505//endomembrane system;GO:0019774//proteasome core complex, beta-subunit complex;GO:0030141//se…	GO:0003674//molecular_function;GO:0003824//catalytic activity;GO:0004175//endopeptidase activity;GO:0004176//ATP-dependent peptidase activity;GO:0004298//threonine-type endopeptidase activity;GO:0008233//peptidase activity;GO:0016787//hydrolase activity;GO:0070003//threonine-type peptidase activity;GO:0070011//peptidase activity, acting on L-amino acid peptides	GO:0001775//cell activation;GO:0002252//immune effector process;GO:0002263//cell activation involved in immune response;GO:0002274//myeloid leukocyte activation;GO:0002275//myeloid cell activation involved in immune response;GO:0002283//neutrophil activation involved in immune response;GO:0002366//leukocyte activation involved in immune response;GO:0002376//immune system process;GO:0002443//leuko…	235	271	235	271	PF12465.8	Pr_beta_C	Family	1	36
Carg_Chr20G000920.1	Carg_Chr20G000920.1	DEPs_DEGs	Cor	28456	16795	20992	106305	207941	59989	4463.39	2786.51	3389	17915.3	31310.1	9578.94	3546.3	19601.4	2.46657	3.16974e-08	3.3061e-06	13815671	20367210	31219406	24786358	63098336	36072428	2.18008e+07	4.1319e+07	0.922428	4.16635e-06	0.000333343	lys	KAF3702368.1 Lysozyme C [Channa argus]	Organismal Systems	Digestive system	ko04970//Salivary secretion	K13915	-	-	-	16	140	16	140	PF00062.20	Lys	Domain	1	124
Carg_Chr20G001400.1	Carg_Chr20G001400.1	DEPs_DEGs	Cor	10978	12220	5161	47794	43217	23043	194.4	228.89	94.06	909.32	734.64	415.39	172.45	686.45	1.99298	3.31837e-06	0.000164893	7090734	10435982	9590807	11868004	21376788	32445164	9.03917e+06	21896652	1.27645	0.000527575	0.0150369	C6	KAF3702312.1 Complement component C6 Precursor [Channa argus]	-	-	-	-	-	GO:0005515//protein binding	-	702	756	702	761	PF00084.20	Sushi	Domain	1	54
Carg_Chr20G001410.1	Carg_Chr20G001410.1	DEPs_DEGs	Cor	28	32	37	66	90	44	0.59	0.72	0.81	1.5	1.83	0.95	0.706667	1.42667	1.01355	0.0274538	0.12067	1.43593e+06	1.73435e+06	2.21881e+06	2.71091e+06	3.04064e+06	3.58614e+06	1.79636e+06	3.11256e+06	0.793025	0.000578537	0.0156836	C7	KAF3702311.1 Complement component C7 Precursor [Channa argus]	-	-	-	-	GO:0005575//cellular_component;GO:0005576//extracellular region;GO:0005579//membrane attack complex;GO:0005623//cell;GO:0005886//plasma membrane;GO:0005887//integral component of plasma membrane;GO:0016020//membrane;GO:0016021//integral component of membrane;GO:0031224//intrinsic component of membrane;GO:0031226//intrinsic component of plasma membrane;GO:0032991//macromolecular complex;GO:0044425…	GO:0005515//protein binding	GO:0002250//adaptive immune response;GO:0002252//immune effector process;GO:0002253//activation of immune response;GO:0002376//immune system process;GO:0002443//leukocyte mediated immunity;GO:0002449//lymphocyte mediated immunity;GO:0002455//humoral immune response mediated by circulating immunoglobulin;GO:0002460//adaptive immune response based on somatic recombination of immune receptors built …	636	694	636	694	PF00084.20	Sushi	Domain	1	56
Carg_Chr20G003120.1	Carg_Chr20G003120.1	DEPs_DEGs	Cor	5849	5269	6970	1879	783	3270	83.78	79.83	102.75	28.92	10.77	47.68	88.7867	29.1233	-1.60817	9.5042e-05	0.00201859	686486	861048	574077	481201	205810	151153	707204	279388	-1.33985	2.1738e-05	0.00124407	Sh2d3c	KAF3702144.1 SH2 domain-containing protein 3C [Channa argus]	-	-	-	-	GO:0005575//cellular_component;GO:0005622//intracellular;GO:0005623//cell;GO:0005737//cytoplasm;GO:0016020//membrane;GO:0044424//intracellular part;GO:0044464//cell part	GO:0003674//molecular_function;GO:0005068//transmembrane receptor protein tyrosine kinase adaptor activity;GO:0005070//SH3/SH2 adaptor activity;GO:0005085//guanyl-nucleotide exchange factor activity;GO:0005102//receptor binding;GO:0005488//binding;GO:0005515//protein binding;GO:0019899//enzyme binding;GO:0019900//kinase binding;GO:0019901//protein kinase binding;GO:0030674//protein binding, bridg…	GO:0000165//MAPK cascade;GO:0006464//cellular protein modification process;GO:0006468//protein phosphorylation;GO:0006793//phosphorus metabolic process;GO:0006796//phosphate-containing compound metabolic process;GO:0006807//nitrogen compound metabolic process;GO:0006950//response to stress;GO:0007154//cell communication;GO:0007165//signal transduction;GO:0007166//cell surface receptor signaling p…	707	825	652	837	PF00617.19	RasGEF	Family	38	152
Carg_Chr20G003570.1	Carg_Chr20G003570.1	DEPs_DEGs	Diff	2263	2282	2448	6827	11903	6245	34.7	37.02	38.64	112.48	175.22	97.49	36.7867	128.397	1.80335	1.95166e-09	2.68754e-07	13988514	20388850	41906796	9405967	8880023	11839009	2.54281e+07	1.00417e+07	-1.34042	4.57959e-07	6.11545e-05	EPX	KAF3702098.1 Eosinophil peroxidase [Channa argus]	-	-	-	-	-	-	-	142	702	142	702	PF03098.15	An_peroxidase	Domain	1	529
Carg_Chr20G003830.1	Carg_Chr20G003830.1	DEPs_DEGs	Cor	871	1218	877	3733	5149	1588	35.01	51.79	36.28	161.22	198.69	64.98	41.0267	141.63	1.78749	2.68195e-05	0.000800369	15435373	9997035	10668656	21656012	41682208	25033544	12033688	2.94573e+07	1.29154	1.82306e-06	0.000175281	Ggt5	XP_020441420.1 gamma-glutamyltransferase 5 isoform X1 [Monopterus albus]	Metabolism;Metabolism;Metabolism;Metabolism	Global and overview maps;Metabolism of other amino acids;Lipid metabolism;Metabolism of other amino acids	ko01100//Metabolic pathways;ko00480//Glutathione metabolism;ko00590//Arachidonic acid metabolism;ko00430//Taurine and hypotaurine metabolism	K18592;K18592;K18592;K18592	-	GO:0003840//gamma-glutamyltransferase activity;GO:0016787//hydrolase activity	GO:0006750//glutathione biosynthetic process	59	552	58	552	PF01019.21	G_glu_transpept	Domain	2	512
Carg_Chr20G004770.1	Carg_Chr20G004770.1	DEPs_DEGs	Cor	7709	5173	4251	21737	15954	10502	201.06	142.71	114.12	609.13	399.44	278.84	152.63	429.137	1.4914	0.000138623	0.00265031	31851596	25663496	21626666	41384096	51047068	47582140	26380586	4.66711e+07	0.823053	1.40779e-07	2.41704e-05	hspa5	KAF3701988.1 78 kDa glucose-regulated protein [Channa argus]	Genetic Information Processing;Organismal Systems;Human Diseases;Genetic Information Processing	Folding, sorting and degradation;Endocrine system;Neurodegenerative diseases;Folding, sorting and degradation	ko04141//Protein processing in endoplasmic reticulum;ko04918//Thyroid hormone synthesis;ko05020//Prion diseases;ko03060//Protein export	K09490;K09490;K09490;K09490	GO:0000323//lytic vacuole;GO:0000974//Prp19 complex;GO:0001917//photoreceptor inner segment;GO:0005575//cellular_component;GO:0005576//extracellular region;GO:0005615//extracellular space;GO:0005622//intracellular;GO:0005623//cell;GO:0005634//nucleus;GO:0005635//nuclear envelope;GO:0005681//spliceosomal complex;GO:0005730//nucleolus;GO:0005737//cytoplasm;GO:0005739//mitochondrion;GO:0005764//lyso…	GO:0000166//nucleotide binding;GO:0001664//G-protein coupled receptor binding;GO:0003674//molecular_function;GO:0003676//nucleic acid binding;GO:0003723//RNA binding;GO:0003824//catalytic activity;GO:0004856//xylulokinase activity;GO:0005102//receptor binding;GO:0005488//binding;GO:0005504//fatty acid binding;GO:0005509//calcium ion binding;GO:0005515//protein binding;GO:0005524//ATP binding;GO:0…	GO:0000003//reproduction;GO:0000082//G1/S transition of mitotic cell cycle;GO:0000271//polysaccharide biosynthetic process;GO:0000278//mitotic cell cycle;GO:0000741//karyogamy;GO:0000742//karyogamy involved in conjugation with cellular fusion;GO:0000746//conjugation;GO:0000747//conjugation with cellular fusion;GO:0001655//urogenital system development;GO:0001822//kidney development;GO:0001910//re…	28	632	28	633	PF00012.20	HSP70	Family	1	598
Carg_Chr20G004960.1	Carg_Chr20G004960.1	DEPs_DEGs	Diff	6241	7503	5448	3562	3602	4683	56.31	71.61	50.59	34.53	31.2	43.01	59.5033	36.2467	-0.715122	0.000544574	0.00736906	433600	313275	213199	529703	438596	549087	320024	505796	0.660372	0.0322053	0.212667	PRRC2B	KAF3701971.1 Protein PRRC2B HLA-B-associated transcript 2-like 1 Proline-rich coiled-coil protein 2B [Channa argus]	-	-	-	-	-	-	GO:0008150//biological_process;GO:0009987//cellular process;GO:0030154//cell differentiation;GO:0032502//developmental process;GO:0048869//cellular developmental process	1	186	1	187	PF07001.11	BAT2_N	Family	1	191
Carg_Chr20G005300.1	Carg_Chr20G005300.1	DEPs_DEGs	Cor	983	806	801	2162	1963	1350	27.87	24.18	23.38	65.87	53.43	38.97	25.1433	52.7567	1.06918	0.000354961	0.00540367	2.73832e+06	3.01404e+06	2.4386e+06	3.71117e+06	6171250	5.71827e+06	2.73032e+06	5200231	0.929506	0.000603143	0.0160242	LMAN1	KAF3701939.1 Protein ERGIC-53 ER-Golgi intermediate compartment [Channa argus]	Genetic Information Processing	Folding, sorting and degradation	ko04141//Protein processing in endoplasmic reticulum	K10080	GO:0000139//Golgi membrane;GO:0000145//exocyst;GO:0005575//cellular_component;GO:0005622//intracellular;GO:0005623//cell;GO:0005737//cytoplasm;GO:0005783//endoplasmic reticulum;GO:0005789//endoplasmic reticulum membrane;GO:0005793//endoplasmic reticulum-Golgi intermediate compartment;GO:0005794//Golgi apparatus;GO:0005798//Golgi-associated vesicle;GO:0012505//endomembrane system;GO:0012506//vesic…	GO:0003674//molecular_function;GO:0005488//binding;GO:0005506//iron ion binding;GO:0005509//calcium ion binding;GO:0005515//protein binding;GO:0005537//mannose binding;GO:0009055//electron carrier activity;GO:0020037//heme binding;GO:0030246//carbohydrate binding;GO:0036094//small molecule binding;GO:0042802//identical protein binding;GO:0043167//ion binding;GO:0043169//cation binding;GO:0046872/…	GO:0006457//protein folding;GO:0006810//transport;GO:0006886//intracellular protein transport;GO:0006888//ER to Golgi vesicle-mediated transport;GO:0006900//membrane budding;GO:0006901//vesicle coating;GO:0006903//vesicle targeting;GO:0006904//vesicle docking involved in exocytosis;GO:0006950//response to stress;GO:0006996//organelle organization;GO:0007029//endoplasmic reticulum organization;GO:…	47	270	46	271	PF03388.13	Lectin_leg-like	Domain	2	229
Carg_Chr20G006470.1	Carg_Chr20G006470.1	DEPs_DEGs	Cor	582	771	1047	1255	1938	1208	7.65	10.72	14.17	17.73	24.46	16.17	10.8467	19.4533	0.842766	0.0100171	0.0597535	1001270	1.06992e+06	1.06776e+06	1574590	1.9903e+06	1.5326e+06	1.04632e+06	1.69917e+06	0.699504	0.000677262	0.017346	fcho2	XP_018530836.1 PREDICTED: F-BAR domain only protein 2 isoform X8 [Lates calcarifer]	-	-	-	-	GO:0005575//cellular_component;GO:0005622//intracellular;GO:0005623//cell;GO:0005737//cytoplasm;GO:0005829//cytosol;GO:0005886//plasma membrane;GO:0005905//coated pit;GO:0012505//endomembrane system;GO:0016020//membrane;GO:0030135//coated vesicle;GO:0030136//clathrin-coated vesicle;GO:0031410//cytoplasmic vesicle;GO:0031982//vesicle;GO:0042734//presynaptic membrane;GO:0043226//organelle;GO:004322…	GO:0001786//phosphatidylserine binding;GO:0003674//molecular_function;GO:0005488//binding;GO:0005515//protein binding;GO:0005524//ATP binding;GO:0005543//phospholipid binding;GO:0005546//phosphatidylinositol-4,5-bisphosphate binding;GO:0008289//lipid binding;GO:0008565//protein transporter activity;GO:0035091//phosphatidylinositol binding;GO:0042802//identical protein binding;GO:0043167//ion bind…	GO:0006810//transport;GO:0006897//endocytosis;GO:0006898//receptor-mediated endocytosis;GO:0007059//chromosome segregation;GO:0007275//multicellular organism development;GO:0008104//protein localization;GO:0008150//biological_process;GO:0009790//embryo development;GO:0009792//embryo development ending in birth or egg hatching;GO:0009987//cellular process;GO:0010324//membrane invagination;GO:00160…	17	88	17	89	PF00611.23	FCH	Family	1	76
Carg_Chr20G006570.1	Carg_Chr20G006570.1	DEPs_DEGs	Cor	0	6	5	9	25	20	0	0.22	0.18	0.33	0.83	0.7	0.133333	0.62	2.21723	0.0230876	0.10658	7815831	8162058	8389512	16565839	15271127	22337144	8122467	1.8058e+07	1.15265	2.39969e-06	0.000216302	c9	KAF3701814.1 Complement component C9 Precursor [Channa argus]	-	-	-	-	GO:0005575//cellular_component;GO:0005576//extracellular region;GO:0005579//membrane attack complex;GO:0005615//extracellular space;GO:0005622//intracellular;GO:0005623//cell;GO:0005737//cytoplasm;GO:0005829//cytosol;GO:0005886//plasma membrane;GO:0005887//integral component of plasma membrane;GO:0016020//membrane;GO:0016021//integral component of membrane;GO:0031224//intrinsic component of membr…	GO:0005515//protein binding	GO:0001897//cytolysis by symbiont of host cells;GO:0001906//cell killing;GO:0001907//killing by symbiont of host cells;GO:0002250//adaptive immune response;GO:0002252//immune effector process;GO:0002253//activation of immune response;GO:0002376//immune system process;GO:0002443//leukocyte mediated immunity;GO:0002449//lymphocyte mediated immunity;GO:0002455//humoral immune response mediated by ci…	236	440	204	442	PF01823.19	MACPF	Domain	42	207
Carg_Chr20G006580.1	Carg_Chr20G006580.1	DEPs_DEGs	Cor	1526	1548	1054	4463	7745	2424	32.51	34.88	23.11	102.14	158.37	52.56	30.1667	104.357	1.7905	2.96708e-05	0.000869448	5.01145e+06	4.26984e+06	2.91319e+06	9678084	14428116	12121760	4.06483e+06	1.2076e+07	1.57087	1.01532e-10	6.10125e-08	DAB2	XP_031173587.1 disabled homolog 2 isoform X1 [Sander lucioperca]	Cellular Processes	Transport and catabolism	ko04144//Endocytosis	K12475	GO:0000323//lytic vacuole;GO:0001650//fibrillar center;GO:0005575//cellular_component;GO:0005622//intracellular;GO:0005623//cell;GO:0005634//nucleus;GO:0005730//nucleolus;GO:0005737//cytoplasm;GO:0005764//lysosome;GO:0005765//lysosomal membrane;GO:0005773//vacuole;GO:0005774//vacuolar membrane;GO:0005829//cytosol;GO:0005886//plasma membrane;GO:0005905//coated pit;GO:0012505//endomembrane system;G…	GO:0003674//molecular_function;GO:0005102//receptor binding;GO:0005178//integrin binding;GO:0005488//binding;GO:0005515//protein binding;GO:0005543//phospholipid binding;GO:0005546//phosphatidylinositol-4,5-bisphosphate binding;GO:0008022//protein C-terminus binding;GO:0008289//lipid binding;GO:0030276//clathrin binding;GO:0030674//protein binding, bridging;GO:0035091//phosphatidylinositol bindin…	GO:0000165//MAPK cascade;GO:0000187//activation of MAPK activity;GO:0000902//cell morphogenesis;GO:0000904//cell morphogenesis involved in differentiation;GO:0001558//regulation of cell growth;GO:0001701//in utero embryonic development;GO:0001919//regulation of receptor recycling;GO:0001921//positive regulation of receptor recycling;GO:0001932//regulation of protein phosphorylation;GO:0001933//ne…	274	416	259	425	PF17708.1	Gasdermin_C	Domain	14	168
Carg_Chr20G008760.1	Carg_Chr20G008760.1	DEPs_DEGs	Cor	211	178	278	700	2127	491	7.3	6.51	9.9	26.02	70.64	17.29	7.90333	37.9833	2.26483	8.4716e-06	0.000338687	360696	453815	369939	551018	1.15954e+06	860058	394817	856871	1.11789	0.0184597	0.158008	--	KAF3701606.1 hypothetical protein EXN66_Car017294 [Channa argus]	-	-	-	-	-	GO:0003677//DNA binding;GO:0003824//catalytic activity	GO:0006304//DNA modification	3	107	3	107	PF03179.15	V-ATPase_G	Family	1	105
Carg_Chr20G008880.1	Carg_Chr20G008880.1	DEPs_DEGs	Cor	153	121	168	257	289	232	28.84	24.12	32.59	52.05	52.29	44.52	28.5167	49.62	0.799116	0.00612624	0.0421058	5731263	4.54497e+06	4.56464e+06	7378612	6933191	11986500	4946958	8766101	0.825394	0.046971	0.258715	ATP6V1G1	KAF3701595.1 V-type proton ATPase subunit G 1 [Channa argus]	Metabolism;Human Diseases;Cellular Processes;Metabolism;Environmental Information Processing;Human Diseases;Human Diseases;Human Diseases;Organismal Systems;Organismal Systems	Global and overview maps;Infectious diseases;Transport and catabolism;Energy metabolism;Signal transduction;Immune diseases;Infectious diseases;Infectious diseases;Nervous system;Excretory system	ko01100//Metabolic pathways;ko05165//Human papillomavirus infection;ko04145//Phagosome;ko00190//Oxidative phosphorylation;ko04150//mTOR signaling pathway;ko05323//Rheumatoid arthritis;ko05120//Epithelial cell signaling in Helicobacter pylori infection;ko05110//Vibrio cholerae infection;ko04721//Synaptic vesicle cycle;ko04966//Collecting duct acid secretion	K02152;K02152;K02152;K02152;K02152;K02152;K02152;K02152;K02152;K02152	GO:0000221//vacuolar proton-transporting V-type ATPase, V1 domain;GO:0000276//mitochondrial proton-transporting ATP synthase complex, coupling factor F(o);GO:0000322//storage vacuole;GO:0000323//lytic vacuole;GO:0000324//fungal-type vacuole;GO:0000329//fungal-type vacuole membrane;GO:0000331//contractile vacuole;GO:0005575//cellular_component;GO:0005622//intracellular;GO:0005623//cell;GO:0005737/…	GO:0000166//nucleotide binding;GO:0003674//molecular_function;GO:0003824//catalytic activity;GO:0004521//endoribonuclease activity;GO:0005215//transporter activity;GO:0005488//binding;GO:0005515//protein binding;GO:0005524//ATP binding;GO:0008144//drug binding;GO:0008324//cation transmembrane transporter activity;GO:0008553//hydrogen-exporting ATPase activity, phosphorylative mechanism;GO:0015075…	GO:0000041//transition metal ion transport;GO:0001700//embryonic development via the syncytial blastoderm;GO:0001763//morphogenesis of a branching structure;GO:0002009//morphogenesis of an epithelium;GO:0006139//nucleobase-containing compound metabolic process;GO:0006163//purine nucleotide metabolic process;GO:0006164//purine nucleotide biosynthetic process;GO:0006402//mRNA catabolic process;GO:0…	49	206	49	210	PF01926.23	MMR_HSR1	Family	1	110
Carg_Chr21G000620.1	Carg_Chr21G000620.1	DEPs_DEGs	Cor	331	282	493	511	1044	568	11.11	10.02	17.04	18.44	33.65	19.42	12.7233	23.8367	0.905706	0.0175535	0.0881361	2.64441e+06	2325456	1.21248e+06	3.04964e+06	4.69066e+06	2.61103e+06	2.06078e+06	3.45044e+06	0.743589	3.80624e-05	0.00192003	Ifi44	KAF3703242.1 Interferon-induced protein 44 Microtubule-associated protein 44 [Channa argus]	-	-	-	-	GO:0005737//cytoplasm;GO:0016020//membrane	GO:0003924//GTPase activity;GO:0005525//GTP binding;GO:0043022//ribosome binding;GO:0051539//4 iron, 4 sulfur cluster binding	GO:0002949//tRNA threonylcarbamoyladenosine modification;GO:0006412//translation;GO:0042254//ribosome biogenesis;GO:0051186//cofactor metabolic process	27	128	10	128	PF00583.25	Acetyltransf_1	Family	16	117
Carg_Chr21G001110.1	Carg_Chr21G001110.1	DEPs_DEGs	Cor	86	200	91	36	26	62	0.49	1.21	0.54	0.22	0.14	0.36	0.746667	0.24	-1.63743	0.000437153	0.00629554	4173139	4597962	3.27206e+06	2.15977e+06	2.92155e+06	2.17792e+06	4.01439e+06	2.41975e+06	-0.730323	0.000246925	0.00828176	COL12A1	XP_018530161.1 PREDICTED: collagen alpha-1(XII) chain-like isoform X1 [Lates calcarifer]	Organismal Systems	Digestive system	ko04974//Protein digestion and absorption	K08132	-	GO:0003993//acid phosphatase activity;GO:0005515//protein binding;GO:0046872//metal ion binding	-	3398	3447	3394	3451	PF01391.18	Collagen	Repeat	9	58
Carg_Chr21G001610.1	Carg_Chr21G001610.1	DEPs_DEGs	Cor	1160	807	670	1380	3922	794	25.06	18.44	14.9	32.03	81.33	17.46	19.4667	43.6067	1.16354	0.0370262	0.148027	1.26435e+06	1.1701e+06	1.33529e+06	1.60826e+06	2.50362e+06	2.38727e+06	1.25658e+06	2.16638e+06	0.785785	0.0152206	0.139611	SMPDL3A	KAF3703137.1 Acid sphingomyelinase-like phosphodiesterase 3a [Channa argus]	-	-	-	-	GO:0005575//cellular_component;GO:0005576//extracellular region;GO:0005615//extracellular space;GO:0044421//extracellular region part	GO:0003674//molecular_function;GO:0003824//catalytic activity;GO:0004620//phospholipase activity;GO:0004767//sphingomyelin phosphodiesterase activity;GO:0005488//binding;GO:0008081//phosphoric diester hydrolase activity;GO:0008270//zinc ion binding;GO:0016298//lipase activity;GO:0016787//hydrolase activity;GO:0016788//hydrolase activity, acting on ester bonds;GO:0016798//hydrolase activity, actin…	GO:0006139//nucleobase-containing compound metabolic process;GO:0006629//lipid metabolic process;GO:0006643//membrane lipid metabolic process;GO:0006644//phospholipid metabolic process;GO:0006665//sphingolipid metabolic process;GO:0006672//ceramide metabolic process;GO:0006684//sphingomyelin metabolic process;GO:0006685//sphingomyelin catabolic process;GO:0006725//cellular aromatic compound metab…	33	288	32	289	PF00149.28	Metallophos	Domain	2	203
Carg_Chr21G004250.1	Carg_Chr21G004250.1	DEPs_DEGs	Cor	1917	1950	1436	1009	805	1047	4.64	4.99	3.58	2.62	1.87	2.58	4.40333	2.35667	-0.901848	5.04546e-05	0.00128858	248122	253291	317249	124881	111768	125846	272887	120832	-1.1753	0.00275872	0.0445036	SYNE1	XP_018528124.1 PREDICTED: LOW QUALITY PROTEIN: nesprin-1-like [Lates calcarifer]	-	-	-	-	GO:0016021//integral component of membrane	GO:0003677//DNA binding;GO:0005515//protein binding;GO:0005524//ATP binding	GO:0007059//chromosome segregation;GO:0015074//DNA integration;GO:0030261//chromosome condensation	8815	8872	8815	8872	PF10541.9	KASH	Domain	1	58
Carg_Chr21G004300.1	Carg_Chr21G004300.1	DEPs_DEGs	Cor	316	222	213	450	697	327	5.04	3.74	3.49	7.71	10.67	5.31	4.09	7.89667	0.949143	0.0157897	0.0816596	417106	233902	180287	711334	473208	346741	277098	510428	0.88131	0.00132534	0.0279445	MTHFD1L	KAF3702887.1 Monofunctional C1-tetrahydrofolate synthase, mitochondrial [Channa argus]	Metabolism;Metabolism	Global and overview maps;Metabolism of cofactors and vitamins	ko01100//Metabolic pathways;ko00670//One carbon pool by folate	K13402;K13402	GO:0005575//cellular_component;GO:0005622//intracellular;GO:0005623//cell;GO:0005737//cytoplasm;GO:0005739//mitochondrion;GO:0005759//mitochondrial matrix;GO:0031974//membrane-enclosed lumen;GO:0043226//organelle;GO:0043227//membrane-bounded organelle;GO:0043229//intracellular organelle;GO:0043231//intracellular membrane-bounded organelle;GO:0043233//organelle lumen;GO:0044422//organelle part;GO:…	GO:0000166//nucleotide binding;GO:0003674//molecular_function;GO:0003824//catalytic activity;GO:0004329//formate-tetrahydrofolate ligase activity;GO:0004477//methenyltetrahydrofolate cyclohydrolase activity;GO:0004488//methylenetetrahydrofolate dehydrogenase (NADP+) activity;GO:0005488//binding;GO:0005515//protein binding;GO:0005524//ATP binding;GO:0008144//drug binding;GO:0016491//oxidoreductase…	GO:0001501//skeletal system development;GO:0001838//embryonic epithelial tube formation;GO:0001841//neural tube formation;GO:0001843//neural tube closure;GO:0002009//morphogenesis of an epithelium;GO:0006082//organic acid metabolic process;GO:0006139//nucleobase-containing compound metabolic process;GO:0006144//purine nucleobase metabolic process;GO:0006520//cellular amino acid metabolic process;…	358	976	357	976	PF01268.19	FTHFS	Family	2	554
Carg_Chr21G005390.1	Carg_Chr21G005390.1	DEPs_DEGs	Cor	113	343	98	4946	19017	684	1.62	5.2	1.45	76.15	261.59	9.98	2.75667	115.907	5.39389	1.15158e-05	0.000431718	1.90933e+06	2962583	1.42698e+06	11134488	14363966	12597154	2.09963e+06	12698536	2.59645	3.13553e-06	0.000266003	DMBT1	XP_026197611.1 scavenger receptor cysteine-rich type 1 protein M160-like [Anabas testudineus]	-	-	-	-	GO:0016020//membrane	GO:0005044//scavenger receptor activity	-	850	946	850	947	PF00530.18	SRCR	Domain	1	99
Carg_Chr21G007060.1	Carg_Chr21G007060.1	DEPs_DEGs	Cor	2477	2905	2645	829	609	1240	26.47	32.83	29.09	9.52	6.25	13.49	29.4633	9.75333	-1.59495	1.02738e-08	1.20181e-06	404772	220013	219489	130708	72071	NA	281425	101390	-1.47284	0.00405813	0.0587615	BCL11B	KAF3702631.1 B-cell lymphoma/leukemia 11B [Channa argus]	Human Diseases	Cancers	ko05202//Transcriptional misregulation in cancers	K22046	-	-	-	Carg_Chr21G007060.1	801	824	801	824	PF00096.26	zf-C2H2	Domain	1
Carg_Chr22G000080.1	Carg_Chr22G000080.1	DEPs_DEGs	Cor	815	1246	962	1570	2452	1540	8.63	13.95	10.48	17.85	24.91	16.59	11.02	19.7833	0.844161	0.00719894	0.0472506	135809	124834	518308	316174	254309	751306	259651	440596	0.762886	0.00622577	0.0784314	Slc12a7	KAF3703308.1 Solute carrier family 12 member 5 [Channa argus]	Organismal Systems	Excretory system	ko04966//Collecting duct acid secretion	K13627	GO:0016020//membrane;GO:0019028//viral capsid	GO:0005198//structural molecule activity;GO:0022857//transmembrane transporter activity	GO:0006811//ion transport;GO:0055085//transmembrane transport	Carg_Chr22G000080.1	1059	1128	1003	1128	PF03522.15	SLC12	Family	360
Carg_Chr22G000570.1	Carg_Chr22G000570.1	DEPs_DEGs	Cor	904	803	524	339	249	554	6.97	6.55	4.16	2.81	1.84	4.35	5.89333	3	-0.974121	0.0031107	0.0260452	484244	764607	1.5621e+06	335003	605341	340295	936982	426880	-1.13419	0.0368463	0.228067	PRKDC	XP_008303728.1 PREDICTED: DNA-dependent protein kinase catalytic subunit [Stegastes partitus]	Cellular Processes;Genetic Information Processing	Cell growth and death;Replication and repair	ko04110//Cell cycle;ko03450//Non-homologous end-joining	K06642;K06642	GO:0005634//nucleus	GO:0003677//DNA binding;GO:0004677//DNA-dependent protein kinase activity;GO:0005524//ATP binding	GO:0006303//double-strand break repair via nonhomologous end joining	Carg_Chr22G000570.1	59	103	58	105	PF00628.29	PHD	Domain	2
Carg_Chr22G000600.1	Carg_Chr22G000600.1	DEPs_DEGs	Diff	1204	1136	1413	2160	3325	2006	54.34	54.23	65.64	104.74	144.05	92.16	58.07	113.65	0.968733	0.000665649	0.00849087	3.23925e+06	4.95503e+06	11575984	2.06146e+06	3.05247e+06	2747289	6.59009e+06	2.62041e+06	-1.33051	0.000599632	0.0160146	Ncf2	KAF3703363.1 Neutrophil cytosol factor 2 [Channa argus]	Cellular Processes;Organismal Systems;Human Diseases;Organismal Systems;Human Diseases	Transport and catabolism;Immune system;Cardiovascular diseases;Development;Infectious diseases	ko04145//Phagosome;ko04670//Leukocyte transendothelial migration;ko05418//Fluid shear stress and atherosclerosis;ko04380//Osteoclast differentiation;ko05140//Leishmaniasis	K08010;K08010;K08010;K08010;K08010	GO:0000323//lytic vacuole;GO:0001669//acrosomal vesicle;GO:0005575//cellular_component;GO:0005622//intracellular;GO:0005623//cell;GO:0005634//nucleus;GO:0005730//nucleolus;GO:0005737//cytoplasm;GO:0005764//lysosome;GO:0005767//secondary lysosome;GO:0005773//vacuole;GO:0005829//cytosol;GO:0005886//plasma membrane;GO:0005887//integral component of plasma membrane;GO:0012505//endomembrane system;GO:…	GO:0003674//molecular_function;GO:0003824//catalytic activity;GO:0005488//binding;GO:0005515//protein binding;GO:0008022//protein C-terminus binding;GO:0008047//enzyme activator activity;GO:0009055//electron carrier activity;GO:0016175//superoxide-generating NADPH oxidase activity;GO:0016176//superoxide-generating NADPH oxidase activator activity;GO:0016491//oxidoreductase activity;GO:0016651//ox…	GO:0002237//response to molecule of bacterial origin;GO:0002376//immune system process;GO:0003008//system process;GO:0003013//circulatory system process;GO:0006091//generation of precursor metabolites and energy;GO:0006139//nucleobase-containing compound metabolic process;GO:0006725//cellular aromatic compound metabolic process;GO:0006732//coenzyme metabolic process;GO:0006733//oxidoreduction coe…	Carg_Chr22G000600.1	713	1543	713	1543	PF00443.29	UCH	Family	1
Carg_Chr22G001850.1	Carg_Chr22G001850.1	DEPs_DEGs	Cor	745	605	1064	1790	1946	1518	116.31	99.91	170.98	300.26	291.65	241.27	129.067	277.727	1.10555	0.000122952	0.00244155	1.91119e+06	1.71271e+06	2.30299e+06	2.49672e+06	4.10493e+06	3.02473e+06	1.97563e+06	3.2088e+06	0.69972	0.0177566	0.154641	SEC61G	PKK24698.1 Sec61 translocon gamma subunit, transcript variant X3, partial [Columba livia]	Genetic Information Processing;Cellular Processes;Human Diseases;Genetic Information Processing	Folding, sorting and degradation;Transport and catabolism;Infectious diseases;Folding, sorting and degradation	ko04141//Protein processing in endoplasmic reticulum;ko04145//Phagosome;ko05110//Vibrio cholerae infection;ko03060//Protein export	K07342;K07342;K07342;K07342	GO:0005575//cellular_component;GO:0005622//intracellular;GO:0005623//cell;GO:0005737//cytoplasm;GO:0005783//endoplasmic reticulum;GO:0005784//Sec61 translocon complex;GO:0005789//endoplasmic reticulum membrane;GO:0005791//rough endoplasmic reticulum;GO:0005829//cytosol;GO:0012505//endomembrane system;GO:0016020//membrane;GO:0016021//integral component of membrane;GO:0030176//integral component of…	GO:0003674//molecular_function;GO:0005198//structural molecule activity;GO:0005215//transporter activity;GO:0005488//binding;GO:0005543//phospholipid binding;GO:0008289//lipid binding;GO:0008320//protein transmembrane transporter activity;GO:0008565//protein transporter activity;GO:0015399//primary active transmembrane transporter activity;GO:0015405//P-P-bond-hydrolysis-driven transmembrane tran…	GO:0000003//reproduction;GO:0001555//oocyte growth;GO:0003006//developmental process involved in reproduction;GO:0006605//protein targeting;GO:0006612//protein targeting to membrane;GO:0006613//cotranslational protein targeting to membrane;GO:0006614//SRP-dependent cotranslational protein targeting to membrane;GO:0006616//SRP-dependent cotranslational protein targeting to membrane, translocation;…	432	586	432	595	PF00092.28	VWA	Domain	1	155
Carg_Chr22G002840.1	Carg_Chr22G002840.1	DEPs_DEGs	Cor	17063	31012	17784	12732	2937	13447	308.07	592.25	330.49	246.98	50.9	247.16	410.27	181.68	-1.17517	0.0109259	0.0632932	1.46647e+06	1.67138e+06	1162024	752639	569168	707467	1.43329e+06	676425	-1.08333	0.0263894	0.191074	FLT3	KAF3703586.1 Receptor-type tyrosine-protein kinase FLT3 [Channa argus]	Human Diseases;Environmental Information Processing;Environmental Information Processing;Environmental Information Processing;Human Diseases;Organismal Systems;Human Diseases;Human Diseases	Cancers;Signal transduction;Signal transduction;Signal transduction;Cancers;Immune system;Cancers;Cancers	ko05200//Pathways in cancer;ko04151//PI3K-Akt signaling pathway;ko04010//MAPK signaling pathway;ko04014//Ras signaling pathway;ko05202//Transcriptional misregulation in cancers;ko04640//Hematopoietic cell lineage;ko05221//Acute myeloid leukemia;ko05230//Central carbon metabolism in cancer	K05092;K05092;K05092;K05092;K05092;K05092;K05092;K05092	GO:0005575//cellular_component;GO:0005622//intracellular;GO:0005623//cell;GO:0005634//nucleus;GO:0005737//cytoplasm;GO:0005783//endoplasmic reticulum;GO:0005788//endoplasmic reticulum lumen;GO:0005829//cytosol;GO:0005886//plasma membrane;GO:0005887//integral component of plasma membrane;GO:0009897//external side of plasma membrane;GO:0009986//cell surface;GO:0012505//endomembrane system;GO:001602…	GO:0000166//nucleotide binding;GO:0003674//molecular_function;GO:0003824//catalytic activity;GO:0004672//protein kinase activity;GO:0004713//protein tyrosine kinase activity;GO:0004714//transmembrane receptor protein tyrosine kinase activity;GO:0004888//transmembrane signaling receptor activity;GO:0004896//cytokine receptor activity;GO:0005021//vascular endothelial growth factor-activated recepto…	GO:0001775//cell activation;GO:0001776//leukocyte homeostasis;GO:0001817//regulation of cytokine production;GO:0001818//negative regulation of cytokine production;GO:0001819//positive regulation of cytokine production;GO:0001894//tissue homeostasis;GO:0001932//regulation of protein phosphorylation;GO:0001934//positive regulation of protein phosphorylation;GO:0002244//hematopoietic progenitor cell…	537	596	536	596	PF17779.1	NOD2_WH	Domain	2	57
Carg_Chr22G003060.1	Carg_Chr22G003060.1	DEPs_DEGs	Cor	1949	1588	1553	3384	5517	2252	47.23	40.7	38.73	88.1	128.33	55.55	42.22	90.66	1.10254	0.00329267	0.0271095	5.15181e+06	4.47752e+06	4862418	8262229	8797538	7.72724e+06	4830585	8.26233e+06	0.774351	8.62549e-14	1.03664e-10	ATP6V1A	KAF3703603.1 V-type proton ATPase catalytic subunit A [Channa argus]	Metabolism;Human Diseases;Cellular Processes;Metabolism;Environmental Information Processing;Human Diseases;Human Diseases;Human Diseases;Organismal Systems;Organismal Systems	Global and overview maps;Infectious diseases;Transport and catabolism;Energy metabolism;Signal transduction;Immune diseases;Infectious diseases;Infectious diseases;Nervous system;Excretory system	ko01100//Metabolic pathways;ko05165//Human papillomavirus infection;ko04145//Phagosome;ko00190//Oxidative phosphorylation;ko04150//mTOR signaling pathway;ko05323//Rheumatoid arthritis;ko05120//Epithelial cell signaling in Helicobacter pylori infection;ko05110//Vibrio cholerae infection;ko04721//Synaptic vesicle cycle;ko04966//Collecting duct acid secretion	K02145;K02145;K02145;K02145;K02145;K02145;K02145;K02145;K02145;K02145	GO:0000275//mitochondrial proton-transporting ATP synthase complex, catalytic core F(1);GO:0009288//bacterial-type flagellum;GO:0016469//proton-transporting two-sector ATPase complex;GO:0016471//vacuolar proton-transporting V-type ATPase complex;GO:0030257//type III protein secretion system complex;GO:0045261//proton-transporting ATP synthase complex, catalytic core F(1);GO:0045262//plasma membra…	GO:0005524//ATP binding;GO:0008553//hydrogen-exporting ATPase activity, phosphorylative mechanism;GO:0016887//ATPase activity;GO:0046933//proton-transporting ATP synthase activity, rotational mechanism;GO:0046961//proton-transporting ATPase activity, rotational mechanism	GO:0001539//cilium or flagellum-dependent cell motility;GO:0009405//pathogenesis;GO:0015986//ATP synthesis coupled proton transport;GO:0015991//ATP hydrolysis coupled proton transport;GO:0030254//protein secretion by the type III secretion system;GO:0046034//ATP metabolic process;GO:1902600//hydrogen ion transmembrane transport	866	888	865	888	PF13516.6	LRR_6	Repeat	2	24
Carg_Chr22G004010.1	Carg_Chr22G004010.1	DEPs_DEGs	Cor	771	468	629	1000	1081	944	53.71	34.48	45.1	74.84	72.29	66.94	44.43	71.3567	0.683514	0.0268337	0.118698	450111	87658	NA	514044	470877	813305	268884	599409	1.15656	0.0327387	0.215008	Tyms	XP_008296586.1 PREDICTED: thymidylate synthase [Stegastes partitus]	Metabolism;Metabolism;Human Diseases;Metabolism	Global and overview maps;Nucleotide metabolism;Drug resistance;Metabolism of cofactors and vitamins	ko01100//Metabolic pathways;ko00240//Pyrimidine metabolism;ko01523//Antifolate resistance;ko00670//One carbon pool by folate	K00560;K00560;K00560;K00560	GO:0005575//cellular_component;GO:0005622//intracellular;GO:0005623//cell;GO:0005634//nucleus;GO:0005730//nucleolus;GO:0005737//cytoplasm;GO:0005739//mitochondrion;GO:0005740//mitochondrial envelope;GO:0005743//mitochondrial inner membrane;GO:0005759//mitochondrial matrix;GO:0005829//cytosol;GO:0016020//membrane;GO:0019866//organelle inner membrane;GO:0031090//organelle membrane;GO:0031966//mitoc…	GO:0000166//nucleotide binding;GO:0000900//translation repressor activity, nucleic acid binding;GO:0003674//molecular_function;GO:0003676//nucleic acid binding;GO:0003723//RNA binding;GO:0003729//mRNA binding;GO:0003824//catalytic activity;GO:0004146//dihydrofolate reductase activity;GO:0004633//phosphopantothenoylcysteine decarboxylase activity;GO:0004799//thymidylate synthase activity;GO:000485…	GO:0000082//G1/S transition of mitotic cell cycle;GO:0000083//regulation of transcription involved in G1/S transition of mitotic cell cycle;GO:0000278//mitotic cell cycle;GO:0001101//response to acid chemical;GO:0001501//skeletal system development;GO:0001889//liver development;GO:0002064//epithelial cell development;GO:0002065//columnar/cuboidal epithelial cell differentiation;GO:0002066//column…	116	197	115	199	PF00619.21	CARD	Domain	2	83
Carg_Chr22G004060.1	Carg_Chr22G004060.1	DEPs_DEGs	Cor	6773	8277	9176	3966	2757	6219	77.04	99.58	107.42	48.47	30.1	72.01	94.68	50.1933	-0.915564	0.00152453	0.0156761	5.1748e+06	4.06582e+06	4608213	3.48684e+06	2.4575e+06	2763221	4616276	2.90252e+06	-0.669422	7.59783e-05	0.00324189	SMCHD1	XP_022622817.1 structural maintenance of chromosomes flexible hinge domain-containing protein 1 isoform X1 [Seriola dumerili]	-	-	-	-	GO:0000228//nuclear chromosome;GO:0000781//chromosome, telomeric region;GO:0000784//nuclear chromosome, telomeric region;GO:0000803//sex chromosome;GO:0000805//X chromosome;GO:0001740//Barr body;GO:0005575//cellular_component;GO:0005622//intracellular;GO:0005623//cell;GO:0005634//nucleus;GO:0005694//chromosome;GO:0031974//membrane-enclosed lumen;GO:0031981//nuclear lumen;GO:0043226//organelle;GO:…	GO:0000166//nucleotide binding;GO:0003674//molecular_function;GO:0003824//catalytic activity;GO:0005488//binding;GO:0005515//protein binding;GO:0005524//ATP binding;GO:0008144//drug binding;GO:0016462//pyrophosphatase activity;GO:0016787//hydrolase activity;GO:0016817//hydrolase activity, acting on acid anhydrides;GO:0016818//hydrolase activity, acting on acid anhydrides, in phosphorus-containing…	GO:0006139//nucleobase-containing compound metabolic process;GO:0006259//DNA metabolic process;GO:0006281//DNA repair;GO:0006298//mismatch repair;GO:0006302//double-strand break repair;GO:0006725//cellular aromatic compound metabolic process;GO:0006807//nitrogen compound metabolic process;GO:0006950//response to stress;GO:0006974//cellular response to DNA damage stimulus;GO:0006996//organelle org…	165	259	155	259	PF13895.6	Ig_2	Domain	10	79
Carg_Chr22G004080.1	Carg_Chr22G004080.1	DEPs_DEGs	Cor	819	1037	945	1536	2934	1301	11.17	14.96	13.27	22.51	38.41	18.06	13.1333	26.3267	1.00329	0.00557524	0.0393517	113272	82020.4	NA	212062	338425	340320	97645.9	296936	1.60452	0.0303197	0.207237	Lpin2	XP_026217685.1 phosphatidate phosphatase LPIN2 [Anabas testudineus]	Metabolism;Environmental Information Processing;Metabolism;Metabolism	Global and overview maps;Signal transduction;Lipid metabolism;Lipid metabolism	ko01100//Metabolic pathways;ko04150//mTOR signaling pathway;ko00564//Glycerophospholipid metabolism;ko00561//Glycerolipid metabolism	K15728;K15728;K15728;K15728	-	GO:0016787//hydrolase activity	GO:0008152//metabolic process	418	488	403	488	PF13927.6	Ig_3	Domain	13	79
Carg_Chr22G005160.1	Carg_Chr22G005160.1	DEPs_DEGs	Cor	155	193	292	353	526	339	5.77	7.6	11.19	14.12	18.8	12.85	8.18667	15.2567	0.898092	0.00960681	0.0580459	175272	448275	520000	639568	1.05128e+06	602438	381182	764427	1.0039	0.0179447	0.155421	GGH	XP_018534797.1 PREDICTED: gamma-glutamyl hydrolase-like [Lates calcarifer]	Human Diseases;Metabolism	Drug resistance;Metabolism of cofactors and vitamins	ko01523//Antifolate resistance;ko00790//Folate biosynthesis	K01307;K01307	GO:0000159//protein phosphatase type 2A complex;GO:0000323//lytic vacuole;GO:0005575//cellular_component;GO:0005576//extracellular region;GO:0005615//extracellular space;GO:0005622//intracellular;GO:0005623//cell;GO:0005737//cytoplasm;GO:0005764//lysosome;GO:0005766//primary lysosome;GO:0005773//vacuole;GO:0005775//vacuolar lumen;GO:0005829//cytosol;GO:0012505//endomembrane system;GO:0030141//sec…	GO:0000107//imidazoleglycerol-phosphate synthase activity;GO:0003674//molecular_function;GO:0003824//catalytic activity;GO:0003922//GMP synthase (glutamine-hydrolyzing) activity;GO:0008233//peptidase activity;GO:0008238//exopeptidase activity;GO:0008242//omega peptidase activity;GO:0016787//hydrolase activity;GO:0016884//carbon-nitrogen ligase activity, with glutamine as amido-N-donor;GO:0019888/…	GO:0000105//histidine biosynthetic process;GO:0001775//cell activation;GO:0002252//immune effector process;GO:0002263//cell activation involved in immune response;GO:0002274//myeloid leukocyte activation;GO:0002275//myeloid cell activation involved in immune response;GO:0002283//neutrophil activation involved in immune response;GO:0002366//leukocyte activation involved in immune response;GO:00023…	834	856	834	856	PF00096.26	zf-C2H2	Domain	1	23
Carg_Chr22G005770.1	Carg_Chr22G005770.1	DEPs_DEGs	Diff	186	105	137	532	877	229	12.75	7.61	9.66	39.17	57.69	15.97	10.0067	37.61	1.91015	0.000102959	0.00214776	3.74982e+06	4186523	2.71211e+06	2.68833e+06	2.27193e+06	948116	3.54949e+06	1.96946e+06	-0.849811	0.0250371	0.184781	--	KAF3703863.1 hypothetical protein EXN66_Car019551 [Channa argus]	-	-	-	-	GO:0005576//extracellular region	GO:0008009//chemokine activity	GO:0006955//immune response	554	615	553	619	PF13432.6	TPR_16	Family	3	64
Carg_Chr22G006220.1	Carg_Chr22G006220.1	DEPs_DEGs	Cor	407	888	551	433	285	415	6.44	14.85	8.97	7.36	4.33	6.68	10.0867	6.12333	-0.72006	0.0195279	0.0949975	2.11497e+06	3.36071e+06	2.46333e+06	499184	1.09447e+06	516624	2.64634e+06	703424	-1.91153	0.0349884	0.222881	--	XP_023182551.1 hemicentin-1-like [Xiphophorus maculatus]	Environmental Information Processing	Signaling molecules and interaction	ko04514//Cell adhesion molecules (CAMs)	K06548	-	-	-
Carg_Chr23G000250.1	Carg_Chr23G000250.1	DEPs_DEGs	Cor	8	0	0	6324	6735	87	1.17	0	0	989.64	941.67	12.9	0.39	648.07	10.6985	7.53811e-06	0.000310803	2.73832e+06	960277	450819	1691716	2.52309e+06	9296459	1.38314e+06	4.50376e+06	1.70318	0.0307007	0.20847	Lect2	KAF3703988.1 Leukocyte cell-derived chemotaxin-2 [Channa argus]	-	-	-	-	-	-	-
Carg_Chr23G001890.1	Carg_Chr23G001890.1	DEPs_DEGs	Cor	13	0	15	114	312	10	0.69	0	0.81	6.46	15.81	0.54	0.5	7.60333	3.92663	0.0229682	0.10622	161774	284915	516687	2.25185e+06	5374722	4.39644e+06	321125	4.00767e+06	3.64156	5.61027e-10	2.37974e-07	MFAP4	KAF3704160.1 Microfibril-associated glycoprotein 4 36 kDa microfibril-associated glycoprotein [Channa argus]	-	-	-	-	-	-	-	34	193	34	193	PF03446.15	NAD_binding_2	Domain	1	158
Carg_Chr23G002020.1	Carg_Chr23G002020.1	DEPs_DEGs	Cor	4144	4840	5494	1727	873	4537	226.34	279.62	308.85	101.35	45.77	252.27	271.603	133.13	-1.02867	0.0213806	0.10107	886084	1.1386e+06	1.26285e+06	449839	384213	594353	1.09585e+06	476135	-1.20261	0.0179856	0.155421	Cd79b	KAF3704171.1 B-cell antigen receptor complex-associated protein beta chain B-cell-specific glycoprotein B29 [Channa argus]	Organismal Systems	Immune system	ko04662//B cell receptor signaling pathway	K06507	GO:0005575//cellular_component;GO:0005622//intracellular;GO:0005623//cell;GO:0005634//nucleus;GO:0005654//nucleoplasm;GO:0005737//cytoplasm;GO:0005794//Golgi apparatus;GO:0005829//cytosol;GO:0005886//plasma membrane;GO:0005887//integral component of plasma membrane;GO:0009897//external side of plasma membrane;GO:0009986//cell surface;GO:0012505//endomembrane system;GO:0016020//membrane;GO:0016021…	GO:0003674//molecular_function;GO:0004888//transmembrane signaling receptor activity;GO:0005488//binding;GO:0005515//protein binding;GO:0038023//signaling receptor activity;GO:0042802//identical protein binding;GO:0042803//protein homodimerization activity;GO:0046983//protein dimerization activity;GO:0060089//molecular transducer activity	GO:0001775//cell activation;GO:0002250//adaptive immune response;GO:0002253//activation of immune response;GO:0002376//immune system process;GO:0002429//immune response-activating cell surface receptor signaling pathway;GO:0002520//immune system development;GO:0002521//leukocyte differentiation;GO:0002682//regulation of immune system process;GO:0002684//positive regulation of immune system proces…	891	953	886	956	PF12796.7	Ank_2	Repeat	27	80
Carg_Chr23G005350.1	Carg_Chr23G005350.1	DEPs_DEGs	Diff	578	657	645	1444	2420	1030	17.36	20.87	19.93	46.59	69.75	31.48	19.3867	49.2733	1.34574	0.00012331	0.00244634	273900	486018	750833	281273	175116	223643	503584	226677	-1.15159	0.0226699	0.177399	MMP25	KAF3704473.1 Matrix metalloproteinase-17 [Channa argus]	Organismal Systems	Endocrine system	ko04928//Parathyroid hormone synthesis, secretion and action	K08003	GO:0005575//cellular_component;GO:0005576//extracellular region;GO:0005622//intracellular;GO:0005623//cell;GO:0005737//cytoplasm;GO:0005886//plasma membrane;GO:0009986//cell surface;GO:0012505//endomembrane system;GO:0012506//vesicle membrane;GO:0016020//membrane;GO:0016021//integral component of membrane;GO:0030141//secretory granule;GO:0030659//cytoplasmic vesicle membrane;GO:0030667//secretory…	GO:0003674//molecular_function;GO:0003824//catalytic activity;GO:0004175//endopeptidase activity;GO:0004222//metalloendopeptidase activity;GO:0005488//binding;GO:0008047//enzyme activator activity;GO:0008233//peptidase activity;GO:0008237//metallopeptidase activity;GO:0008270//zinc ion binding;GO:0016504//peptidase activator activity;GO:0016787//hydrolase activity;GO:0030234//enzyme regulator act…	GO:0001775//cell activation;GO:0002252//immune effector process;GO:0002263//cell activation involved in immune response;GO:0002274//myeloid leukocyte activation;GO:0002275//myeloid cell activation involved in immune response;GO:0002283//neutrophil activation involved in immune response;GO:0002366//leukocyte activation involved in immune response;GO:0002376//immune system process;GO:0002443//leuko…	1816	2179	1816	2180	PF02889.16	Sec63	Family	1	256
Carg_Chr23G005950.1	Carg_Chr23G005950.1	DEPs_DEGs	Cor	269	407	271	1756	4483	416	3.57	5.71	3.7	25.02	57.07	5.62	4.32667	29.2367	2.75645	1.35609e-05	0.000487619	457035	380400	282356	851419	973886	911333	373264	912212	1.28918	0.0241902	0.181515	--	XP_026206841.1 uncharacterized protein LOC113156127 [Anabas testudineus]	-	-	-	-	GO:0016021//integral component of membrane	GO:0008521//acetyl-CoA transporter activity	-
Carg_Chr23G007020.1	Carg_Chr23G007020.1	DEPs_DEGs	Cor	130	149	180	333	349	284	4.93	5.98	7.03	13.58	12.72	10.97	5.98	12.4233	1.05483	8.44494e-05	0.00186232	90486.5	69287.1	NA	233528	203779	241098	79886.8	226135	1.50115	0.0409863	0.240482	Atpaf2	XP_018543290.1 PREDICTED: ATP synthase mitochondrial F1 complex assembly factor 2 [Lates calcarifer]	-	-	-	-	GO:0005575//cellular_component;GO:0005622//intracellular;GO:0005623//cell;GO:0005634//nucleus;GO:0005654//nucleoplasm;GO:0005737//cytoplasm;GO:0005739//mitochondrion;GO:0005759//mitochondrial matrix;GO:0005829//cytosol;GO:0016604//nuclear body;GO:0016607//nuclear speck;GO:0031974//membrane-enclosed lumen;GO:0031981//nuclear lumen;GO:0043226//organelle;GO:0043227//membrane-bounded organelle;GO:004…	GO:0003674//molecular_function;GO:0005488//binding;GO:0005515//protein binding;GO:0019904//protein domain specific binding;GO:0051082//unfolded protein binding	GO:0006996//organelle organization;GO:0007005//mitochondrion organization;GO:0008150//biological_process;GO:0009987//cellular process;GO:0016043//cellular component organization;GO:0022607//cellular component assembly;GO:0033615//mitochondrial proton-transporting ATP synthase complex assembly;GO:0034622//cellular macromolecular complex assembly;GO:0043461//proton-transporting ATP synthase complex…	5	72	4	72	PF00690.26	Cation_ATPase_N	Domain	2	69
Carg_Chr23G007220.1	Carg_Chr23G007220.1	DEPs_DEGs	Cor	39	48	44	28	19	28	3.79	4.93	4.4	2.92	1.77	2.77	4.37333	2.48667	-0.81452	0.0306108	0.130378	1.53067e+06	2.17525e+06	2.99203e+06	1.74542e+06	998493	1.43069e+06	2.23265e+06	1.39153e+06	-0.682083	0.0109835	0.116201	hbb2	KAF3704632.1 Hemoglobin subunit beta-2 Beta-2-globin Hemoglobin beta-2 chain [Channa argus]	-	-	-	-	GO:0005575//cellular_component;GO:0005618//cell wall;GO:0005622//intracellular;GO:0005623//cell;GO:0005737//cytoplasm;GO:0005829//cytosol;GO:0005886//plasma membrane;GO:0005911//cell-cell junction;GO:0009506//plasmodesma;GO:0016020//membrane;GO:0030054//cell junction;GO:0030312//external encapsulating structure;GO:0044424//intracellular part;GO:0044444//cytoplasmic part;GO:0044464//cell part;GO:0…	GO:0003674//molecular_function;GO:0005488//binding;GO:0008144//drug binding;GO:0019825//oxygen binding;GO:0020037//heme binding;GO:0036094//small molecule binding;GO:0043167//ion binding;GO:0043169//cation binding;GO:0046872//metal ion binding;GO:0046906//tetrapyrrole binding;GO:0048037//cofactor binding;GO:0097159//organic cyclic compound binding;GO:1901363//heterocyclic compound binding	GO:0001666//response to hypoxia;GO:0006950//response to stress;GO:0008150//biological_process;GO:0009628//response to abiotic stimulus;GO:0036293//response to decreased oxygen levels;GO:0050896//response to stimulus;GO:0070482//response to oxygen levels	6	196	6	199	PF00106.25	adh_short	Domain	1	192
Carg_Chr24G000050.1	Carg_Chr24G000050.1	DEPs_DEGs	Cor	861	651	844	1444	1514	1205	75.14	60.1	75.82	135.41	126.84	107.06	70.3533	123.103	0.807179	0.00185054	0.0181353	2.14574e+06	1.86421e+06	1.25837e+06	2815094	2.72408e+06	2.81317e+06	1.7561e+06	2.78412e+06	0.664842	2.27955e-05	0.00127509	ATP6V1F	KAF3705398.1 V-type proton ATPase subunit F [Channa argus]	Metabolism;Human Diseases;Cellular Processes;Metabolism;Environmental Information Processing;Human Diseases;Human Diseases;Human Diseases;Organismal Systems;Organismal Systems	Global and overview maps;Infectious diseases;Transport and catabolism;Energy metabolism;Signal transduction;Immune diseases;Infectious diseases;Infectious diseases;Nervous system;Excretory system	ko01100//Metabolic pathways;ko05165//Human papillomavirus infection;ko04145//Phagosome;ko00190//Oxidative phosphorylation;ko04150//mTOR signaling pathway;ko05323//Rheumatoid arthritis;ko05120//Epithelial cell signaling in Helicobacter pylori infection;ko05110//Vibrio cholerae infection;ko04721//Synaptic vesicle cycle;ko04966//Collecting duct acid secretion	K02151;K02151;K02151;K02151;K02151;K02151;K02151;K02151;K02151;K02151	GO:0000221//vacuolar proton-transporting V-type ATPase, V1 domain;GO:0000322//storage vacuole;GO:0000323//lytic vacuole;GO:0000324//fungal-type vacuole;GO:0000329//fungal-type vacuole membrane;GO:0000331//contractile vacuole;GO:0005575//cellular_component;GO:0005622//intracellular;GO:0005623//cell;GO:0005737//cytoplasm;GO:0005773//vacuole;GO:0005774//vacuolar membrane;GO:0005794//Golgi apparatus;…	GO:0003674//molecular_function;GO:0003824//catalytic activity;GO:0005215//transporter activity;GO:0005524//ATP binding;GO:0008324//cation transmembrane transporter activity;GO:0008553//hydrogen-exporting ATPase activity, phosphorylative mechanism;GO:0015075//ion transmembrane transporter activity;GO:0015077//monovalent inorganic cation transmembrane transporter activity;GO:0015078//hydrogen ion t…	GO:0000041//transition metal ion transport;GO:0006810//transport;GO:0006811//ion transport;GO:0006812//cation transport;GO:0006826//iron ion transport;GO:0006873//cellular ion homeostasis;GO:0006885//regulation of pH;GO:0007035//vacuolar acidification;GO:0007154//cell communication;GO:0007165//signal transduction;GO:0007166//cell surface receptor signaling pathway;GO:0007167//enzyme linked recept…	356	399	339	401	PF01485.21	IBR	Domain	20	60
Carg_Chr24G000750.1	Carg_Chr24G000750.1	DEPs_DEGs	Cor	1946	1930	1858	9461	9911	5119	72.51	76.06	71.25	378.74	354.49	194.16	73.2733	309.13	2.07685	2.4283e-11	5.62218e-09	333715	479461	266254	369987	770819	622158	359810	587655	0.707732	0.0480191	0.261728	--	KAF3705326.1 Tetraspanin-7 [Channa argus]	-	-	-	-	GO:0016021//integral component of membrane	-	-	28	299	28	304	PF00735.18	Septin	Domain	1	276
Carg_Chr24G000980.1	Carg_Chr24G000980.1	DEPs_DEGs	Cor	294	273	310	604	1004	396	26.38	25.91	28.63	58.22	86.47	36.17	26.9733	60.2867	1.16031	0.0022729	0.0209116	623507	561955	842720	786692	1.24352e+06	1.19959e+06	676061	1.0766e+06	0.671256	0.0217328	0.174322	RAB21	KAF3705303.1 Ras-related protein Rab-21 Rab-12 Precursor [Channa argus]	-	-	-	-	GO:0000139//Golgi membrane;GO:0005575//cellular_component;GO:0005622//intracellular;GO:0005623//cell;GO:0005737//cytoplasm;GO:0005768//endosome;GO:0005769//early endosome;GO:0005783//endoplasmic reticulum;GO:0005789//endoplasmic reticulum membrane;GO:0005794//Golgi apparatus;GO:0005795//Golgi stack;GO:0005802//trans-Golgi network;GO:0005829//cytosol;GO:0005886//plasma membrane;GO:0009898//cytopla…	GO:0000166//nucleotide binding;GO:0001882//nucleoside binding;GO:0001883//purine nucleoside binding;GO:0003674//molecular_function;GO:0003824//catalytic activity;GO:0003924//GTPase activity;GO:0005488//binding;GO:0005515//protein binding;GO:0005524//ATP binding;GO:0005525//GTP binding;GO:0008201//heparin binding;GO:0016462//pyrophosphatase activity;GO:0016787//hydrolase activity;GO:0016817//hydro…	GO:0001558//regulation of cell growth;GO:0006576//cellular biogenic amine metabolic process;GO:0006810//transport;GO:0006897//endocytosis;GO:0006909//phagocytosis;GO:0006928//movement of cell or subcellular component;GO:0006996//organelle organization;GO:0007010//cytoskeleton organization;GO:0007017//microtubule-based process;GO:0007018//microtubule-based movement;GO:0007154//cell communication;G…	66	140	62	141	PF00179.26	UQ_con	Domain	64	139
Carg_Chr24G000990.1	Carg_Chr24G000990.1	DEPs_DEGs	Cor	3867	4303	4374	28739	44853	9383	324.86	382.36	378.2	2593.98	3617.1	802.44	361.807	2337.84	2.69189	1.43324e-08	1.63226e-06	548546	313219	207364	1.91206e+06	5.64367e+06	4.76247e+06	356376	4.10607e+06	3.52628	0.00491866	0.0676879	--	KAF3705302.1 Tetraspanin-8 [Channa argus]	-	-	-	-	GO:0016021//integral component of membrane	-	-	324	500	323	500	PF11931.8	DUF3449	Family	2	184
Carg_Chr24G002420.1	Carg_Chr24G002420.1	DEPs_DEGs	Cor	536	459	370	219	184	331	33.49	30.33	23.79	14.7	11.04	21.05	29.2033	15.5967	-0.904895	0.0012685	0.0136706	1.00184e+06	881339	571719	184582	602037	331348	818298	372655	-1.13478	0.00960371	0.106053	DCN	XP_022604772.1 decorin [Seriola dumerili]	Human Diseases;Environmental Information Processing	Cancers;Signal transduction	ko05205//Proteoglycans in cancer;ko04350//TGF-beta signaling pathway	K04660;K04660	GO:0000323//lytic vacuole;GO:0005575//cellular_component;GO:0005576//extracellular region;GO:0005581//collagen trimer;GO:0005589//collagen type VI trimer;GO:0005622//intracellular;GO:0005623//cell;GO:0005737//cytoplasm;GO:0005764//lysosome;GO:0005773//vacuole;GO:0005775//vacuolar lumen;GO:0005794//Golgi apparatus;GO:0005796//Golgi lumen;GO:0012505//endomembrane system;GO:0031012//extracellular ma…	GO:0003674//molecular_function;GO:0004857//enzyme inhibitor activity;GO:0004860//protein kinase inhibitor activity;GO:0005488//binding;GO:0005515//protein binding;GO:0005518//collagen binding;GO:0005539//glycosaminoglycan binding;GO:0019207//kinase regulator activity;GO:0019210//kinase inhibitor activity;GO:0019887//protein kinase regulator activity;GO:0030234//enzyme regulator activity;GO:004280…	GO:0000003//reproduction;GO:0001655//urogenital system development;GO:0001822//kidney development;GO:0001890//placenta development;GO:0001932//regulation of protein phosphorylation;GO:0001933//negative regulation of protein phosphorylation;GO:0002237//response to molecule of bacterial origin;GO:0003006//developmental process involved in reproduction;GO:0003254//regulation of membrane depolarizati…	621	716	621	716	PF12796.7	Ank_2	Repeat	1	83
Carg_Chr24G004550.1	Carg_Chr24G004550.1	DEPs_DEGs	Cor	3293	3619	2936	5003	8336	3820	49.11	57.09	45.06	80.17	119.34	58	50.42	85.8367	0.767598	0.0325716	0.135864	1157233	1.18955e+06	1654973	1.82318e+06	2326624	2528223	1.33392e+06	2.22601e+06	0.738787	0.000331636	0.0105349	PLXNC1	KAF3704949.1 Plexin-C1 Virus-encoded semaphorin protein receptor Precursor [Channa argus]	Organismal Systems	Development	ko04360//Axon guidance	K06572	-	-	-	1025	1048	1025	1048	PF00096.26	zf-C2H2	Domain	1	23
Carg_Chr24G005240.1	Carg_Chr24G005240.1	DEPs_DEGs	Cor	2411	2089	2187	1067	799	2092	64.61	59.21	60.32	30.72	20.55	57.07	61.38	36.1133	-0.765237	0.0148825	0.0784095	981354	852030	923467	481467	444401	505114	918951	476994	-0.946017	0.00114592	0.0253473	cmah	XP_026220258.1 cytidine monophosphate-N-acetylneuraminic acid hydroxylase-like [Anabas testudineus]	Metabolism	Carbohydrate metabolism	ko00520//Amino sugar and nucleotide sugar metabolism	K08080	-	GO:0051537//2 iron, 2 sulfur cluster binding	GO:0055114//oxidation-reduction process	817	875	814	877	PF12796.7	Ank_2	Repeat	29	81
Carg_Contig00059G000010.1	Carg_Contig00059G000010.1	DEPs_DEGs	Cor	8082	9060	7465	4632	4405	5921	160.15	189.9	152.24	98.61	83.79	119.42	167.43	100.607	-0.734832	0.000129029	0.00251947	1.52782e+06	2.4177e+06	3000746	1.21303e+06	2.44836e+06	569150	2.31542e+06	1.41018e+06	-0.715396	0.000397344	0.0122557	NLRC3	KAF3688080.1 NACHT, LRR and PYD domains-containing protein 12 [Channa argus]	-	-	-	-	GO:0000109//nucleotide-excision repair complex	GO:0003924//GTPase activity;GO:0005047//signal recognition particle binding;GO:0005515//protein binding;GO:0008270//zinc ion binding;GO:0046872//metal ion binding;GO:0061630//ubiquitin protein ligase activity	GO:0006289//nucleotide-excision repair;GO:0009306//protein secretion	7085	7189	7084	7190	PF00435.21	Spectrin	Domain	2	104
Carg_Contig00091G000020.1	Carg_Contig00091G000020.1	DEPs_DEGs	Cor	127	129	46	35	55	77	12.05	12.92	4.49	3.57	5.02	7.44	9.82	5.34333	-0.877983	0.0478137	0.175584	2.76589e+06	5993007	3.44319e+06	1.42039e+06	3986382	705181	4.06736e+06	2.03732e+06	-0.997422	0.0285857	0.201104	--	KAF3688278.1 V-set domain-containing T-cell activation inhibitor 1 B7 -like protein 4 [Channa argus]	-	-	-	-	-	-	-	16	123	14	125	PF07686.17	V-set	Domain	3	107
Carg_Contig00481_ERROPOS11900000G000150.1	Carg_Contig00481_ERROPOS11900000G000150.1	DEPs_DEGs	Cor	732	559	745	3289	5704	2179	21.81	17.62	22.85	105.31	163.18	66.11	20.76	111.533	2.4256	6.56347e-11	1.32967e-08	8884235	10030317	14294105	24202584	29014842	22537126	1.10696e+07	2.52515e+07	1.18977	7.53288e-05	0.00323331	HK2	XP_026227610.1 hexokinase-2-like [Anabas testudineus]	Metabolism;Human Diseases;Organismal Systems;Metabolism;Environmental Information Processing;Metabolism;Human Diseases;Metabolism;Metabolism;Metabolism;Organismal Systems;Metabolism;Human Diseases;Metabolism	Global and overview maps;Infectious diseases;Endocrine system;Global and overview maps;Signal transduction;Carbohydrate metabolism;Cancers;Carbohydrate metabolism;Carbohydrate metabolism;Carbohydrate metabolism;Digestive system;Carbohydrate metabolism;Endocrine and metabolic diseases;Biosynthesis of other secondary metabolites	ko01100//Metabolic pathways;ko05131//Shigellosis;ko04910//Insulin signaling pathway;ko01200//Carbon metabolism;ko04066//HIF-1 signaling pathway;ko00010//Glycolysis / Gluconeogenesis;ko05230//Central carbon metabolism in cancer;ko00520//Amino sugar and nucleotide sugar metabolism;ko00051//Fructose and mannose metabolism;ko00500//Starch and sucrose metabolism;ko04973//Carbohydrate digestion and abs…	K00844;K00844;K00844;K00844;K00844;K00844;K00844;K00844;K00844;K00844;K00844;K00844;K00844;K00844	-	GO:0004590//orotidine-5'-phosphate decarboxylase activity;GO:0005524//ATP binding;GO:0016773//phosphotransferase activity, alcohol group as acceptor	GO:0005975//carbohydrate metabolic process;GO:0006207//'de novo' pyrimidine nucleobase biosynthetic process	44	231	44	231	PF00227.26	Proteasome	Domain	1	190
Carg_Contig00486_ERROPOS6001644G000050.1	Carg_Contig00486_ERROPOS6001644G000050.1	DEPs_DEGs	Cor	410	279	338	705	965	543	40.51	29.16	34.38	74.85	91.53	54.62	34.6833	73.6667	1.08677	0.00106434	0.0120822	7930803	6.63561e+06	3286506	9594188	10518113	11732710	5.95097e+06	1.0615e+07	0.834908	0.0171755	0.150672	ATP6V1E1	KAF3705197.1 V-type proton ATPase subunit E 1 [Channa argus]	Metabolism;Human Diseases;Cellular Processes;Metabolism;Environmental Information Processing;Human Diseases;Human Diseases;Human Diseases;Organismal Systems;Organismal Systems	Global and overview maps;Infectious diseases;Transport and catabolism;Energy metabolism;Signal transduction;Immune diseases;Infectious diseases;Infectious diseases;Nervous system;Excretory system	ko01100//Metabolic pathways;ko05165//Human papillomavirus infection;ko04145//Phagosome;ko00190//Oxidative phosphorylation;ko04150//mTOR signaling pathway;ko05323//Rheumatoid arthritis;ko05120//Epithelial cell signaling in Helicobacter pylori infection;ko05110//Vibrio cholerae infection;ko04721//Synaptic vesicle cycle;ko04966//Collecting duct acid secretion	K02150;K02150;K02150;K02150;K02150;K02150;K02150;K02150;K02150;K02150	GO:0005575//cellular_component;GO:0005622//intracellular;GO:0005623//cell;GO:0005737//cytoplasm;GO:0005768//endosome;GO:0005829//cytosol;GO:0005886//plasma membrane;GO:0005902//microvillus;GO:0012505//endomembrane system;GO:0016020//membrane;GO:0016324//apical plasma membrane;GO:0016469//proton-transporting two-sector ATPase complex;GO:0031410//cytoplasmic vesicle;GO:0031982//vesicle;GO:0032991//…	GO:0003674//molecular_function;GO:0003824//catalytic activity;GO:0005215//transporter activity;GO:0005488//binding;GO:0005515//protein binding;GO:0008324//cation transmembrane transporter activity;GO:0008553//hydrogen-exporting ATPase activity, phosphorylative mechanism;GO:0015075//ion transmembrane transporter activity;GO:0015077//monovalent inorganic cation transmembrane transporter activity;GO…	GO:0000041//transition metal ion transport;GO:0006810//transport;GO:0006811//ion transport;GO:0006812//cation transport;GO:0006826//iron ion transport;GO:0007154//cell communication;GO:0007165//signal transduction;GO:0007166//cell surface receptor signaling pathway;GO:0007167//enzyme linked receptor protein signaling pathway;GO:0007169//transmembrane receptor protein tyrosine kinase signaling pat…	238	454	236	462	PF06546.11	Vert_HS_TF	Family	3	177
[truncated: 7 more columns]
